# Supplementary material for: Tetra­aqua­bis­(pyridine-3-carbo­nitrile-κN 1)nickel(II) benzene-1,4-di­carboxyl­ate tetra­hydrate
Source: Acta Crystallogr E Crystallogr Commun. 2021 Jan 1;77(Pt 1):14–7. doi: 10.1107/S2056989020015832 (PMC7784045; doi:10.1107/S2056989020015832)
Supplement: Supplementary file 1 [file e-77-00014-sup1.cif]

##############################################################################
#                                                                            #
# This CIF contains the data in a paper accepted for publication in          #
# Acta Crystallographica Section E. It conforms to the requirements of       #
# Notes for Authors for Acta Crystallographica Section E, and has been       #
# peer reviewed under the auspices of the IUCr Commission on Journals.       #
#                                                                            #
# Full details of the Crystallographic Information File format               #
# are given in the paper "The Crystallographic Information File (CIF):       #
# a New Standard Archive File for Crystallography" by S. R. Hall, F. H.      #
# Allen and I. D. Brown [Acta Cryst. (1991), A47, 655-685].                  #
#                                                                            #
# The current version of the core CIF dictionary is obtainable from          #
# ftp://ftp.iucr.org/pub/cif_core.dic.                                       #
#                                                                            #
# Software is freely available for graphical display of the structure(s)     #
# in this CIF. For information consult the CIF software page                 #
# http://www.iucr.org/resources/cif/software.                                #
#                                                                            #
# This file may be used for bona fide research purposes within the           #
# scientific community so long as proper attribution is given to the journal # 
# article from which it was obtained.                                        #
#                                                                            #
##############################################################################
data_I
_audit_creation_method     'SHELXL-2017/1'
_journal_date_recd_electronic     2020-10-06
_journal_date_accepted     2020-12-03
_journal_name_full     'Acta Crystallographica, Section E'
_journal_year     2021
_journal_volume     77
_journal_issue      1
_journal_page_first     14
_journal_page_last     17
_journal_paper_category     GM
_journal_paper_doi     10.1107/S2056989020015832
_journal_coeditor_code     JQ2002
_publ_contact_author_name     'Monsumi Gogoi'
_publ_contact_author_address
;
Department of Chemistry,
Gauhati University,
Guwahati-781014,
Assam,
.
India
;
_publ_contact_author_email     'monsumigogoi@gmail.com'
_publ_contact_author_fax     ?
_publ_contact_author_phone     '+91-9085257829'
_publ_section_title
;
Tetraaquabis(pyridine-3-carbonitrile-\k<i>N</i>^1^)nickel(II)
benzene-1,4-dicarboxylate tetrahydrate
;
_publ_section_title_footnote     .
loop_
    _publ_author_name
    _publ_author_footnote
    _publ_author_address
    'Gogoi, Monsumi' .
;
Department of Chemistry,
Gauhati University,
Guwahati-781014,
Assam,
.
India
;
    'Das, Birinchi Kumar' .
;
Bhattadev University,
Bajali,
Pathsala-781325,
Assam,
.
India
;
_publ_section_synopsis
;
The structure of a nickel(II) terephthalate complex, <i>viz.</i>
tetraaquabis(pyridine-3-carbonitrile)nickel(II) benzene-1,4-dicarboxylate
tetrahydrate is described.
;
_chemical_name_systematic
;
Tetraaquabis(pyridine-3-carbonitrile-\k<i>N</i>^1^)nickel(II)
benzene-1,4-dicarboxylate tetrahydrate
;
_chemical_name_common     ?
_chemical_formula_moiety     'C12 H16 N4 Ni O4 2+, C8 H4 O4 2-, 4(H2 O)'
_chemical_formula_sum     'C20 H28 N4 Ni O12'
_chemical_formula_iupac     '[Ni (C6 H4 N2)2 (H2 O)4] (C8 H4 O4), 4H2 O'
_chemical_formula_weight     575.17
_chemical_melting_point     ?
_space_group_crystal_system     triclinic
_space_group_name_H-M_alt     'P -1'
_space_group_name_Hall     '-P 1'
loop_
    _space_group_symop_operation_xyz
    'x, y, z'
    '-x, -y, -z'
_cell_length_a     8.5709(17)
_cell_length_b     8.6760(17)
_cell_length_c     9.2644(19)
_cell_angle_alpha     77.26(3)
_cell_angle_beta     81.99(3)
_cell_angle_gamma     77.34(3)
_cell_volume     652.6(3)
_cell_formula_units_Z     1
_cell_measurement_reflns_used     4157
_cell_measurement_theta_min     3.35
_cell_measurement_theta_max     28.26
_cell_measurement_temperature     293(2)
_exptl_crystal_description     prism
_exptl_crystal_colour     green
_exptl_crystal_size_max     0.34
_exptl_crystal_size_mid     0.32
_exptl_crystal_size_min     0.19
_exptl_crystal_density_diffrn     1.463
_exptl_crystal_density_meas     ?
_exptl_crystal_density_method     ?
_exptl_crystal_F_000     300
_exptl_absorpt_coefficient_mu     0.810
_exptl_absorpt_correction_type     multi-scan
_exptl_absorpt_process_details
;
(SADABS; Sheldrick, 2016)
;
_exptl_absorpt_correction_T_min     0.752
_exptl_absorpt_correction_T_max     0.826
_diffrn_ambient_temperature     293(2)
_diffrn_radiation_type     MoK\a
_diffrn_radiation_wavelength     0.71073
_diffrn_radiation_source     'fine-focus sealed tube'
_diffrn_radiation_monochromator     graphite
_diffrn_measurement_device_type     'Bruker APEXII CCD'
_diffrn_measurement_method     'phi and omega scans'
_diffrn_detector_area_resol_mean     8.333
_diffrn_reflns_number     12067
_diffrn_reflns_av_R_equivalents     0.0264
_diffrn_reflns_av_unetI/netI     0.0215
_diffrn_reflns_theta_min     2.264
_diffrn_reflns_theta_max     30.033
_diffrn_reflns_theta_full     25.242
_diffrn_measured_fraction_theta_max     0.989
_diffrn_measured_fraction_theta_full     1.000
_diffrn_reflns_limit_h_min     -11
_diffrn_reflns_limit_h_max     12
_diffrn_reflns_limit_k_min     -12
_diffrn_reflns_limit_k_max     12
_diffrn_reflns_limit_l_min     -12
_diffrn_reflns_limit_l_max     12
_refine_special_details     ?
_reflns_number_total     3762
_reflns_number_gt     3635
_reflns_threshold_expression     'I > 2\s(I)'
_refine_ls_structure_factor_coef     Fsqd
_refine_ls_matrix_type     full
_refine_ls_R_factor_all     0.0270
_refine_ls_R_factor_gt     0.0259
_refine_ls_wR_factor_gt     0.0732
_refine_ls_wR_factor_ref     0.0741
_refine_ls_goodness_of_fit_ref     1.053
_refine_ls_restrained_S_all     1.052
_refine_ls_number_reflns     3762
_refine_ls_number_parameters     194
_refine_ls_number_restraints     14
_refine_ls_hydrogen_treatment     mixed
_refine_ls_weighting_scheme     calc
_refine_ls_weighting_details
              'w=1/[\s^2^(Fo^2^)+(0.0422P)^2^+0.1177P] where P=(Fo^2^+2Fc^2^)/3'
_atom_sites_solution_hydrogens     mixed
_atom_sites_solution_primary     direct
_atom_sites_solution_secondary     difmap
_refine_ls_shift/su_max     0.000
_refine_ls_shift/su_mean     0.000
_refine_diff_density_max     0.331
_refine_diff_density_min     -0.403
_refine_ls_extinction_method
;
SHELXL2017/1 (Sheldrick 2015b)
;
_refine_ls_extinction_coef     0.213(7)
_refine_ls_extinction_expression
                                  'Fc^*^=kFc[1+0.001xFc^2^\l^3^/sin(2\q)]^-1/4^'
loop_
    _atom_type_symbol
    _atom_type_description
    _atom_type_scat_dispersion_real
    _atom_type_scat_dispersion_imag
    _atom_type_scat_source
    'C' 'C' 0.0033 0.0016
                         'International Tables Vol C Tables 4.2.6.8 and 6.1.1.4'
    'H' 'H' 0.0000 0.0000
                         'International Tables Vol C Tables 4.2.6.8 and 6.1.1.4'
    'N' 'N' 0.0061 0.0033
                         'International Tables Vol C Tables 4.2.6.8 and 6.1.1.4'
    'O' 'O' 0.0106 0.0060
                         'International Tables Vol C Tables 4.2.6.8 and 6.1.1.4'
    'Ni' 'Ni' 0.3393 1.1124
                         'International Tables Vol C Tables 4.2.6.8 and 6.1.1.4'
_computing_data_collection
;
APEX (Bruker, 2004)
;
_computing_cell_refinement
;
SAINT (Bruker, 2004)
;
_computing_data_reduction
;
SAINT (Bruker, 2004)
;
_computing_structure_solution
;
<i>SHELXT2014/5</i> (Sheldrick, 2015a)
;
_computing_structure_refinement
;
<i>SHELXL2017/1</i> (Sheldrick, 2015b)
;
_computing_molecular_graphics
;
Ortep-3 for Windows (Farrugia, 2012), Mercury (Macrae <i>et al.</i>,
2020)
;
_computing_publication_material
;
publCIF (Westrip, 2010)
;
loop_
    _atom_site_type_symbol
    _atom_site_label
    _atom_site_fract_x
    _atom_site_fract_y
    _atom_site_fract_z
    _atom_site_U_iso_or_equiv
    _atom_site_adp_type
    _atom_site_calc_flag
    _atom_site_occupancy
    _atom_site_disorder_assembly
    _atom_site_disorder_group
    Ni Ni1 1.000000 1.000000 0.000000 0.02537(8) Uani d 1 . .
    O O1 0.98267(11) 0.96951(11) -0.21023(9) 0.03464(18) Uani d 1 . .
    H H1A 0.990(2) 1.0424(15) -0.2842(15) 0.052 Uiso d 1 . .
    H H1B 1.025(2) 0.8825(13) -0.2376(19) 0.052 Uiso d 1 . .
    O O2 0.85605(10) 1.22212(10) -0.04411(9) 0.03425(17) Uani d 1 . .
    H H2A 0.8004(19) 1.262(2) 0.0256(14) 0.051 Uiso d 1 . .
    H H2B 0.894(2) 1.2951(17) -0.1021(16) 0.051 Uiso d 1 . .
    O O3 0.66032(11) 0.32360(13) 0.17543(10) 0.0441(2) Uani d 1 . .
    O O4 0.86703(10) 0.30492(11) 0.30301(10) 0.0407(2) Uani d 1 . .
    O O5 0.03827(14) 0.21002(14) 0.54999(11) 0.0508(2) Uani d 1 . .
    H H5A -0.026(2) 0.237(3) 0.4851(19) 0.076 Uiso d 1 . .
    H H5B 0.1233(16) 0.160(3) 0.514(2) 0.076 Uiso d 1 . .
    O O6 0.03774(18) 0.55747(17) 0.26293(14) 0.0633(3) Uani d 1 . .
    H H6A -0.011(3) 0.484(2) 0.268(3) 0.095 Uiso d 1 . .
    H H6B -0.006(3) 0.610(3) 0.328(2) 0.095 Uiso d 1 . .
    N N1 0.78988(11) 0.89668(11) 0.07505(11) 0.03167(19) Uani d 1 . .
    N N2 0.33024(18) 1.0277(3) 0.4103(2) 0.0778(5) Uani d 1 . .
    C C1 0.75634(16) 0.78588(15) 0.00979(14) 0.0390(2) Uani d 1 . .
    H H1 0.832785 0.744160 -0.060450 0.047 Uiso calc 1 . .
    C C2 0.61331(19) 0.73082(19) 0.04213(17) 0.0493(3) Uani d 1 . .
    H H2 0.594395 0.654339 -0.006152 0.059 Uiso calc 1 . .
    C C3 0.49961(17) 0.79021(19) 0.14618(17) 0.0483(3) Uani d 1 . .
    H H3 0.401786 0.756363 0.168663 0.058 Uiso calc 1 . .
    C C4 0.53433(14) 0.90164(16) 0.21666(14) 0.0394(3) Uani d 1 . .
    C C5 0.68038(13) 0.95226(15) 0.17811(13) 0.0350(2) Uani d 1 . .
    H H5 0.702508 1.027604 0.225918 0.042 Uiso calc 1 . .
    C C6 0.42063(16) 0.9712(2) 0.32545(18) 0.0533(4) Uani d 1 . .
    C C7 0.44154(14) 0.43845(16) 0.39715(14) 0.0383(3) Uani d 1 . .
    H H7 0.401890 0.397181 0.328307 0.046 Uiso calc 1 . .
    C C8 0.60607(13) 0.42491(13) 0.39660(12) 0.0322(2) Uani d 1 . .
    C C9 0.66387(14) 0.48662(16) 0.49989(14) 0.0388(3) Uani d 1 . .
    H H9 0.773958 0.477732 0.500156 0.047 Uiso calc 1 . .
    C C10 0.71845(14) 0.34553(13) 0.28278(13) 0.0334(2) Uani d 1 . .
loop_
    _atom_site_aniso_label
    _atom_site_aniso_U_11
    _atom_site_aniso_U_22
    _atom_site_aniso_U_33
    _atom_site_aniso_U_12
    _atom_site_aniso_U_13
    _atom_site_aniso_U_23
    Ni1 0.02417(11) 0.02844(11) 0.02502(11) -0.00512(7) 0.00326(6) -0.01197(7)
    O1 0.0414(4) 0.0360(4) 0.0276(4) -0.0048(3) 0.0005(3) -0.0138(3)
    O2 0.0352(4) 0.0318(4) 0.0329(4) -0.0020(3) 0.0064(3) -0.0108(3)
    O3 0.0389(5) 0.0569(6) 0.0407(5) -0.0020(4) 0.0028(3) -0.0297(4)
    O4 0.0332(4) 0.0468(5) 0.0435(5) 0.0005(3) 0.0029(3) -0.0242(4)
    O5 0.0513(6) 0.0591(6) 0.0366(5) -0.0033(5) -0.0014(4) -0.0071(4)
    O6 0.0782(8) 0.0595(7) 0.0548(7) -0.0331(6) 0.0061(6) -0.0049(5)
    N1 0.0283(4) 0.0326(4) 0.0354(5) -0.0073(3) 0.0000(3) -0.0097(4)
    N2 0.0392(7) 0.1149(15) 0.0757(10) -0.0070(8) 0.0116(7) -0.0295(10)
    C1 0.0431(6) 0.0373(6) 0.0400(6) -0.0124(5) -0.0033(5) -0.0110(5)
    C2 0.0564(8) 0.0489(7) 0.0515(8) -0.0271(6) -0.0113(6) -0.0084(6)
    C3 0.0382(6) 0.0576(8) 0.0513(7) -0.0239(6) -0.0087(5) 0.0017(6)
    C4 0.0263(5) 0.0468(6) 0.0406(6) -0.0077(4) -0.0013(4) 0.0004(5)
    C5 0.0281(5) 0.0376(5) 0.0397(6) -0.0077(4) 0.0019(4) -0.0105(4)
    C6 0.0286(6) 0.0724(10) 0.0542(8) -0.0096(6) 0.0030(5) -0.0075(7)
    C7 0.0347(6) 0.0467(6) 0.0391(6) -0.0053(5) 0.0019(4) -0.0262(5)
    C8 0.0324(5) 0.0323(5) 0.0323(5) -0.0020(4) 0.0044(4) -0.0162(4)
    C9 0.0297(5) 0.0487(7) 0.0414(6) -0.0035(5) 0.0031(4) -0.0245(5)
    C10 0.0348(5) 0.0312(5) 0.0341(5) -0.0033(4) 0.0071(4) -0.0160(4)
_geom_special_details
;
 All esds (except the esd in the dihedral angle between two l.s. planes)
 are estimated using the full covariance matrix.  The cell esds are taken
 into account individually in the estimation of esds in distances, angles
 and torsion angles; correlations between esds in cell parameters are only
 used when they are defined by crystal symmetry.  An approximate (isotropic)
 treatment of cell esds is used for estimating esds involving l.s. planes.
;
loop_
    _geom_bond_atom_site_label_1
    _geom_bond_atom_site_label_2
    _geom_bond_site_symmetry_2
    _geom_bond_distance
    _geom_bond_publ_flag
    Ni1 O2 2_775 2.0381(11) ?
    Ni1 O2 . 2.0381(11) ?
    Ni1 O1 2_775 2.0519(9) ?
    Ni1 O1 . 2.0519(9) ?
    Ni1 N1 2_775 2.1481(11) ?
    Ni1 N1 . 2.1481(11) ?
    O1 H1A . 0.829(9) ?
    O1 H1B . 0.839(9) ?
    O2 H2A . 0.838(9) ?
    O2 H2B . 0.828(9) ?
    O3 C10 . 1.2396(15) ?
    O4 C10 . 1.2735(15) ?
    O5 H5A . 0.830(9) ?
    O5 H5B . 0.830(9) ?
    O6 H6A . 0.822(9) ?
    O6 H6B . 0.837(9) ?
    N1 C5 . 1.3342(15) ?
    N1 C1 . 1.3409(15) ?
    N2 C6 . 1.136(2) ?
    C1 C2 . 1.3828(19) ?
    C1 H1 . 0.9300 ?
    C2 C3 . 1.372(2) ?
    C2 H2 . 0.9300 ?
    C3 C4 . 1.381(2) ?
    C3 H3 . 0.9300 ?
    C4 C5 . 1.3909(16) ?
    C4 C6 . 1.438(2) ?
    C5 H5 . 0.9300 ?
    C7 C9 2_666 1.3873(16) ?
    C7 C8 . 1.3885(17) ?
    C7 H7 . 0.9300 ?
    C8 C9 . 1.3864(17) ?
    C8 C10 . 1.5035(15) ?
    C9 H9 . 0.9300 ?
loop_
    _geom_angle_atom_site_label_1
    _geom_angle_atom_site_label_2
    _geom_angle_atom_site_label_3
    _geom_angle_site_symmetry_1
    _geom_angle_site_symmetry_3
    _geom_angle
    _geom_angle_publ_flag
    O2 Ni1 O2 2_775 . 180.00(5) ?
    O2 Ni1 O1 2_775 2_775 89.76(5) ?
    O2 Ni1 O1 . 2_775 90.24(5) ?
    O2 Ni1 O1 2_775 . 90.24(5) ?
    O2 Ni1 O1 . . 89.76(5) ?
    O1 Ni1 O1 2_775 . 180.0 ?
    O2 Ni1 N1 2_775 2_775 89.33(4) ?
    O2 Ni1 N1 . 2_775 90.67(4) ?
    O1 Ni1 N1 2_775 2_775 88.66(4) ?
    O1 Ni1 N1 . 2_775 91.33(4) ?
    O2 Ni1 N1 2_775 . 90.67(4) ?
    O2 Ni1 N1 . . 89.33(4) ?
    O1 Ni1 N1 2_775 . 91.33(4) ?
    O1 Ni1 N1 . . 88.67(4) ?
    N1 Ni1 N1 2_775 . 180.0 ?
    Ni1 O1 H1A . . 122.0(12) ?
    Ni1 O1 H1B . . 121.0(12) ?
    H1A O1 H1B . . 106.7(15) ?
    Ni1 O2 H2A . . 120.0(12) ?
    Ni1 O2 H2B . . 118.1(12) ?
    H2A O2 H2B . . 107.6(15) ?
    H5A O5 H5B . . 107.4(17) ?
    H6A O6 H6B . . 107.9(18) ?
    C5 N1 C1 . . 117.63(10) ?
    C5 N1 Ni1 . . 120.87(8) ?
    C1 N1 Ni1 . . 121.17(8) ?
    N1 C1 C2 . . 123.01(13) ?
    N1 C1 H1 . . 118.5 ?
    C2 C1 H1 . . 118.5 ?
    C3 C2 C1 . . 119.30(13) ?
    C3 C2 H2 . . 120.4 ?
    C1 C2 H2 . . 120.4 ?
    C2 C3 C4 . . 118.21(12) ?
    C2 C3 H3 . . 120.9 ?
    C4 C3 H3 . . 120.9 ?
    C3 C4 C5 . . 119.42(12) ?
    C3 C4 C6 . . 121.56(12) ?
    C5 C4 C6 . . 118.98(13) ?
    N1 C5 C4 . . 122.40(12) ?
    N1 C5 H5 . . 118.8 ?
    C4 C5 H5 . . 118.8 ?
    N2 C6 C4 . . 179.2(2) ?
    C9 C7 C8 2_666 . 120.18(11) ?
    C9 C7 H7 2_666 . 119.9 ?
    C8 C7 H7 . . 119.9 ?
    C9 C8 C7 . . 119.43(10) ?
    C9 C8 C10 . . 121.09(10) ?
    C7 C8 C10 . . 119.47(10) ?
    C8 C9 C7 . 2_666 120.39(11) ?
    C8 C9 H9 . . 119.8 ?
    C7 C9 H9 2_666 . 119.8 ?
    O3 C10 O4 . . 124.25(10) ?
    O3 C10 C8 . . 117.83(11) ?
    O4 C10 C8 . . 117.92(10) ?
loop_
    _geom_hbond_atom_site_label_D
    _geom_hbond_atom_site_label_H
    _geom_hbond_atom_site_label_A
    _geom_hbond_site_symmetry_A
    _geom_hbond_distance_DH
    _geom_hbond_distance_HA
    _geom_hbond_distance_DA
    _geom_hbond_angle_DHA
    _geom_hbond_publ_flag
    O2 H2A O3 1_565 0.838(9) 1.800(9) 2.6301(14) 170.5(18) yes
    C5 H5 O3 1_565 0.93 2.46 3.1832(17) 134.6 yes
    O1 H1A O5 1_664 0.829(9) 1.936(9) 2.7591(17) 171.4(18) yes
    O2 H2B O6 2_675 0.828(9) 1.856(9) 2.6710(17) 167.7(18) yes
    O1 H1B O4 2_765 0.839(9) 1.867(9) 2.7050(14) 175.9(18) yes
    O6 H6A O4 1_455 0.822(9) 2.005(10) 2.8240(17) 174(2) yes
    O6 H6B O5 2_566 0.837(9) 2.069(13) 2.855(2) 156(2) yes
    O5 H5A O4 1_455 0.830(9) 1.949(11) 2.7645(17) 167(2) yes
    O5 H5B N2 1_545 0.830(9) 2.122(10) 2.950(2) 176(2) yes
_shelx_space_group_comment
;
The symmetry employed for this shelxl refinement is uniquely defined
by the following loop, which should always be used as a source of
symmetry information in preference to the above space-group names.
They are only intended as comments.
;
_shelx_estimated_absorpt_T_min     ?
_shelx_estimated_absorpt_T_max     ?
_shelx_hkl_file
;
  -1   0   0   57.39    1.98
  -1   0   0   56.78    1.98
   1   0   0   58.24    1.91
   1   0   0   58.01    1.98
   1   0   0   57.36    1.98
  -2   0   0  298.25   10.14
  -2   0   0  289.36   10.15
   2   0   0  290.94   10.16
   2   0   0  302.18   10.12
  -3   0   0  383.91   11.98
  -3   0   0  363.00   12.11
  -3   0   0  421.29   13.70
   3   0   0  408.35   13.71
   3   0   0  401.18   11.89
   3   0   0  418.01   13.68
  -4   0   0   54.55    1.70
  -4   0   0   54.58    1.92
  -4   0   0   54.44    1.71
  -4   0   0   55.56    1.67
   4   0   0   55.42    1.92
   4   0   0   54.89    1.92
   4   0   0   56.17    1.67
  -5   0   0   85.64    2.69
  -5   0   0   88.71    2.71
  -5   0   0   86.57    3.04
  -5   0   0   88.02    2.65
   5   0   0   88.89    2.65
   5   0   0   88.23    3.05
  -6   0   0  154.38    4.70
  -6   0   0  156.42    5.29
  -6   0   0  148.07    4.66
  -6   0   0  153.63    4.60
   6   0   0  152.44    5.29
   6   0   0  154.17    4.60
   6   0   0  152.09    5.23
  -7   0   0   49.70    1.55
  -7   0   0   48.13    1.50
  -7   0   0   46.93    1.56
   7   0   0   50.28    1.51
   7   0   0   47.59    1.76
  -8   0   0   21.00    0.71
  -8   0   0   20.44    0.73
   8   0   0   19.26    0.83
  -9   0   0   28.82    1.00
   9   0   0   28.33    1.14
 -10   0   0    2.57    0.24
  10   0   0    2.78    0.26
  10   0   0    2.40    0.27
 -11   0   0    0.20    0.15
  11   0   0    0.28    0.14
  11   0   0    0.16    0.15
  11  -1   0    3.11    0.33
 -11   1   0    3.10    0.28
  10  -1   0   11.66    0.59
  10  -1   0   10.12    0.49
 -10   1   0   11.21    0.50
   9  -1   0   15.00    0.70
   9  -1   0   15.53    0.61
  -9   1   0   16.03    0.61
   8  -1   0    0.86    0.16
  -8   1   0    1.20    0.15
  -8   1   0    1.02    0.13
   7  -1   0   35.38    1.31
  -7   1   0   35.06    1.16
  -7   1   0   35.12    1.16
   6  -1   0  182.95    5.39
   6  -1   0  177.42    6.21
  -6   1   0  178.79    5.45
  -6   1   0  181.06    6.21
  -6   1   0  174.84    5.50
  -6   1   0  181.63    5.38
   5  -1   0  274.45    9.48
   5  -1   0  279.69    8.23
  -5   1   0  278.28    8.23
  -5   1   0  269.49    8.30
  -5   1   0  283.79    9.48
  -5   1   0  266.92    8.39
   4  -1   0  158.03    5.43
   4  -1   0  161.18    4.71
  -4   1   0  157.66    5.43
  -4   1   0  159.59    4.71
  -4   1   0  152.23    4.76
  -4   1   0  162.09    5.22
  -4   1   0  150.79    4.81
   3  -1   0   24.81    0.87
   3  -1   0   24.49    0.87
  -3   1   0   24.22    0.75
  -3   1   0   24.48    0.81
  -3   1   0   24.26    0.78
  -3   1   0   23.91    0.87
   2  -1   0   20.27    0.71
  -2   1   0   19.91    0.62
  -2   1   0   19.39    0.71
  -2   1   0   20.22    0.67
  -2   1   0   20.55    0.64
   1  -1   0   59.27    2.03
  -1   1   0   58.25    2.03
   0  -1   0  188.42    6.33
   0   1   0  179.81    6.31
  -1  -1   0  208.90    8.68
  -1  -1   0  274.96   10.78
   1   1   0  274.55   10.78
  -2  -1   0  245.76    7.51
  -2  -1   0  265.16    8.60
   2   1   0  238.35    7.45
   2   1   0  251.81    8.59
  -3  -1   0  105.01    3.34
  -3  -1   0  110.06    3.38
  -3  -1   0  110.91    3.40
  -3  -1   0  115.00    3.84
   3   1   0  109.04    3.35
   3   1   0  115.76    3.84
   3   1   0  116.51    3.79
   3   1   0  110.81    3.84
  -4  -1   0  303.14    9.47
  -4  -1   0  310.45    9.64
  -4  -1   0  331.70   10.89
  -4  -1   0  302.06    9.55
   4   1   0  316.10   10.89
   4   1   0  307.54    9.47
   4   1   0  332.27   10.89
   4   1   0  338.32   10.71
  -5  -1   0   10.25    0.36
  -5  -1   0    9.56    0.33
  -5  -1   0    9.13    0.33
  -5  -1   0    9.57    0.36
   5   1   0    9.26    0.33
   5   1   0    9.51    0.36
   5   1   0    9.29    0.40
   5   1   0    9.13    0.36
  -6  -1   0    9.68    0.35
  -6  -1   0   11.06    0.37
  -6  -1   0    9.54    0.38
   6   1   0    9.52    0.44
   6   1   0    9.94    0.36
  -7  -1   0   16.08    0.56
  -7  -1   0   17.64    0.58
  -7  -1   0   16.22    0.61
   7   1   0   16.50    0.69
   7   1   0   17.19    0.57
  -8  -1   0   26.18    0.89
   8   1   0   24.46    1.00
  -9  -1   0   31.68    1.08
   9   1   0   30.47    1.23
 -10  -1   0   16.61    0.65
  10   1   0   14.78    0.73
  10   1   0   15.57    0.65
 -11  -1   0    0.59    0.17
  11   1   0    0.35    0.17
  11   1   0    0.19    0.14
  11  -2   0   11.84    0.63
  10  -2   0   13.56    0.67
   9  -2   0   41.35    1.56
   9  -2   0   40.01    1.38
  -9   2   0   41.00    1.38
   8  -2   0    2.61    0.24
   8  -2   0    2.88    0.21
   8  -2   0    2.78    0.22
  -8   2   0    2.67    0.21
  -8   2   0    2.87    0.21
  -7   2   0   40.42    1.33
   6  -2   0   48.43    1.50
   6  -2   0   48.06    1.75
  -6   2   0   48.85    1.74
  -6   2   0   48.67    1.56
  -6   2   0   48.56    1.50
   5  -2   0   98.68    3.49
   5  -2   0  101.13    3.02
  -5   2   0   99.97    3.31
  -5   2   0  101.64    3.01
  -5   2   0   97.39    3.10
  -5   2   0  100.33    3.05
  -5   2   0   99.84    3.49
   4  -2   0  245.75    8.52
  -4   2   0  244.05    7.54
  -4   2   0  250.43    7.44
  -4   2   0  250.61    8.52
  -4   2   0  244.96    8.18
  -4   2   0  247.36    7.38
   3  -2   0  341.04   11.58
  -3   2   0  336.52   11.57
  -3   2   0  331.37   10.24
  -3   2   0  342.42   11.16
  -3   2   0  338.78   10.11
  -3   2   0  330.94   10.03
   2  -2   0  188.88    5.61
  -2   2   0  182.88    5.61
  -2   2   0  180.49    6.34
  -2   2   0  180.26    5.49
  -2   2   0  187.43    5.52
   1  -2   0  351.32   12.24
   1  -2   0  384.75   10.83
  -1   2   0  327.25   12.24
  -1   2   0  378.99   10.83
  -1   2   0  342.43   10.62
   0  -2   0  131.23    4.47
   0  -2   0  135.45    3.96
   0   2   0  124.95    3.88
   0   2   0  134.18    3.96
   0   2   0  123.71    4.47
   1   2   0  230.11    6.83
   1   2   0  228.03    7.86
  -2  -2   0  255.68    7.35
  -2  -2   0  236.34    8.39
  -2  -2   0  265.78   10.42
   2   2   0  228.43    8.39
   2   2   0  264.07   10.42
   2   2   0  218.45    7.30
  -3  -2   0  570.69   18.44
  -3  -2   0  523.91   16.11
  -3  -2   0  553.47   16.30
   3   2   0  469.55   15.99
   3   2   0  593.34   18.04
   3   2   0  495.94   18.44
   3   2   0  554.70   22.91
  -4  -2   0   37.96    1.16
  -4  -2   0   38.47    1.30
  -4  -2   0   36.39    1.17
   4   2   0   36.57    1.15
   4   2   0   38.24    1.30
   4   2   0   36.32    1.30
   4   2   0   36.62    1.32
  -5  -2   0  104.78    3.37
  -5  -2   0  112.71    3.80
  -5  -2   0  113.63    3.38
   5   2   0  113.50    3.80
   5   2   0  108.67    3.33
   5   2   0  108.03    3.78
   5   2   0  109.76    3.80
  -6  -2   0   21.90    0.75
  -6  -2   0   22.59    0.72
   6   2   0   22.25    0.72
   6   2   0   21.87    0.85
  -7  -2   0    6.77    0.26
  -7  -2   0    6.09    0.29
   7   2   0    6.26    0.27
   7   2   0    6.19    0.34
  -8  -2   0    0.35    0.11
   8   2   0    0.26    0.08
   8   2   0    0.50    0.13
  -9  -2   0   29.84    1.04
   9   2   0   29.13    1.17
 -10  -2   0    8.35    0.41
  10   2   0    8.12    0.42
  10   2   0    8.15    0.47
 -11  -2   0    0.74    0.17
  11   2   0    0.78    0.19
  11   2   0    0.56    0.16
   9  -3   0   13.72    0.66
   9  -3   0   14.34    0.60
  -9   3   0   14.11    0.59
   8  -3   0    0.26    0.11
  -8   3   0    0.50    0.12
   7  -3   0   92.80    3.01
  -7   3   0  100.32    3.38
  -7   3   0   92.63    3.00
   6  -3   0    1.69    0.16
   6  -3   0    1.45    0.15
  -6   3   0    1.57    0.08
  -6   3   0    1.62    0.16
  -6   3   0    1.47    0.15
  -6   3   0    2.49    0.16
   5  -3   0    0.72    0.10
   5  -3   0    0.75    0.10
  -5   3   0    0.62    0.05
  -5   3   0    0.64    0.07
  -5   3   0    1.01    0.11
  -5   3   0    0.78    0.09
  -5   3   0    0.76    0.10
   4  -3   0    3.25    0.19
   4  -3   0    3.31    0.18
  -4   3   0    3.27    0.19
  -4   3   0    3.32    0.18
  -4   3   0    3.41    0.15
  -4   3   0    3.41    0.15
  -4   3   0    3.25    0.14
   3  -3   0  180.47    5.48
  -3   3   0  181.60    6.03
  -3   3   0  173.83    5.34
  -3   3   0  188.18    5.38
  -3   3   0  176.80    5.47
  -3   3   0  177.66    5.94
  -3   3   0  172.81    6.18
   2  -3   0   76.11    2.31
  -2   3   0   76.53    2.53
  -2   3   0   73.28    2.24
  -2   3   0   73.95    2.31
  -2   3   0   72.46    2.60
   1  -3   0  121.93    3.68
  -1   3   0  123.05    3.68
  -1   3   0  117.94    4.16
  -1   3   0  118.06    3.60
   0  -3   0  211.29    6.30
   0   3   0  217.20    6.30
   0   3   0  200.22    6.17
   0   3   0  198.34    7.11
  -1  -3   0    0.85    0.07
  -1  -3   0    1.05    0.07
   1   3   0    1.04    0.07
  -2  -3   0    2.81    0.13
  -2  -3   0    2.62    0.15
  -2  -3   0    2.70    0.11
  -2  -3   0    2.50    0.11
   2   3   0    2.75    0.12
   2   3   0    2.57    0.12
   2   3   0    2.46    0.13
  -3  -3   0  355.25   10.60
  -3  -3   0  349.96   12.10
  -3  -3   0  373.95   10.71
   3   3   0  378.71   11.88
   3   3   0  313.62   10.53
   3   3   0  324.90   12.10
   3   3   0  374.95   15.04
  -4  -3   0   48.13    1.55
  -4  -3   0   51.75    1.73
  -4  -3   0   49.67    1.54
   4   3   0   49.65    2.16
   4   3   0   49.83    1.53
   4   3   0   49.15    1.74
   4   3   0   50.66    1.74
  -5  -3   0   96.28    2.87
  -5  -3   0   91.09    2.88
   5   3   0   91.88    3.23
   5   3   0   94.31    4.02
   5   3   0   97.33    3.24
   5   3   0   90.88    2.84
  -6  -3   0  193.18    5.59
  -6  -3   0  178.76    5.57
   6   3   0  181.99    5.51
   6   3   0  178.53    6.24
  -7  -3   0   20.98    0.76
   7   3   0   22.36    0.87
   7   3   0   22.11    0.73
  -8  -3   0   42.84    1.46
   8   3   0   45.49    1.42
   8   3   0   45.72    1.66
  -9  -3   0   14.64    0.59
   9   3   0   14.51    0.67
 -10  -3   0    4.87    0.30
  10   3   0    4.61    0.34
  10   3   0    4.38    0.30
 -11  -3   0    4.90    0.33
  11   3   0    4.89    0.39
  11   3   0    4.37    0.32
  10  -4   0    0.40    0.15
 -10   4   0    0.24    0.16
   9  -4   0    6.19    0.36
  -9   4   0    5.66    0.35
   8  -4   0    9.07    0.45
  -8   4   0    9.87    0.45
   7  -4   0   30.45    1.12
  -7   4   0   32.03    1.12
  -7   4   0   33.99    1.09
   6  -4   0   70.33    2.55
   6  -4   0   69.56    2.27
  -6   4   0   70.21    2.27
  -6   4   0   70.92    2.37
  -6   4   0   73.51    2.55
   5  -4   0   13.85    0.58
   5  -4   0   13.72    0.53
  -5   4   0   13.81    0.49
  -5   4   0   14.13    0.47
  -5   4   0   14.26    0.58
  -5   4   0   13.26    0.52
   4  -4   0   13.01    0.48
   4  -4   0   13.05    0.54
  -4   4   0   12.78    0.46
  -4   4   0   12.46    0.48
  -4   4   0   13.40    0.54
  -4   4   0   12.69    0.43
   3  -4   0  104.42    3.25
  -3   4   0  108.76    3.56
  -3   4   0  103.21    3.15
  -3   4   0  102.84    3.66
  -3   4   0  103.64    3.24
   2  -4   0   83.01    2.59
  -2   4   0   85.68    2.82
  -2   4   0   83.13    2.59
  -2   4   0   81.61    2.92
  -2   4   0   82.14    2.51
   1  -4   0  120.43    3.60
  -1   4   0  113.12    4.06
  -1   4   0  115.27    3.51
  -1   4   0  119.19    3.95
  -1   4   0  116.67    3.60
   0  -4   0  370.01   10.84
   0   4   0  340.52   10.63
   0   4   0  334.17   12.25
   0   4   0  371.79   10.84
   0   4   0  366.47   11.97
  -1  -4   0  153.75    4.58
  -1  -4   0  155.09    4.67
   1   4   0  145.46    4.58
   1   4   0  158.68    5.15
   1   4   0  155.40    4.67
   1   4   0  147.09    5.27
  -2  -4   0  165.53    4.95
  -2  -4   0  175.28    5.02
   2   4   0  159.53    4.93
   2   4   0  157.03    5.67
  -3  -4   0  122.03    3.67
  -3  -4   0  122.41    3.64
   3   4   0  122.73    4.09
   3   4   0  118.83    4.15
   3   4   0  114.25    3.62
  -4  -4   0    8.97    0.33
  -4  -4   0    9.07    0.34
  -4  -4   0    8.58    0.31
   4   4   0    8.85    0.38
   4   4   0    9.32    0.35
  -5  -4   0   67.78    2.09
  -5  -4   0   67.16    2.11
   5   4   0   68.94    2.09
   5   4   0   67.96    2.37
   5   4   0   67.35    2.94
  -6  -4   0   18.70    0.66
   6   4   0   19.40    0.65
   6   4   0   18.59    0.75
   6   4   0   19.21    0.87
  -7  -4   0   13.13    0.51
   7   4   0   13.60    0.49
   7   4   0   12.91    0.58
  -8  -4   0   24.37    0.87
   8   4   0   24.18    0.83
   8   4   0   25.42    1.00
  -9  -4   0   10.94    0.49
   9   4   0   10.56    0.55
   9   4   0   11.88    0.44
 -10  -4   0    4.13    0.29
  10   4   0    4.28    0.30
  10   4   0    3.47    0.31
 -11  -4   0    1.63    0.22
  11   4   0    2.19    0.29
  11   4   0    1.56    0.23
   9  -5   0    0.19    0.14
  -9   5   0    0.32    0.16
   8  -5   0    5.26    0.34
  -8   5   0    5.74    0.35
   7  -5   0   34.30    1.21
  -7   5   0   34.90    1.21
   6  -5   0    1.68    0.18
  -6   5   0    1.58    0.18
  -6   5   0    1.76    0.11
   5  -5   0   42.17    1.57
   5  -5   0   39.28    1.39
  -5   5   0   43.22    1.43
  -5   5   0   43.43    1.57
  -5   5   0   41.88    1.40
  -5   5   0   41.81    1.31
   4  -5   0  100.06    3.60
   4  -5   0  100.99    3.19
  -4   5   0  101.98    3.59
  -4   5   0  103.49    3.41
  -4   5   0  101.27    3.19
  -4   5   0  102.31    3.08
   3  -5   0   25.43    0.86
  -3   5   0   25.18    0.96
  -3   5   0   25.41    0.86
  -3   5   0   25.85    0.91
  -3   5   0   24.54    0.80
   2  -5   0   47.36    1.53
  -2   5   0   47.66    1.73
  -2   5   0   47.55    1.53
  -2   5   0   49.49    1.65
  -2   5   0   47.01    1.47
   1  -5   0  156.95    4.70
  -1   5   0  157.76    5.16
  -1   5   0  145.50    5.31
  -1   5   0  150.63    4.59
  -1   5   0  153.71    4.70
   0  -5   0   81.69    2.50
   0   5   0   78.71    2.44
   0   5   0   80.49    2.50
   0   5   0   79.50    2.73
   0   5   0   81.49    2.82
  -1  -5   0   37.44    1.14
  -1  -5   0   36.74    1.19
   1   5   0   38.96    1.30
   1   5   0   36.42    1.34
   1   5   0   37.16    1.17
  -2  -5   0  329.70    9.71
  -2  -5   0  326.29    9.57
   2   5   0  341.11   10.74
   2   5   0  298.88   10.97
   2   5   0  298.88    9.53
  -3  -5   0  128.13    3.73
  -3  -5   0  129.88    3.77
   3   5   0  122.35    3.72
   3   5   0  124.29    4.26
   3   5   0  109.52    4.18
  -4  -5   0   42.38    1.33
  -4  -5   0   42.17    1.33
   4   5   0   40.96    1.49
   4   5   0   43.29    1.50
   4   5   0   42.17    1.33
  -5  -5   0   45.80    1.43
  -5  -5   0   45.76    1.41
   5   5   0   43.76    1.42
   5   5   0   45.17    1.62
  -6  -5   0   31.04    1.00
   6   5   0   30.43    1.14
   6   5   0   29.44    0.98
   6   5   0   29.79    1.37
  -7  -5   0   20.32    0.74
   7   5   0   20.87    0.72
   7   5   0   20.37    0.84
   7   5   0   21.78    0.98
  -8  -5   0   28.45    0.99
   8   5   0   29.07    0.96
   8   5   0   28.10    1.12
  -9  -5   0    0.46    0.13
   9   5   0    0.48    0.11
   9   5   0    0.54    0.16
 -10  -5   0    4.85    0.31
  10   5   0    4.68    0.37
  10   5   0    4.50    0.31
 -11  -5   0    0.54    0.16
  11   5   0    0.21    0.16
  11   5   0    0.49    0.16
   8  -6   0    3.29    0.30
  -8   6   0    4.20    0.31
   7  -6   0   12.04    0.56
  -7   6   0   12.88    0.56
   6  -6   0   30.80    1.11
  -6   6   0   31.84    1.11
   5  -6   0    0.54    0.13
  -5   6   0    0.46    0.08
  -5   6   0    0.40    0.12
   4  -6   0   71.47    2.33
  -4   6   0   73.75    2.46
  -4   6   0   74.43    2.22
  -4   6   0   70.02    2.32
   3  -6   0   66.12    2.14
  -3   6   0   69.30    2.41
  -3   6   0   65.74    2.27
  -3   6   0   65.66    2.04
  -3   6   0   66.56    2.13
   2  -6   0   10.08    0.41
  -2   6   0   10.47    0.38
  -2   6   0    9.93    0.41
  -2   6   0   11.02    0.46
   1  -6   0   59.10    1.91
  -1   6   0   58.43    1.91
  -1   6   0   63.06    2.16
  -1   6   0   60.03    1.85
   0  -6   0   13.28    0.50
   0   6   0   13.66    0.47
   0   6   0   13.64    0.50
   0   6   0   14.32    0.56
   0   6   0   13.56    0.51
  -1  -6   0   23.27    0.78
   1   6   0   23.39    0.83
   1   6   0   22.84    0.76
   1   6   0   23.45    0.88
  -2  -6   0    4.30    0.20
   2   6   0    3.95    0.21
   2   6   0    3.84    0.21
   2   6   0    3.69    0.19
  -3  -6   0   88.88    2.70
  -3  -6   0   89.82    2.75
   3   6   0   84.68    2.71
   3   6   0   90.84    3.10
  -4  -6   0    8.61    0.33
  -4  -6   0    8.13    0.32
   4   6   0    8.62    0.36
   4   6   0    8.50    0.38
   4   6   0    8.35    0.34
  -5  -6   0    0.36    0.08
   5   6   0    0.40    0.09
   5   6   0    0.36    0.11
  -6  -6   0   14.07    0.51
   6   6   0   12.95    0.57
   6   6   0   12.85    0.49
  -7  -6   0    5.15    0.27
   7   6   0    5.69    0.33
   7   6   0    4.96    0.27
  -8  -6   0    6.50    0.33
   8   6   0    7.08    0.39
   8   6   0    6.48    0.31
  -9  -6   0    4.17    0.27
   9   6   0    3.38    0.31
   9   6   0    4.05    0.25
   9   6   0    4.13    0.28
 -10  -6   0    0.05    0.12
  10   6   0    0.09    0.16
  10   6   0   -0.04    0.12
 -11  -6   0    5.46    0.35
  11   6   0    5.33    0.36
  11   6   0    4.84    0.40
   8  -7   0    6.28    0.41
  -8   7   0    7.34    0.42
   7  -7   0    6.04    0.38
  -7   7   0    6.40    0.38
   6  -7   0    0.89    0.17
  -6   7   0    1.02    0.18
   5  -7   0   22.17    0.83
  -5   7   0   21.26    0.82
   4  -7   0    4.35    0.28
  -4   7   0    5.02    0.24
  -4   7   0    4.85    0.28
  -4   7   0    5.04    0.24
   3  -7   0   13.25    0.54
  -3   7   0   13.66    0.52
  -3   7   0   13.16    0.53
  -3   7   0   12.97    0.47
   2  -7   0   45.57    1.53
  -2   7   0   46.19    1.53
  -2   7   0   47.86    1.46
   1  -7   0    0.92    0.12
  -1   7   0    0.98    0.12
  -1   7   0    1.03    0.11
  -1   7   0    1.18    0.14
   0  -7   0    5.14    0.26
   0   7   0    4.94    0.23
   0   7   0    5.25    0.28
   0   7   0    4.91    0.25
  -1  -7   0   49.04    1.61
   1   7   0   50.81    1.57
   1   7   0   50.62    1.82
  -2  -7   0   52.28    1.65
   2   7   0   51.91    1.62
   2   7   0   50.93    1.85
   2   7   0   50.86    1.80
  -3  -7   0   36.74    1.20
   3   7   0   36.26    1.32
   3   7   0   37.91    1.35
   3   7   0   35.95    1.19
  -4  -7   0    0.27    0.08
   4   7   0    0.41    0.10
   4   7   0    0.06    0.05
   5   7   0   58.74    2.10
   5   7   0   59.29    1.86
  -6  -7   0    3.25    0.22
   6   7   0    4.01    0.23
   6   7   0    3.58    0.27
  -7  -7   0   11.66    0.48
   7   7   0   11.20    0.55
   7   7   0   12.22    0.48
   7   7   0   12.90    0.50
  -8  -7   0    1.36    0.17
   8   7   0    1.28    0.17
   8   7   0    1.12    0.19
   8   7   0    1.17    0.16
  -9  -7   0    5.37    0.33
   9   7   0    6.35    0.32
   9   7   0    6.05    0.36
   9   7   0    5.72    0.38
 -10  -7   0    3.51    0.28
  10   7   0    3.71    0.29
  10   7   0    3.54    0.34
  10   7   0    3.51    0.26
   7  -8   0    2.96    0.29
  -7   8   0    3.29    0.30
   6  -8   0    1.04    0.19
  -6   8   0    0.77    0.18
   5  -8   0    0.29    0.14
  -5   8   0    0.28    0.14
   4  -8   0   28.58    1.03
  -4   8   0   27.93    1.02
   3  -8   0    4.53    0.28
  -3   8   0    4.96    0.28
  -3   8   0    4.20    0.22
   2  -8   0    2.10    0.20
  -2   8   0    2.22    0.16
  -2   8   0    2.21    0.20
   1  -8   0   18.76    0.70
  -1   8   0   17.72    0.69
  -1   8   0   19.30    0.65
   0  -8   0    0.77    0.12
   0   8   0    0.73    0.12
   0   8   0    0.70    0.11
  -1  -8   0    7.32    0.35
   1   8   0    8.00    0.38
   1   8   0    7.97    0.33
  -2  -8   0    8.36    0.38
   2   8   0    9.46    0.37
   2   8   0    8.86    0.42
  -3  -8   0    6.49    0.30
   3   8   0    6.50    0.30
   3   8   0    6.41    0.32
   4   8   0    0.19    0.10
   4   8   0    0.24    0.10
   5   8   0   37.54    1.50
   5   8   0   45.05    1.36
   6   8   0   12.37    0.51
   6   8   0   13.38    0.59
   7   8   0    0.82    0.14
   7   8   0    1.27    0.20
   8   8   0    0.55    0.17
   8   8   0    0.75    0.14
  -9  -8   0    3.13    0.25
   9   8   0    3.27    0.25
   9   8   0    2.88    0.26
   9   8   0    3.16    0.31
 -10  -8   0    3.98    0.31
  10   8   0    4.21    0.30
  10   8   0    3.97    0.38
  10   8   0    4.13    0.32
   5  -9   0    0.66    0.18
  -5   9   0    0.68    0.17
   4  -9   0    8.31    0.45
  -4   9   0    9.17    0.45
   3  -9   0    3.03    0.27
  -3   9   0    3.44    0.27
  -3   9   0    3.19    0.20
   2  -9   0    6.69    0.36
  -2   9   0    5.99    0.28
  -2   9   0    6.58    0.35
   1  -9   0    9.30    0.42
  -1   9   0    9.04    0.37
  -1   9   0    8.70    0.42
   0  -9   0   42.04    1.40
   0   9   0   40.78    1.33
  -1  -9   0   12.26    0.50
   1   9   0   12.48    0.48
  -2  -9   0    9.68    0.41
   2   9   0    9.45    0.40
  -3  -9   0    0.26    0.11
   3   9   0    0.22    0.11
   4   9   0   17.03    0.64
   5   9   0   22.49    0.81
   6   9   0    2.04    0.20
   7   9   0    7.17    0.41
   7   9   0    6.33    0.34
   8   9   0    2.51    0.27
   8   9   0    2.16    0.22
   9   9   0    1.31    0.20
   9   9   0    1.63    0.26
   4 -10   0    3.29    0.31
  -4  10   0    3.27    0.30
   3 -10   0    0.31    0.15
  -3  10   0    0.26    0.14
   2 -10   0    4.35    0.31
  -2  10   0    3.74    0.28
  -2  10   0    4.25    0.24
   1 -10   0    2.62    0.24
  -1  10   0    2.70    0.20
   0 -10   0    7.59    0.39
   0  10   0    7.53    0.35
  -1 -10   0   10.74    0.48
   1  10   0   10.53    0.44
  -2 -10   0    3.23    0.24
   2  10   0    3.37    0.23
   3  10   0    2.44    0.21
   4  10   0    3.78    0.25
   5  10   0    0.56    0.14
   6  10   0    4.38    0.28
   7  10   0    0.24    0.14
   8  10   0   12.17    0.54
   2 -11   0    2.32    0.26
   1 -11   0    3.76    0.30
  -1  11   0    3.51    0.24
   0 -11   0    0.30    0.14
   0  11   0    0.48    0.13
  -1 -11   0    0.58    0.15
   1  11   0    0.00    0.12
  -2 -11   0    5.47    0.33
   2  11   0    5.45    0.32
   3  11   0    4.39    0.28
   4  11   0    3.98    0.27
   5  11   0    1.32    0.19
   6  11   0    0.25    0.15
   5  11  -1    3.70    0.28
   4  11  -1    6.48    0.36
   3  11  -1   11.54    0.50
   2  11  -1    4.48    0.28
   1  11  -1    4.91    0.29
   0  11  -1    0.93    0.15
   0 -11   1    0.59    0.15
  -1  11  -1    5.59    0.30
   1 -11   1    5.42    0.36
   7  10  -1    2.60    0.25
   6  10  -1    0.00    0.13
   5  10  -1    0.70    0.14
   4  10  -1   15.20    0.60
   3  10  -1    2.35    0.22
   2  10  -1    1.40    0.17
   1  10  -1    3.95    0.25
  -1 -10   1    4.25    0.28
   0  10  -1   10.40    0.44
   0 -10   1   10.74    0.48
  -1  10  -1    1.59    0.20
  -1  10  -1    1.48    0.16
   1 -10   1    1.44    0.20
  -2  10  -1    4.32    0.30
   2 -10   1    3.57    0.29
  -3  10  -1    3.68    0.29
   3 -10   1    2.58    0.27
  -4  10  -1    0.61    0.19
   4 -10   1    0.86    0.19
   9   9  -1    3.65    0.28
   9   9  -1    3.33    0.34
   8   9  -1    8.40    0.50
   8   9  -1    8.94    0.43
   7   9  -1    0.59    0.18
   7   9  -1    0.71    0.15
   6   9  -1   15.77    0.70
   6   9  -1   15.71    0.62
   5   9  -1    2.46    0.21
   4   9  -1   28.47    0.99
   3   9  -1    2.58    0.20
   2   9  -1    8.28    0.36
  -2  -9   1    7.72    0.37
   1   9  -1   15.18    0.56
  -1  -9   1   15.17    0.59
   0   9  -1   15.50    0.56
   0   9  -1   15.41    0.62
   0   9  -1   14.08    0.58
   0  -9   1   14.25    0.58
  -1   9  -1   15.11    0.61
  -1   9  -1   15.60    0.56
   1  -9   1   14.56    0.60
  -2   9  -1    0.87    0.16
  -2   9  -1    0.61    0.11
   2  -9   1    1.00    0.17
  -3   9  -1    1.06    0.17
   3  -9   1    0.96    0.18
  -4   9  -1   16.82    0.70
   4  -9   1   16.54    0.70
  -5   9  -1    3.94    0.32
   5  -9   1    3.49    0.32
   9   8  -1    0.98    0.22
   9   8  -1    1.00    0.17
   8   8  -1    1.77    0.24
   8   8  -1    1.88    0.20
   7   8  -1    3.25    0.24
   7   8  -1    2.91    0.28
   6   8  -1    5.40    0.34
   6   8  -1    4.74    0.28
   5   8  -1   22.40    0.80
   5   8  -1   23.11    0.91
   4   8  -1   16.91    0.71
   4   8  -1   17.74    0.64
   3   8  -1    5.28    0.27
   3   8  -1    3.90    0.27
   3   8  -1    6.05    0.30
   2   8  -1   38.94    1.29
   2   8  -1   41.60    1.50
  -2  -8   1   39.76    1.32
   1   8  -1   37.60    1.19
  -1  -8   1   35.80    1.22
   0   8  -1   36.42    1.29
   0   8  -1   34.27    1.19
   0   8  -1   36.60    1.15
   0  -8   1   34.10    1.19
  -1   8  -1   10.96    0.47
  -1   8  -1   11.58    0.49
  -1   8  -1   12.09    0.44
   1  -8   1   12.04    0.49
  -2   8  -1   37.81    1.33
  -2   8  -1   40.55    1.41
  -2   8  -1   39.42    1.25
   2  -8   1   38.97    1.33
  -3   8  -1    6.34    0.34
   3  -8   1    6.36    0.34
  -4   8  -1    5.12    0.31
   4  -8   1    4.29    0.30
  -5   8  -1   17.37    0.71
   5  -8   1   17.38    0.72
  -6   8  -1    2.42    0.25
   6  -8   1    2.49    0.27
  10   7  -1    2.80    0.32
  10   7  -1    2.64    0.26
  10   7  -1    2.21    0.23
 -10  -7   1    3.00    0.27
   9   7  -1    5.40    0.31
   9   7  -1    5.57    0.38
   9   7  -1    5.97    0.35
  -9  -7   1    5.49    0.33
   8   7  -1    3.60    0.31
   8   7  -1    4.07    0.25
   8   7  -1    3.80    0.26
  -8  -7   1    3.40    0.25
   7   7  -1   16.56    0.73
   7   7  -1   16.43    0.63
   7   7  -1   17.03    0.63
  -7  -7   1   17.16    0.63
   6   7  -1   36.40    1.23
   6   7  -1   36.47    1.39
  -6  -7   1   38.64    1.23
   5   7  -1   51.44    1.68
   5   7  -1   53.95    1.90
   4   7  -1   29.23    1.07
   4   7  -1   27.60    0.95
   3   7  -1   34.93    1.47
   3   7  -1   44.32    1.52
   3   7  -1   42.11    1.33
  -3  -7   1   43.93    1.34
   2   7  -1   14.06    0.57
   2   7  -1   13.96    0.55
  -2  -7   1   13.02    0.50
   1   7  -1   53.56    1.75
   1   7  -1   56.72    1.99
   1   7  -1   55.25    1.90
   1   7  -1   55.37    1.71
  -1  -7   1   52.77    1.75
   0   7  -1   25.29    0.95
   0   7  -1   24.66    0.88
   0   7  -1   24.04    0.80
   0   7  -1   24.45    0.84
   0  -7   1   23.70    0.84
  -1   7  -1   17.24    0.64
  -1   7  -1   18.44    0.73
  -1   7  -1   17.97    0.61
  -1   7  -1   17.86    0.68
   1  -7   1   17.21    0.65
  -2   7  -1   36.54    1.15
  -2   7  -1   39.11    1.30
  -2   7  -1   34.73    1.22
   2  -7   1   34.56    1.22
  -3   7  -1   40.34    1.38
  -3   7  -1   42.06    1.45
  -3   7  -1   41.63    1.30
   3  -7   1   41.16    1.39
  -4   7  -1   13.27    0.54
   4  -7   1   11.80    0.53
  -5   7  -1    0.28    0.12
   5  -7   1    0.19    0.12
  -6   7  -1    7.25    0.40
   6  -7   1    7.66    0.41
  -7   7  -1    0.06    0.13
   7  -7   1    0.17    0.14
  -8   7  -1    4.76    0.35
   8  -7   1    4.99    0.38
  11   6  -1   21.59    0.98
  10   6  -1    2.76    0.31
  10   6  -1    1.83    0.23
  10   6  -1    2.20    0.21
 -10  -6   1    2.69    0.25
   9   6  -1    4.89    0.28
   9   6  -1    4.87    0.32
   9   6  -1    4.27    0.34
  -9  -6   1    5.07    0.31
   8   6  -1    5.61    0.29
   8   6  -1    5.45    0.31
   8   6  -1    5.10    0.34
  -8  -6   1    5.73    0.31
   7   6  -1   16.38    0.60
   7   6  -1   16.31    0.62
   7   6  -1   16.97    0.71
  -7  -6   1   15.81    0.61
   6   6  -1   22.26    0.79
   6   6  -1   24.27    0.80
   6   6  -1   22.04    0.90
  -6  -6   1   23.36    0.79
   5   6  -1   28.26    0.93
   5   6  -1   27.39    1.05
  -5  -6   1   27.42    0.92
   4   6  -1   37.57    1.26
   4   6  -1   40.70    1.25
   4   6  -1   39.19    1.42
   4   6  -1   40.83    1.43
  -4  -6   1   38.22    1.25
   3   6  -1  145.18    5.12
   3   6  -1  143.52    4.46
   3   6  -1  143.76    5.02
  -3  -6   1  156.76    4.53
   2   6  -1  108.21    3.33
   2   6  -1  110.05    3.84
  -2  -6   1  110.45    3.39
   1   6  -1   67.07    2.12
   1   6  -1   68.42    2.33
   1   6  -1   68.64    2.41
  -1  -6   1   66.58    2.12
   0   6  -1    1.43    0.13
   0   6  -1    1.40    0.12
   0   6  -1    1.16    0.11
   0  -6   1    1.35    0.12
  -1   6  -1   34.50    1.30
  -1   6  -1   33.85    1.23
  -1   6  -1   35.82    1.10
  -1   6  -1   35.00    1.15
  -1   6  -1   35.36    1.23
   1  -6   1   35.29    1.15
  -2   6  -1   39.66    1.39
  -2   6  -1   40.31    1.48
  -2   6  -1   39.39    1.31
  -2   6  -1   41.11    1.40
  -2   6  -1   39.32    1.25
   2  -6   1   39.35    1.31
  -3   6  -1   19.49    0.81
  -3   6  -1   20.98    0.74
  -3   6  -1   20.45    0.66
  -3   6  -1   19.73    0.73
   3  -6   1   19.92    0.73
  -4   6  -1   59.86    1.97
  -4   6  -1   62.25    2.07
   4  -6   1   59.65    1.97
  -5   6  -1   30.91    1.06
  -5   6  -1   30.24    1.06
   5  -6   1   28.80    1.06
  -6   6  -1    0.08    0.11
   6  -6   1    0.29    0.12
  -7   6  -1    2.28    0.24
   7  -6   1    2.24    0.23
  -8   6  -1    4.26    0.33
   8  -6   1    4.09    0.32
  11   5  -1    5.43    0.35
  11   5  -1    4.60    0.39
 -11  -5   1    4.96    0.34
  10   5  -1    4.11    0.26
  10   5  -1    4.01    0.33
  10   5  -1    4.10    0.30
 -10  -5   1    3.44    0.28
   9   5  -1   21.33    0.93
   9   5  -1   21.15    0.82
   9   5  -1   23.76    0.79
  -9  -5   1   21.36    0.81
   8   5  -1   28.90    0.99
   8   5  -1   26.02    0.94
   8   5  -1   27.15    1.10
  -8  -5   1   28.76    0.97
   7   5  -1   52.57    1.70
   7   5  -1   53.27    1.95
   7   5  -1   55.30    1.74
  -7  -5   1   53.66    1.73
   6   5  -1    4.47    0.28
   6   5  -1    4.38    0.23
   6   5  -1    4.88    0.24
  -6  -5   1    4.62    0.24
   5   5  -1   16.05    0.57
   5   5  -1   15.98    0.57
   5   5  -1   16.08    0.65
  -5  -5   1   16.22    0.57
   4   5  -1   13.55    0.50
   4   5  -1   14.30    0.55
   4   5  -1   13.51    0.57
  -4  -5   1   13.78    0.49
  -4  -5   1   14.58    0.47
   3   5  -1    9.84    0.37
   3   5  -1   10.11    0.41
   3   5  -1    9.40    0.42
   3   5  -1   10.34    0.36
  -3  -5   1   10.05    0.36
  -3  -5   1   10.38    0.36
   2   5  -1  111.99    3.84
   2   5  -1  112.53    3.41
   2   5  -1  111.70    3.92
   2   5  -1  111.82    3.41
  -2  -5   1  117.04    3.47
  -2  -5   1  110.49    3.40
   1   5  -1  143.68    5.14
   1   5  -1  145.57    4.46
   1   5  -1  156.38    4.46
   1   5  -1  150.07    4.55
  -1  -5   1  145.28    4.55
   0   5  -1    0.33    0.06
   0   5  -1    0.55    0.08
   0   5  -1    0.24    0.06
   0   5  -1    0.23    0.06
   0  -5   1    0.34    0.07
  -1   5  -1   17.66    0.64
  -1   5  -1   17.60    0.69
  -1   5  -1   17.48    0.57
  -1   5  -1   17.32    0.61
   1  -5   1   17.69    0.61
  -2   5  -1    3.89    0.19
  -2   5  -1    3.69    0.17
  -2   5  -1    4.01    0.22
  -2   5  -1    3.77    0.19
  -2   5  -1    3.96    0.21
   2  -5   1    3.85    0.20
  -3   5  -1    0.42    0.08
  -3   5  -1    0.25    0.06
  -3   5  -1    0.77    0.10
  -3   5  -1    0.33    0.06
   3  -5   1    0.56    0.10
  -4   5  -1   42.06    1.55
  -4   5  -1   41.56    1.30
  -4   5  -1   43.92    1.49
  -4   5  -1   42.15    1.44
  -4   5  -1   41.23    1.38
   4  -5   1   40.57    1.38
  -5   5  -1   12.91    0.48
  -5   5  -1   13.17    0.54
  -5   5  -1   12.74    0.56
  -5   5  -1   13.62    0.52
   5  -5   1   13.04    0.53
  -6   5  -1   45.62    1.51
  -6   5  -1   43.99    1.48
   6  -5   1   42.81    1.49
  -7   5  -1    2.40    0.23
   7  -5   1    2.71    0.24
  -8   5  -1   17.73    0.71
   8  -5   1   16.48    0.71
  -9   5  -1    0.58    0.17
   9  -5   1    0.67    0.17
  11   4  -1    2.19    0.29
  11   4  -1    2.65    0.27
 -11  -4   1    2.77    0.27
  10   4  -1    1.96    0.22
  10   4  -1    1.58    0.23
 -10  -4   1    1.94    0.21
   9   4  -1    0.28    0.14
   9   4  -1    0.12    0.10
   9   4  -1    0.09    0.11
  -9  -4   1    0.08    0.10
   8   4  -1   51.43    1.68
   8   4  -1   51.36    1.89
   8   4  -1   51.22    1.63
  -8  -4   1   51.04    1.67
   7   4  -1   34.79    1.35
   7   4  -1   36.19    1.21
   7   4  -1   37.22    1.18
  -7  -4   1   36.51    1.20
   6   4  -1   79.77    3.37
   6   4  -1   76.89    2.40
   6   4  -1   76.25    2.72
   6   4  -1   77.38    2.43
  -6  -4   1   77.93    2.42
   5   4  -1   19.51    0.91
   5   4  -1   20.53    0.73
   5   4  -1   19.48    0.77
   5   4  -1   19.46    0.67
   5   4  -1   20.32    0.68
  -5  -4   1   19.47    0.68
   4   4  -1   70.22    2.47
   4   4  -1   73.19    2.20
   4   4  -1   69.14    2.19
   4   4  -1   71.87    2.49
  -4  -4   1   72.60    2.19
  -4  -4   1   70.31    2.20
   3   4  -1   20.75    0.69
   3   4  -1   20.94    0.78
   3   4  -1   20.92    0.78
  -3  -4   1   21.55    0.68
  -3  -4   1   21.11    0.68
   2   4  -1   14.17    0.48
   2   4  -1   14.13    0.54
   2   4  -1   14.58    0.47
   2   4  -1   13.92    0.54
  -2  -4   1   14.71    0.48
  -2  -4   1   13.99    0.47
   1   4  -1  370.49   11.59
   1   4  -1  366.74   13.06
   1   4  -1  408.32   11.81
   1   4  -1  356.62   13.35
   1   4  -1  408.11   11.64
  -1  -4   1  409.23   11.64
  -1  -4   1  400.21   11.80
   0   4  -1  234.10    6.93
   0   4  -1  234.29    7.07
   0   4  -1  226.62    8.00
   0  -4   1  232.60    7.07
  -1   4  -1  183.83    6.24
  -1   4  -1  185.94    5.67
  -1   4  -1  185.63    5.54
  -1   4  -1  181.29    6.40
   1  -4   1  189.27    5.67
  -2   4  -1  187.08    5.76
  -2   4  -1  189.52    6.26
  -2   4  -1  190.84    6.34
  -2   4  -1  185.67    6.51
  -2   4  -1  188.29    5.62
   2  -4   1  186.47    5.76
  -3   4  -1   65.72    1.94
  -3   4  -1   65.46    2.15
  -3   4  -1   63.38    2.26
  -3   4  -1   60.36    2.19
  -4   4  -1   14.24    0.52
  -4   4  -1   14.50    0.47
  -4   4  -1   14.32    0.53
  -4   4  -1   14.58    0.58
   4  -4   1   14.17    0.53
  -5   4  -1    4.50    0.24
  -5   4  -1    4.52    0.25
  -5   4  -1    4.42    0.19
   5  -4   1    4.34    0.24
  -6   4  -1   23.39    0.89
  -6   4  -1   22.22    0.79
  -6   4  -1   22.14    0.81
   6  -4   1   22.98    0.90
   6  -4   1   22.80    0.82
  -7   4  -1   30.83    1.04
  -7   4  -1   29.69    1.06
   7  -4   1   29.96    1.07
  -8   4  -1   44.27    1.47
   8  -4   1   41.32    1.46
  -9   4  -1    0.22    0.14
   9  -4   1    0.20    0.13
 -10   4  -1    3.54    0.31
  10  -4   1    2.94    0.29
  11   3  -1    4.00    0.32
  11   3  -1    4.39    0.36
 -11  -3   1    4.57    0.33
  10   3  -1    6.67    0.36
  10   3  -1    5.94    0.41
 -10  -3   1    6.20    0.35
   9   3  -1    3.41    0.22
   9   3  -1    3.53    0.28
   9   3  -1    2.82    0.23
  -9  -3   1    3.61    0.24
   8   3  -1   13.03    0.53
   8   3  -1   13.35    0.50
   8   3  -1   13.27    0.60
  -8  -3   1   12.98    0.53
   7   3  -1    6.35    0.34
   7   3  -1    5.80    0.26
   7   3  -1    5.48    0.29
  -7  -3   1    6.33    0.29
   6   3  -1   56.99    2.06
   6   3  -1   58.90    1.81
  -6  -3   1   58.43    1.84
   5   3  -1  193.42    6.68
   5   3  -1  199.91    8.28
   5   3  -1  188.09    6.59
   5   3  -1  190.23    5.83
  -5  -3   1  203.10    5.90
  -5  -3   1  188.63    5.88
   4   3  -1    2.82    0.17
   4   3  -1    2.80    0.17
   4   3  -1    2.60    0.14
   4   3  -1    2.66    0.14
  -4  -3   1    2.92    0.12
  -4  -3   1    3.27    0.15
   3   3  -1  270.83    8.71
   3   3  -1  274.84   10.01
   3   3  -1  298.38    8.77
   3   3  -1  302.33    9.82
  -3  -3   1  304.54    8.84
  -3  -3   1  288.97    8.77
  -3  -3   1  300.42   10.01
   2   3  -1   74.66    2.25
   2   3  -1   72.39    2.58
   2   3  -1   71.58    2.24
   2   3  -1   74.35    2.53
  -2  -3   1   74.43    2.25
  -2  -3   1   74.15    3.18
  -2  -3   1   76.86    2.27
   1   3  -1   33.16    1.05
   1   3  -1   33.69    1.18
   1   3  -1   33.54    1.21
   1   3  -1   34.03    1.04
   1   3  -1   34.53    1.06
  -1  -3   1   33.61    1.04
  -1  -3   1   34.67    1.06
   0   3  -1   66.59    2.05
   0   3  -1   67.18    2.37
   0   3  -1   69.06    2.09
   0  -3   1   68.53    2.09
  -1   3  -1  275.04    8.35
  -1   3  -1  280.00    9.30
  -1   3  -1  286.80    8.53
  -1   3  -1  269.37    9.64
   1  -3   1  290.23    8.53
  -2   3  -1  287.15    8.59
  -2   3  -1  293.29    9.56
  -2   3  -1  275.47    9.91
  -2   3  -1  286.38    8.77
   2  -3   1  298.45    8.78
  -3   3  -1  233.78    7.75
  -3   3  -1  231.94    7.13
  -3   3  -1  235.22    6.97
  -3   3  -1  225.39    8.06
  -3   3  -1  241.24    7.02
  -4   3  -1   74.00    2.31
  -4   3  -1   71.32    2.59
  -4   3  -1   72.20    2.22
  -4   3  -1   73.75    2.53
  -4   3  -1   77.23    2.25
  -4   3  -1   72.98    2.46
  -5   3  -1    8.28    0.37
  -5   3  -1    8.13    0.31
  -5   3  -1    8.18    0.35
  -5   3  -1    9.57    0.33
  -6   3  -1   13.18    0.51
  -6   3  -1   13.96    0.56
  -6   3  -1   13.18    0.47
   6  -3   1   13.04    0.56
  -7   3  -1   18.45    0.64
  -7   3  -1   18.26    0.68
  -8   3  -1   13.60    0.55
   8  -3   1   13.45    0.56
  -9   3  -1    5.03    0.31
   9  -3   1    4.34    0.30
 -10   3  -1    5.37    0.33
  10  -3   1    5.23    0.34
  10  -3   1    4.60    0.37
  11   2  -1    7.43    0.48
  11   2  -1    7.11    0.41
 -11  -2   1    7.62    0.41
  10   2  -1   16.98    0.80
  10   2  -1   17.53    0.71
 -10  -2   1   18.62    0.71
   9   2  -1   17.20    0.59
   9   2  -1   15.75    0.64
   9   2  -1   15.52    0.72
  -9  -2   1   15.96    0.63
   8   2  -1   53.61    1.64
   8   2  -1   50.66    1.69
   8   2  -1   51.68    1.89
  -8  -2   1   50.91    1.68
   7   2  -1   22.83    0.91
   7   2  -1   22.52    0.81
   7   2  -1   24.60    0.78
  -7  -2   1   22.83    0.81
   6   2  -1   32.27    1.02
   6   2  -1   31.12    1.17
  -6  -2   1   31.87    1.05
   5   2  -1   92.56    3.27
   5   2  -1   92.19    2.88
   5   2  -1   95.64    3.29
  -5  -2   1   99.57    2.91
  -5  -2   1   94.60    2.92
   4   2  -1  518.47   16.56
   4   2  -1  460.58   14.68
   4   2  -1  478.40   16.88
  -4  -2   1  484.11   14.92
  -4  -2   1  474.38   14.79
  -4  -2   1  539.08   16.89
   3   2  -1  616.54   24.47
   3   2  -1  616.29   19.27
   3   2  -1  546.15   19.68
   3   2  -1  508.47   17.08
  -3  -2   1  604.84   19.71
  -3  -2   1  550.71   17.20
   2   2  -1  427.34   12.14
   2   2  -1  443.44   13.59
   2   2  -1  355.84   12.05
   2   2  -1  366.05   13.88
  -2  -2   1  386.75   13.87
  -2  -2   1  439.80   17.24
  -2  -2   1  413.35   12.13
   1   2  -1  947.99   26.83
  -1  -2   1  771.83   30.65
  -1  -2   1  962.13   26.84
   0   2  -1  479.81   16.61
   0   2  -1  522.32   15.21
   0   2  -1  507.86   14.95
   0   2  -1  472.98   17.19
   0  -2   1  504.14   17.22
   0  -2   1  521.35   15.21
  -1   2  -1  612.11   18.54
  -1   2  -1  611.02   20.64
  -1   2  -1  625.85   18.86
  -1   2  -1  591.12   21.32
   1  -2   1  667.34   21.37
  -2   2  -1  256.38    8.62
  -2   2  -1  261.99    8.74
  -2   2  -1  267.47    7.80
  -2   2  -1  251.75    8.94
  -2   2  -1  261.80    7.91
  -2   2  -1  261.49    7.75
  -3   2  -1    6.64    0.23
  -3   2  -1    6.34    0.24
  -3   2  -1    6.43    0.25
  -3   2  -1    6.43    0.27
  -3   2  -1    6.28    0.27
  -3   2  -1    6.86    0.22
  -4   2  -1   96.97    3.02
  -4   2  -1   98.05    3.33
  -4   2  -1   98.02    3.25
  -4   2  -1   99.03    2.97
  -4   2  -1   96.88    3.40
  -4   2  -1   97.21    2.93
  -5   2  -1   90.16    3.19
  -5   2  -1   89.62    3.04
  -5   2  -1   90.94    2.84
  -5   2  -1   93.69    2.79
  -5   2  -1   91.29    2.74
   5  -2   1   90.77    3.19
  -6   2  -1   10.82    0.46
  -6   2  -1   10.65    0.40
  -6   2  -1   11.44    0.42
  -6   2  -1   12.08    0.44
   6  -2   1   11.12    0.47
  -7   2  -1   14.34    0.55
  -8   2  -1    0.55    0.12
  -9   2  -1    0.25    0.13
 -10   2  -1    5.73    0.33
  10  -2   1    5.27    0.32
  10  -2   1    5.04    0.37
  11  -2   1    7.35    0.47
  11   1  -1    1.77    0.25
  11   1  -1    1.48    0.21
 -11  -1   1    1.45    0.21
  10   1  -1   10.81    0.56
  10   1  -1    9.68    0.48
 -10  -1   1   11.38    0.49
   9   1  -1   28.95    1.03
   9   1  -1   28.11    1.15
  -9  -1   1   29.92    1.02
   8   1  -1   60.92    2.03
   8   1  -1   62.53    2.27
   8   1  -1   65.74    1.97
  -8  -1   1   64.24    1.97
  -8  -1   1   62.76    2.02
   7   1  -1   61.67    1.85
   7   1  -1   58.07    1.89
   7   1  -1   58.14    2.12
  -7  -1   1   58.68    1.89
  -7  -1   1   60.45    1.84
   6   1  -1   23.96    0.95
   6   1  -1   24.83    0.92
   6   1  -1   25.08    0.82
  -6  -1   1   25.44    0.85
  -6  -1   1   27.05    0.82
  -6  -1   1   24.80    0.81
   5   1  -1    2.20    0.13
   5   1  -1    2.10    0.12
   5   1  -1    2.37    0.16
  -5  -1   1    2.10    0.12
  -5  -1   1    2.08    0.14
  -5  -1   1    2.34    0.11
   4   1  -1   74.33    2.59
   4   1  -1   73.11    2.61
   4   1  -1   74.43    2.28
   4   1  -1   77.81    2.61
  -4  -1   1   76.83    2.30
  -4  -1   1   72.75    2.28
  -4  -1   1   72.82    2.31
  -4  -1   1   79.43    2.61
   3   1  -1  276.32    9.37
   3   1  -1  261.35    9.05
   3   1  -1  266.05    8.15
   3   1  -1  291.35    9.19
  -3  -1   1  288.78    9.37
  -3  -1   1  268.75    8.21
  -3  -1   1  258.34    8.14
   2   1  -1    4.40    0.17
   2   1  -1    4.97    0.18
   2   1  -1    4.99    0.19
   2   1  -1    4.67    0.18
  -2  -1   1    4.54    0.17
  -2  -1   1    4.95    0.19
  -2  -1   1    4.59    0.17
   1   1  -1   89.35    2.63
   1   1  -1   86.25    2.90
   1   1  -1   88.11    3.00
  -1  -1   1   90.13    3.71
  -1  -1   1   79.07    3.00
  -1  -1   1   89.61    2.62
   0   1  -1  391.45   13.14
   0   1  -1  400.81   13.62
   0  -1   1  387.29   13.13
   0  -1   1  402.98   13.59
  -1   1  -1  115.98    3.97
  -1   1  -1  121.49    3.64
  -1   1  -1  117.81    4.12
   1  -1   1  123.42    4.12
  -2   1  -1   20.41    0.63
  -2   1  -1   20.03    0.68
  -2   1  -1   19.87    0.64
  -2   1  -1   19.61    0.72
   2  -1   1   20.93    0.72
  -3   1  -1   16.39    0.61
  -3   1  -1   16.50    0.61
  -3   1  -1   16.70    0.55
  -3   1  -1   16.77    0.58
   3  -1   1   17.48    0.61
  -4   1  -1    3.55    0.17
  -4   1  -1    3.56    0.15
  -4   1  -1    3.63    0.17
  -4   1  -1    3.93    0.14
   4  -1   1    3.82    0.14
  -5   1  -1  144.95    4.99
  -5   1  -1  139.37    4.43
  -5   1  -1  142.39    4.38
  -5   1  -1  147.45    4.32
  -5   1  -1  141.09    4.79
   5  -1   1  150.00    4.32
   5  -1   1  143.68    4.99
  -6   1  -1   47.36    1.65
  -6   1  -1   46.14    1.48
  -6   1  -1   45.07    1.47
   6  -1   1   46.32    1.65
  -7   1  -1   28.83    0.97
  -7   1  -1   28.80    0.97
  -8   1  -1    0.87    0.12
  -8   1  -1    1.10    0.14
  -9   1  -1   12.03    0.50
  -9   1  -1   12.27    0.50
   9  -1   1   11.95    0.59
 -10   1  -1    1.39    0.19
  10  -1   1    1.16    0.21
  11  -1   1    7.90    0.49
  11   0  -1    0.32    0.15
  11   0  -1    0.13    0.16
 -11   0   1    0.73    0.17
  10   0  -1   18.23    0.73
  10   0  -1   18.69    0.83
 -10   0   1   18.67    0.73
   9   0  -1    4.42    0.27
   9   0  -1    4.48    0.32
  -9   0   1    4.68    0.28
   8   0  -1   71.82    2.32
   8   0  -1   74.20    2.26
   8   0  -1   73.81    2.61
  -8   0   1   73.82    2.25
  -8   0   1   72.04    2.31
   7   0  -1   12.47    0.56
   7   0  -1   12.98    0.51
   7   0  -1   13.02    0.47
  -7   0   1   13.49    0.47
  -7   0   1   13.25    0.50
  -7   0   1   13.40    0.47
   6   0  -1  110.88    3.32
   6   0  -1  109.62    3.77
   6   0  -1  108.64    3.81
   6   0  -1  107.42    3.37
  -6   0   1  109.06    3.36
  -6   0   1  110.96    3.37
  -6   0   1  109.38    3.31
   5   0  -1  154.54    5.38
   5   0  -1  157.39    4.68
   5   0  -1  160.80    5.30
  -5   0   1  156.23    4.68
  -5   0   1  151.17    4.73
  -5   0   1  154.57    4.76
   4   0  -1   71.05    2.16
   4   0  -1   70.33    2.47
   4   0  -1   73.69    2.45
  -4   0   1   70.84    2.15
  -4   0   1   69.53    2.18
  -4   0   1   70.73    2.18
   3   0  -1    9.29    0.35
   3   0  -1    8.87    0.31
   3   0  -1    9.15    0.32
   3   0  -1    8.80    0.34
   3   0  -1    9.48    0.34
  -3   0   1    9.09    0.30
  -3   0   1    9.08    0.30
  -3   0   1    9.16    0.34
  -3   0   1    8.84    0.31
  -3   0   1    8.47    0.34
   2   0  -1   14.89    0.54
   2   0  -1   14.51    0.47
   2   0  -1   15.52    0.54
   2   0  -1   14.99    0.50
   2   0  -1   15.14    0.48
  -2   0   1   14.68    0.51
  -2   0   1   14.95    0.48
   1   0  -1    6.17    0.20
   1   0  -1    6.15    0.23
   1   0  -1    6.42    0.22
  -1   0   1    6.10    0.20
  -1   0   1    6.12    0.22
  -1   0   1    6.19    0.23
   0   0  -1  141.06    4.62
   0   0  -1  117.93    4.47
   0   0   1  145.48    4.62
  -1   0  -1  351.65   12.14
  -1   0  -1  381.01   12.57
   1   0   1  373.15   12.57
   1   0   1  356.56   12.12
  -2   0  -1   26.62    0.83
  -2   0  -1   26.91    0.91
  -2   0  -1   26.37    0.84
  -2   0  -1   26.90    0.94
   2   0   1   27.89    0.94
  -3   0  -1   93.83    3.21
  -3   0  -1   92.00    2.86
  -3   0  -1   92.45    3.10
  -3   0  -1   92.40    2.83
   3   0   1   95.43    3.21
  -4   0  -1  149.79    5.08
  -4   0  -1  152.71    4.57
  -4   0  -1  154.04    5.26
  -4   0  -1  150.09    4.62
  -4   0  -1  151.07    4.67
   4   0   1  155.30    4.57
   4   0   1  155.06    5.26
   4   0   1  155.09    5.26
  -5   0  -1    3.77    0.17
  -5   0  -1    3.85    0.18
  -5   0  -1    3.76    0.15
  -5   0  -1    3.61    0.18
   5   0   1    4.43    0.16
   5   0   1    3.76    0.18
   5   0   1    3.73    0.17
  -6   0  -1   11.34    0.44
  -6   0  -1   11.17    0.38
  -6   0  -1   11.44    0.41
  -6   0  -1   10.77    0.42
   6   0   1   11.30    0.38
   6   0   1   11.39    0.44
  -7   0  -1    9.17    0.36
  -7   0  -1    9.09    0.38
  -8   0  -1   18.07    0.65
  -8   0  -1   18.72    0.67
   8   0   1   17.13    0.76
  -9   0  -1   11.49    0.49
  -9   0  -1   11.90    0.47
   9   0   1   10.87    0.56
 -10   0  -1    4.79    0.30
  10   0   1    3.65    0.33
 -11   0  -1    8.99    0.45
  11   0   1    7.88    0.50
  11   0   1    8.33    0.44
  11  -1  -1    5.57    0.41
  11  -1  -1    5.22    0.35
 -11   1   1    5.11    0.35
  10  -1  -1   10.48    0.56
  10  -1  -1   11.38    0.50
 -10   1   1   10.93    0.50
   9  -1  -1    5.74    0.32
   9  -1  -1    6.05    0.39
  -9   1   1    6.69    0.33
   8  -1  -1   22.25    0.81
   8  -1  -1   23.16    0.92
  -8   1   1   22.26    0.80
   7  -1  -1    8.87    0.35
   7  -1  -1    8.52    0.37
   7  -1  -1    9.12    0.44
  -7   1   1    8.89    0.38
  -7   1   1    8.68    0.34
  -7   1   1    9.43    0.36
   6  -1  -1   55.13    2.03
   6  -1  -1   55.27    1.80
   6  -1  -1   57.43    2.02
   6  -1  -1   58.70    1.77
  -6   1   1   57.96    1.76
  -6   1   1   57.05    1.80
  -6   1   1   55.83    2.03
  -6   1   1   59.45    1.80
   5  -1  -1   77.04    2.36
   5  -1  -1   76.86    2.39
   5  -1  -1   78.62    2.68
   5  -1  -1   76.77    2.72
  -5   1   1   77.47    2.39
  -5   1   1   78.42    2.40
  -5   1   1   77.47    2.71
  -5   1   1   76.90    2.35
   4  -1  -1  150.71    4.56
   4  -1  -1  148.77    5.25
   4  -1  -1  160.02    5.16
   4  -1  -1  153.51    4.61
  -4   1   1  149.58    4.60
  -4   1   1  151.74    4.56
  -4   1   1  151.10    5.25
  -4   1   1  150.44    4.64
   3  -1  -1    8.94    0.30
   3  -1  -1    8.04    0.33
   3  -1  -1    8.90    0.34
  -3   1   1    8.48    0.29
  -3   1   1    8.66    0.29
  -3   1   1    8.66    0.30
  -3   1   1    7.95    0.33
   2  -1  -1   53.97    1.83
   2  -1  -1   53.66    1.60
   2  -1  -1   53.61    1.84
   2  -1  -1   53.68    1.62
  -2   1   1   50.87    1.83
  -2   1   1   51.92    1.75
  -2   1   1   54.10    1.84
  -2   1   1   50.37    1.59
  -2   1   1   51.83    1.62
   1  -1  -1  171.18    5.77
   1  -1  -1  169.77    5.77
  -1   1   1  162.61    5.76
  -1   1   1  167.72    5.77
   0  -1  -1  279.92    9.39
   0  -1  -1  274.82    9.38
   0   1   1  270.66    9.39
   0   1   1  269.15    9.38
  -1  -1  -1    1.82    0.06
  -1  -1  -1    1.50    0.06
   1   1   1    1.59    0.06
   1   1   1    1.42    0.08
   1   1   1    1.72    0.06
  -2  -1  -1  507.50   15.79
  -2  -1  -1  545.59   16.00
  -3  -1  -1   31.85    1.01
  -3  -1  -1   33.03    1.01
  -3  -1  -1   31.95    1.12
   3   1   1   33.01    1.12
   3   1   1   32.40    0.99
   3   1   1   32.50    1.12
  -4  -1  -1  376.91   12.36
  -4  -1  -1  357.51   10.92
  -4  -1  -1  347.82   10.81
   4   1   1  370.47   12.33
   4   1   1  347.41   12.32
   4   1   1  357.45   10.71
  -5  -1  -1  159.01    5.03
  -5  -1  -1  166.35    5.07
  -5  -1  -1  169.40    5.70
   5   1   1  165.27    5.70
   5   1   1  167.02    5.70
   5   1   1  167.97    4.97
  -6  -1  -1   13.36    0.47
  -6  -1  -1   12.57    0.48
   6   1   1   14.02    0.45
  -7  -1  -1   66.99    2.11
  -7  -1  -1   69.34    2.10
   7   1   1   63.97    2.37
  -8  -1  -1    7.03    0.29
  -8  -1  -1    5.51    0.30
   8   1   1    5.47    0.34
  -9  -1  -1   16.19    0.63
   9   1   1   16.18    0.73
 -10  -1  -1    9.29    0.44
  10   1   1    8.70    0.50
 -11  -1  -1    0.75    0.18
  11   1   1    0.56    0.18
  10  -2  -1   25.10    1.06
   9  -2  -1    7.09    0.42
   9  -2  -1    6.82    0.36
  -9   2   1    8.01    0.38
   8  -2  -1    3.06    0.22
   8  -2  -1    3.24    0.22
   8  -2  -1    2.86    0.24
  -8   2   1    3.30    0.23
  -8   2   1    3.02    0.21
   7  -2  -1   49.25    1.53
   7  -2  -1   48.49    1.58
   7  -2  -1   47.88    1.57
   7  -2  -1   47.39    1.76
  -7   2   1   49.36    1.52
  -7   2   1   49.39    1.58
  -7   2   1   49.40    1.57
  -7   2   1   48.98    1.77
   6  -2  -1   37.50    1.23
   6  -2  -1   37.76    1.37
   6  -2  -1   36.98    1.22
   6  -2  -1   37.91    1.19
   6  -2  -1   37.17    1.38
  -6   2   1   37.26    1.37
  -6   2   1   37.92    1.22
  -6   2   1   38.12    1.18
   5  -2  -1   61.06    1.91
   5  -2  -1   61.45    1.88
   5  -2  -1   60.27    2.15
   5  -2  -1   61.10    1.86
  -5   2   1   59.66    1.85
  -5   2   1   59.63    1.90
  -5   2   1   60.51    2.15
   4  -2  -1  115.23    3.55
   4  -2  -1  117.84    3.51
   4  -2  -1  115.85    4.01
  -4   2   1  114.86    3.47
  -4   2   1  113.94    3.55
  -4   2   1  114.05    3.50
  -4   2   1  115.24    4.01
   3  -2  -1   54.76    1.93
   3  -2  -1   54.59    1.71
   3  -2  -1   56.49    1.68
  -3   2   1   55.23    1.68
  -3   2   1   53.87    1.93
  -3   2   1   53.34    1.66
  -3   2   1   55.07    1.71
   2  -2  -1  103.54    3.06
   2  -2  -1   99.91    3.52
   2  -2  -1  104.24    3.11
  -2   2   1  102.49    3.06
  -2   2   1   97.89    3.04
  -2   2   1   99.54    3.51
  -2   2   1  102.72    3.11
   1  -2  -1  339.00    9.56
  -1   2   1  289.74    9.37
  -1   2   1  329.81    9.56
  -1   2   1  301.09   10.81
   0  -2  -1   84.02    2.89
   0  -2  -1   84.96    2.56
   0  -2  -1   84.48    2.89
   0   2   1   86.32    2.56
   0   2   1   81.34    2.89
   0   2   1   81.12    2.51
  -1  -2  -1   13.82    0.43
  -1  -2  -1   13.94    0.49
  -1  -2  -1   13.13    0.44
  -1  -2  -1   13.84    0.60
   1   2   1   13.73    0.49
   1   2   1   13.44    0.43
  -2  -2  -1  145.02    4.39
  -2  -2  -1  143.34    5.00
  -2  -2  -1  152.44    4.44
   2   2   1  139.31    4.35
   2   2   1  144.37    5.00
   2   2   1  150.23    6.22
  -3  -2  -1   10.19    0.35
  -3  -2  -1   10.04    0.34
   3   2   1   10.50    0.39
   3   2   1   10.26    0.34
  -4  -2  -1  162.23    4.93
  -4  -2  -1  156.82    4.89
   4   2   1  160.16    4.84
   4   2   1  167.60    5.48
  -5  -2  -1    5.42    0.22
  -5  -2  -1    5.41    0.23
   5   2   1    5.58    0.20
   5   2   1    5.73    0.27
   5   2   1    5.29    0.21
   5   2   1    5.52    0.20
  -6  -2  -1   19.12    0.62
  -6  -2  -1   18.10    0.64
   6   2   1   18.65    0.60
   6   2   1   17.52    0.72
  -7  -2  -1   14.51    0.50
  -7  -2  -1   13.27    0.53
   7   2   1   13.87    0.61
   7   2   1   14.75    0.49
  -8  -2  -1   12.01    0.48
   8   2   1   11.36    0.55
  -9  -2  -1    9.67    0.45
   9   2   1   10.00    0.51
 -10  -2  -1    1.51    0.19
  10   2   1    1.44    0.22
 -11  -2  -1    9.83    0.48
  11   2   1    9.51    0.56
  12   2   1    2.37    0.31
   8  -3  -1    4.16    0.29
   8  -3  -1    4.00    0.25
  -8   3   1    4.11    0.26
   7  -3  -1   12.85    0.57
   7  -3  -1   13.22    0.57
   7  -3  -1   12.86    0.52
  -7   3   1   13.14    0.57
  -7   3   1   13.76    0.52
   6  -3  -1  114.19    3.63
   6  -3  -1  117.21    4.10
   6  -3  -1  118.17    3.54
   6  -3  -1  116.14    3.58
  -6   3   1  119.34    4.10
  -6   3   1  117.15    3.58
  -6   3   1  113.32    3.63
  -6   3   1  118.05    3.53
   5  -3  -1   59.81    2.15
   5  -3  -1   59.85    1.90
   5  -3  -1   62.13    1.87
  -5   3   1   61.62    2.15
  -5   3   1   58.93    1.84
  -5   3   1   60.63    1.86
  -5   3   1   57.46    1.90
  -5   3   1   59.29    1.99
   4  -3  -1    8.23    0.29
   4  -3  -1    7.75    0.31
   4  -3  -1    7.86    0.35
  -4   3   1    7.82    0.31
  -4   3   1    7.33    0.34
  -4   3   1    8.33    0.29
  -4   3   1    7.87    0.29
   3  -3  -1  246.61    7.44
   3  -3  -1  231.50    8.41
   3  -3  -1  255.10    7.33
  -3   3   1  244.90    7.44
  -3   3   1  237.46    8.40
  -3   3   1  238.82    7.28
  -3   3   1  251.40    7.33
   2  -3  -1  225.15    6.53
   2  -3  -1  213.66    7.51
   2  -3  -1  222.12    6.64
  -2   3   1  222.88    6.53
  -2   3   1  220.79    6.64
  -2   3   1  210.24    7.50
  -2   3   1  209.03    6.50
   1  -3  -1   75.41    2.29
  -1   3   1   72.98    2.59
  -1   3   1   73.26    2.24
  -1   3   1   75.43    2.29
   0  -3  -1  155.68    5.37
   0  -3  -1  160.85    4.76
   0   3   1  163.01    4.76
   0   3   1  150.86    5.37
   0   3   1  148.56    4.66
  -1  -3  -1  256.38    7.19
  -1  -3  -1  232.94    7.09
   1   3   1  225.60    7.05
   1   3   1  231.00    8.12
  -2  -3  -1   43.71    1.86
  -2  -3  -1   42.88    1.32
  -2  -3  -1   42.36    1.34
  -2  -3  -1   43.80    1.50
   2   3   1   41.56    1.31
   2   3   1   43.47    1.50
  -3  -3  -1  176.77    5.26
  -3  -3  -1  169.56    5.20
  -3  -3  -1  166.73    5.92
   3   3   1  165.37    5.17
   3   3   1  180.84    5.83
   3   3   1  175.04    5.92
   3   3   1  173.92    7.37
  -4  -3  -1  121.66    3.76
  -4  -3  -1  121.26    3.74
  -4  -3  -1  125.19    4.23
   4   3   1  116.95    3.70
   4   3   1  122.12    5.27
   4   3   1  126.86    4.23
   4   3   1  128.20    4.20
  -5  -3  -1   10.32    0.34
  -5  -3  -1    9.67    0.37
   5   3   1    9.95    0.42
   5   3   1    9.29    0.45
   5   3   1    9.77    0.35
  -6  -3  -1    5.50    0.22
  -6  -3  -1    4.79    0.25
   6   3   1    5.43    0.29
   6   3   1    5.19    0.22
  -7  -3  -1    1.99    0.17
  -7  -3  -1    1.82    0.13
   7   3   1    1.72    0.13
   7   3   1    1.71    0.18
  -8  -3  -1    0.01    0.08
   8   3   1    0.05    0.10
  -9  -3  -1   34.39    1.17
   9   3   1   33.15    1.32
 -10  -3  -1    0.75    0.15
  10   3   1    0.48    0.16
 -11  -3  -1    1.05    0.19
  11   3   1    1.65    0.25
  12   3   1    1.41    0.27
   9  -4  -1    2.40    0.24
  -9   4   1    2.75    0.25
   8  -4  -1   16.66    0.66
  -8   4   1   16.29    0.65
   7  -4  -1   46.97    1.54
  -7   4   1   45.32    1.53
   6  -4  -1    2.54    0.20
   6  -4  -1    1.83    0.19
  -6   4   1    2.14    0.19
  -6   4   1    2.04    0.15
  -6   4   1    1.58    0.17
  -6   4   1    2.18    0.09
   5  -4  -1   88.69    3.13
   5  -4  -1   89.14    2.78
  -5   4   1   88.08    2.68
  -5   4   1   84.89    2.77
  -5   4   1   90.64    3.13
  -5   4   1   87.95    2.94
   4  -4  -1    2.21    0.16
   4  -4  -1    1.97    0.15
  -4   4   1    1.96    0.15
  -4   4   1    1.82    0.12
  -4   4   1    2.09    0.15
   3  -4  -1   23.08    0.88
   3  -4  -1   23.40    0.78
  -3   4   1   23.60    0.73
  -3   4   1   23.25    0.78
  -3   4   1   23.13    0.74
  -3   4   1   23.11    0.88
   2  -4  -1   99.80    3.53
   2  -4  -1  103.47    3.13
   2  -4  -1  100.77    3.04
  -2   4   1  100.93    3.05
  -2   4   1   98.71    3.53
  -2   4   1  102.41    3.13
   1  -4  -1   19.35    0.64
  -1   4   1   19.60    0.64
  -1   4   1   18.23    0.72
  -1   4   1   19.79    0.62
   0  -4  -1    1.84    0.11
   0   4   1    1.77    0.10
   0   4   1    1.76    0.11
   0   4   1    1.90    0.11
  -1  -4  -1   95.50    2.81
  -1  -4  -1   94.46    2.87
   1   4   1   91.60    2.81
   1   4   1   90.89    3.23
  -2  -4  -1    6.20    0.25
  -2  -4  -1    6.85    0.27
  -2  -4  -1    6.74    0.23
   2   4   1    6.59    0.27
   2   4   1    6.55    0.27
   2   4   1    6.57    0.24
  -3  -4  -1   51.05    1.60
  -3  -4  -1   52.12    1.81
  -3  -4  -1   51.76    1.61
   3   4   1   51.95    1.59
   3   4   1   52.30    1.81
  -4  -4  -1   50.82    1.61
  -4  -4  -1   52.43    1.80
  -4  -4  -1   51.77    1.61
   4   4   1   51.79    1.81
   4   4   1   53.76    1.80
   4   4   1   49.60    2.25
   4   4   1   52.13    1.60
  -5  -4  -1   23.53    0.75
  -5  -4  -1   22.94    0.78
   5   4   1   23.97    0.76
   5   4   1   22.74    1.05
   5   4   1   23.22    0.87
  -6  -4  -1    2.38    0.17
  -6  -4  -1    1.99    0.13
   6   4   1    1.84    0.17
   6   4   1    1.85    0.15
   6   4   1    1.58    0.13
  -7  -4  -1   12.35    0.48
  -7  -4  -1   12.80    0.44
   7   4   1   12.92    0.45
   7   4   1   11.85    0.55
  -8  -4  -1    4.27    0.26
   8   4   1    4.46    0.22
   8   4   1    4.28    0.29
  -9  -4  -1    1.78    0.20
   9   4   1    1.52    0.21
 -10  -4  -1    6.56    0.37
  10   4   1    6.56    0.41
 -11  -4  -1    2.11    0.24
  11   4   1    1.68    0.25
   9  -5  -1    5.75    0.37
  -9   5   1    6.13    0.37
   8  -5  -1    4.74    0.32
  -8   5   1    5.07    0.32
   7  -5  -1   21.41    0.80
  -7   5   1   21.28    0.80
   6  -5  -1   26.95    0.97
  -6   5   1   28.49    0.93
  -6   5   1   25.48    0.96
  -6   5   1   27.93    0.90
   5  -5  -1    4.18    0.27
   5  -5  -1    4.36    0.26
  -5   5   1    4.16    0.21
  -5   5   1    4.35    0.26
  -5   5   1    4.19    0.18
  -5   5   1    4.38    0.26
   4  -5  -1   13.31    0.58
   4  -5  -1   13.71    0.53
  -4   5   1   13.88    0.58
  -4   5   1   13.97    0.48
  -4   5   1   14.45    0.53
   3  -5  -1   43.82    1.41
   3  -5  -1   42.05    1.59
  -3   5   1   43.73    1.41
  -3   5   1   44.43    1.59
  -3   5   1   43.44    1.35
   2  -5  -1    2.75    0.17
  -2   5   1    2.85    0.17
  -2   5   1    2.64    0.17
  -2   5   1    2.86    0.15
   1  -5  -1  169.96    5.16
  -1   5   1  164.55    5.04
  -1   5   1  165.37    5.83
  -1   5   1  172.16    5.16
   0  -5  -1  112.30    3.40
   0   5   1  109.66    3.32
   0   5   1  106.86    3.83
   0   5   1  110.88    3.40
  -1  -5  -1    0.21    0.03
  -1  -5  -1    0.15    0.05
   1   5   1    0.35    0.06
   1   5   1    0.24    0.06
  -2  -5  -1   37.77    1.14
  -2  -5  -1   35.78    1.17
   2   5   1   36.86    1.15
   2   5   1   36.23    1.31
   2   5   1   37.06    1.28
  -3  -5  -1    6.03    0.23
  -3  -5  -1    6.48    0.25
   3   5   1    5.91    0.27
   3   5   1    5.80    0.24
   3   5   1    5.98    0.26
  -4  -5  -1   31.79    1.00
  -4  -5  -1   31.16    0.99
   4   5   1   29.41    1.12
   4   5   1   31.98    1.10
   4   5   1   30.54    0.99
  -5  -5  -1    0.46    0.07
  -5  -5  -1    0.48    0.08
   5   5   1    0.39    0.08
   5   5   1    0.54    0.08
   5   5   1    0.57    0.10
  -6  -5  -1   36.88    1.20
  -6  -5  -1   37.12    1.17
   6   5   1   36.31    1.35
   6   5   1   37.08    1.65
   6   5   1   37.30    1.18
  -7  -5  -1   23.72    0.82
   7   5   1   23.50    0.79
   7   5   1   23.66    0.93
   7   5   1   22.86    1.08
  -8  -5  -1   27.98    0.98
   8   5   1   28.30    0.93
   8   5   1   27.88    1.10
  -9  -5  -1    1.12    0.16
   9   5   1    1.35    0.20
 -10  -5  -1    0.18    0.13
  10   5   1    0.18    0.15
 -11  -5  -1    0.23    0.14
  11   5   1    0.24    0.17
   8  -6  -1    1.96    0.23
  -8   6   1    1.65    0.21
   7  -6  -1    6.82    0.38
  -7   6   1    7.31    0.38
   6  -6  -1    7.04    0.37
  -6   6   1    6.19    0.35
   5  -6  -1   31.75    1.14
  -5   6   1   34.12    1.14
  -5   6   1   31.94    1.13
  -5   6   1   33.43    1.06
   4  -6  -1    0.40    0.11
  -4   6   1    0.70    0.10
  -4   6   1    0.45    0.10
   3  -6  -1    7.36    0.37
   3  -6  -1    7.51    0.34
  -3   6   1    7.24    0.29
  -3   6   1    7.33    0.37
  -3   6   1    7.23    0.33
   2  -6  -1   14.76    0.55
  -2   6   1   15.39    0.61
  -2   6   1   14.53    0.55
  -2   6   1   14.71    0.51
   1  -6  -1    4.49    0.23
  -1   6   1    4.07    0.22
  -1   6   1    5.33    0.21
  -1   6   1    4.06    0.24
   0  -6  -1   15.48    0.57
   0   6   1   16.41    0.63
   0   6   1   16.11    0.54
  -1  -6  -1   36.31    1.19
   1   6   1   36.40    1.16
   1   6   1   37.33    1.33
  -2  -6  -1  139.59    4.26
   2   6   1  137.13    4.18
   2   6   1  136.14    4.80
   2   6   1  140.18    4.68
  -3  -6  -1   32.96    1.09
  -3  -6  -1   33.17    1.06
   3   6   1   34.37    1.20
   3   6   1   34.07    1.21
   3   6   1   33.27    1.08
  -4  -6  -1   25.43    0.83
  -4  -6  -1   25.16    0.82
   4   6   1   25.04    0.92
   4   6   1   24.99    0.83
  -5  -6  -1    2.10    0.15
  -5  -6  -1    1.67    0.13
   5   6   1    1.74    0.14
   5   6   1    2.02    0.18
  -6  -6  -1   14.24    0.54
  -6  -6  -1   15.35    0.52
   6   6   1   14.63    0.62
   6   6   1   15.25    0.54
  -7  -6  -1   30.85    1.02
   7   6   1   29.51    0.99
   7   6   1   29.85    1.15
  -8  -6  -1   18.75    0.69
   8   6   1   18.15    0.65
   8   6   1   17.85    0.78
  -9  -6  -1    9.83    0.45
   9   6   1    9.36    0.51
   9   6   1   10.64    0.42
 -10  -6  -1    5.28    0.32
  10   6   1    4.50    0.37
 -11  -6  -1    0.79    0.19
  11   6   1    0.84    0.19
  11   6   1    0.98    0.22
   8  -7  -1    0.79    0.19
  -8   7   1    0.99    0.20
   7  -7  -1    3.14    0.28
  -7   7   1    3.61    0.28
   6  -7  -1    0.35    0.13
  -6   7   1    0.37    0.13
   5  -7  -1   14.00    0.60
  -5   7   1   14.32    0.59
  -5   7   1   14.65    0.52
   4  -7  -1   30.20    1.08
  -4   7   1   31.41    1.09
  -4   7   1   30.02    1.07
  -4   7   1   31.39    1.00
   3  -7  -1   35.41    1.21
  -3   7   1   35.19    1.21
  -3   7   1   36.25    1.14
   2  -7  -1   18.82    0.70
   2  -7  -1   19.62    0.79
  -2   7   1   19.18    0.78
  -2   7   1   19.26    0.65
   1  -7  -1   23.44    0.83
  -1   7   1   24.92    0.94
  -1   7   1   23.32    0.83
  -1   7   1   24.22    0.79
   0  -7  -1    4.50    0.25
   0   7   1    4.52    0.22
   0   7   1    4.95    0.26
  -1  -7  -1   26.75    0.94
   1   7   1   27.81    0.91
   1   7   1   29.24    1.05
  -2  -7  -1   37.56    1.25
   2   7   1   38.69    1.39
   2   7   1   38.04    1.22
  -3  -7  -1   87.07    2.70
   3   7   1   87.03    3.03
   3   7   1   84.28    2.65
  -4  -7  -1    1.13    0.12
   4   7   1    0.94    0.12
   4   7   1    1.15    0.14
  -5  -7  -1    3.69    0.20
  -5  -7  -1    3.94    0.21
   5   7   1    3.50    0.21
  -6  -7  -1   22.00    0.75
   6   7   1   20.42    0.84
   6   7   1   21.26    0.74
  -7  -7  -1    0.39    0.10
   7   7   1    0.28    0.13
   7   7   1    0.15    0.10
  -8  -7  -1    0.05    0.10
   8   7   1   -0.01    0.12
   8   7   1    0.00    0.10
  -9  -7  -1    1.84    0.21
   9   7   1    1.87    0.18
   9   7   1    1.56    0.22
 -10  -7  -1    3.46    0.29
  10   7   1    3.23    0.33
  11   7   1    5.00    0.40
   7  -8  -1    4.87    0.35
  -7   8   1    4.30    0.33
   6  -8  -1   -0.07    0.12
  -6   8   1    0.10    0.14
   5  -8  -1    0.15    0.12
  -5   8   1    0.17    0.12
   4  -8  -1    5.57    0.34
  -4   8   1    5.67    0.33
  -4   8   1    5.79    0.27
   3  -8  -1   34.33    1.17
  -3   8   1   32.73    1.16
  -3   8   1   32.80    1.08
   2  -8  -1    3.50    0.24
  -2   8   1    3.66    0.24
  -2   8   1    3.60    0.20
   1  -8  -1   11.52    0.49
  -1   8   1   12.23    0.44
  -1   8   1   11.73    0.49
   0  -8  -1   11.25    0.47
   0   8   1   12.52    0.53
   0   8   1   10.88    0.43
  -1  -8  -1    1.66    0.16
   1   8   1    1.66    0.14
   1   8   1    2.02    0.17
  -2  -8  -1    5.69    0.29
   2   8   1    5.96    0.28
   2   8   1    6.41    0.31
  -3  -8  -1    0.56    0.11
   3   8   1    0.53    0.10
   3   8   1    0.69    0.12
  -4  -8  -1    0.59    0.11
   4   8   1    0.81    0.12
  -5  -8  -1   74.55    2.26
   5   8   1   68.15    2.24
   6   8   1    2.19    0.18
   6   8   1    1.86    0.20
   7   8   1   22.94    0.93
   7   8   1   22.52    0.80
  -8  -8  -1    0.49    0.13
   8   8   1    0.50    0.15
   8   8   1    0.36    0.12
  -9  -8  -1    1.35    0.19
   9   8   1    1.88    0.25
   9   8   1    1.75    0.19
   9   8   1    2.19    0.23
 -10  -8  -1    3.46    0.30
  10   8   1    3.33    0.34
  10   8   1    3.99    0.33
   6  -9  -1    2.71    0.29
  -6   9   1    2.48    0.27
   5  -9  -1    1.40    0.20
  -5   9   1    1.33    0.20
   4  -9  -1    0.43    0.14
  -4   9   1    0.63    0.12
  -4   9   1    0.43    0.15
   3  -9  -1    1.67    0.20
  -3   9   1    1.87    0.21
  -3   9   1    1.76    0.16
   2  -9  -1    0.06    0.11
  -2   9   1    0.03    0.11
  -2   9   1    0.19    0.09
   1  -9  -1    3.56    0.25
  -1   9   1    3.68    0.21
   0  -9  -1   13.77    0.56
   0   9   1   13.58    0.51
  -1  -9  -1   12.66    0.52
   1   9   1   13.05    0.49
  -2  -9  -1    0.14    0.10
   2   9   1    0.36    0.10
  -3  -9  -1    0.90    0.14
   3   9   1    0.55    0.11
  -4  -9  -1    0.51    0.12
   4   9   1    0.54    0.12
   5   9   1    7.39    0.35
   6   9   1    6.65    0.34
   7   9   1    0.30    0.12
   8   9   1    2.12    0.21
   9   9   1    8.71    0.42
   9   9   1    8.17    0.49
   4 -10  -1    8.36    0.47
  -4  10   1    8.70    0.46
   3 -10  -1    2.18    0.24
  -3  10   1    2.29    0.24
  -3  10   1    2.19    0.19
   2 -10  -1   -0.02    0.11
  -2  10   1   -0.05    0.09
   1 -10  -1    2.99    0.25
  -1  10   1    3.21    0.21
   0 -10  -1    3.00    0.23
   0  10   1    2.79    0.20
  -1 -10  -1    6.41    0.34
   1  10   1    6.72    0.33
  -2 -10  -1    8.72    0.41
   2  10   1    8.27    0.38
  -3 -10  -1    5.70    0.31
   3  10   1    4.94    0.29
   4  10   1    9.05    0.41
   5  10   1    3.17    0.23
   6  10   1    2.71    0.24
   7  10   1    5.20    0.32
   8  10   1    2.44    0.24
   2 -11  -1    0.78    0.18
  -2  11   1    0.91    0.15
   1 -11  -1    0.58    0.17
  -1  11   1    0.84    0.15
   0 -11  -1    5.21    0.34
   0  11   1    5.23    0.29
  -1 -11  -1    0.29    0.14
   1  11   1    0.69    0.14
  -2 -11  -1    3.40    0.27
   2  11   1    3.75    0.26
  -3 -11  -1    5.50    0.33
   3  11   1    6.07    0.33
   4  11   1    1.96    0.21
   5  11   1    5.09    0.32
   6  11   1    0.52    0.16
   7  11   1   -0.03    0.13
  -1 -12  -1    1.82    0.23
   1  12   1    2.22    0.22
  -2 -12  -1    2.55    0.26
   3  12   1    0.92    0.17
   4  11  -2    5.41    0.34
   3  11  -2    8.10    0.41
   2  11  -2    1.27    0.19
   1  11  -2    0.82    0.16
   0  11  -2    2.09    0.21
   7  10  -2    1.48    0.20
   6  10  -2    1.69    0.21
   5  10  -2    1.08    0.18
   4  10  -2    9.22    0.43
   3  10  -2   32.68    1.13
   2  10  -2    1.87    0.20
   1  10  -2    8.26    0.38
   0  10  -2    6.28    0.31
   0 -10   2    6.54    0.35
  -1  10  -2    7.12    0.38
   1 -10   2    7.36    0.39
  -2  10  -2    0.54    0.15
   2 -10   2    0.27    0.14
  -3  10  -2    3.27    0.30
   3 -10   2    3.63    0.30
   8   9  -2    8.89    0.44
   8   9  -2    8.63    0.51
   7   9  -2    5.36    0.33
   7   9  -2    5.62    0.38
   6   9  -2    3.93    0.31
   6   9  -2    3.45    0.26
   5   9  -2    4.75    0.29
   5   9  -2    4.67    0.33
   4   9  -2   15.63    0.68
   4   9  -2   15.80    0.61
   3   9  -2    0.29    0.12
   2   9  -2    9.68    0.41
   1   9  -2   16.21    0.60
  -1  -9   2   16.14    0.62
   0   9  -2   15.37    0.56
   0   9  -2   14.91    0.59
   0  -9   2   14.55    0.59
  -1   9  -2    4.63    0.28
  -1   9  -2    4.60    0.25
   1  -9   2    4.69    0.28
  -2   9  -2    1.98    0.21
   2  -9   2    2.04    0.22
  -3   9  -2    0.01    0.12
   3  -9   2    0.12    0.12
  -4   9  -2    0.27    0.14
   4  -9   2    0.22    0.14
  -5   9  -2   11.42    0.56
   5  -9   2   10.69    0.55
   9   8  -2    2.46    0.29
   9   8  -2    2.37    0.23
   8   8  -2    5.88    0.33
   8   8  -2    5.62    0.40
   7   8  -2    9.72    0.44
   7   8  -2   10.11    0.53
   6   8  -2   21.04    0.77
   6   8  -2   20.84    0.87
   5   8  -2   21.44    0.78
   5   8  -2   21.67    0.87
   4   8  -2   38.77    1.32
   4   8  -2   42.01    1.49
   3   8  -2    0.51    0.13
   3   8  -2    0.66    0.12
   2   8  -2    6.60    0.31
   1   8  -2   19.76    0.77
   1   8  -2   20.40    0.73
   1   8  -2   20.66    0.71
  -1  -8   2   20.51    0.73
   0   8  -2   31.08    1.10
   0   8  -2   33.38    1.20
   0   8  -2   32.91    1.06
   0  -8   2   32.75    1.11
  -1   8  -2    8.35    0.35
  -1   8  -2    8.25    0.38
  -1   8  -2    8.72    0.39
   1  -8   2    8.46    0.39
  -2   8  -2    8.05    0.32
  -2   8  -2    7.44    0.37
   2  -8   2    7.54    0.38
  -3   8  -2    8.35    0.41
   3  -8   2    8.09    0.40
  -4   8  -2    0.53    0.15
   4  -8   2    0.31    0.13
  -5   8  -2    0.08    0.14
   5  -8   2    0.01    0.13
  -6   8  -2    3.14    0.30
   6  -8   2    3.66    0.32
  10   7  -2   13.17    0.60
  10   7  -2   12.62    0.68
  10   7  -2   13.07    0.57
 -10  -7   2   13.31    0.58
   9   7  -2    0.27    0.13
   9   7  -2    0.33    0.13
   9   7  -2    0.01    0.17
  -9  -7   2   -0.03    0.11
   8   7  -2    1.74    0.24
   8   7  -2    1.51    0.18
   8   7  -2    1.55    0.19
  -8  -7   2    1.82    0.20
   7   7  -2    1.09    0.19
   7   7  -2    1.13    0.16
   7   7  -2    1.36    0.17
  -7  -7   2    1.10    0.15
   6   7  -2   18.96    0.80
   6   7  -2   18.94    0.70
   5   7  -2   11.69    0.47
   5   7  -2   12.13    0.54
   4   7  -2   15.75    0.60
   4   7  -2   15.77    0.68
   4   7  -2   17.58    0.67
   3   7  -2    4.40    0.27
   3   7  -2    4.99    0.25
   3   7  -2    5.47    0.28
   2   7  -2    8.97    0.42
   2   7  -2    9.77    0.44
  -2  -7   2    9.78    0.38
   1   7  -2    0.16    0.08
   1   7  -2    0.11    0.07
   1   7  -2    0.10    0.08
   1   7  -2    0.08    0.07
   1   7  -2    0.19    0.09
  -1  -7   2    0.37    0.09
   0   7  -2    9.22    0.39
   0   7  -2   10.21    0.42
   0   7  -2   10.44    0.45
   0   7  -2    9.94    0.37
   0   7  -2    7.75    0.39
   0  -7   2    9.54    0.39
  -1   7  -2    0.65    0.11
  -1   7  -2    0.80    0.10
  -1   7  -2    0.73    0.11
  -1   7  -2    0.72    0.10
   1  -7   2    0.72    0.12
  -2   7  -2   19.78    0.75
  -2   7  -2   20.84    0.67
  -2   7  -2   19.59    0.73
   2  -7   2   19.65    0.73
  -3   7  -2   21.12    0.79
  -3   7  -2   21.25    0.79
   3  -7   2   21.65    0.80
  -4   7  -2    7.33    0.37
   4  -7   2    7.25    0.37
  -5   7  -2   14.93    0.62
   5  -7   2   14.34    0.62
  -6   7  -2    0.19    0.13
   6  -7   2    0.03    0.12
  -7   7  -2    2.07    0.24
   7  -7   2    1.74    0.24
  10   6  -2    4.35    0.37
  10   6  -2    4.71    0.29
  10   6  -2    4.07    0.32
 -10  -6   2    3.76    0.30
   9   6  -2   14.95    0.62
   9   6  -2   13.60    0.69
   9   6  -2   14.57    0.59
  -9  -6   2   15.60    0.61
   8   6  -2    3.61    0.25
   8   6  -2    2.85    0.29
   8   6  -2    3.80    0.24
  -8  -6   2    3.28    0.25
   7   6  -2   18.83    0.81
   7   6  -2   19.96    0.71
   7   6  -2   18.54    0.70
  -7  -6   2   19.53    0.71
   6   6  -2    4.54    0.25
   6   6  -2    4.43    0.30
   6   6  -2    4.24    0.25
  -6  -6   2    4.29    0.24
   5   6  -2   34.38    1.16
   5   6  -2   36.22    1.33
  -5  -6   2   35.92    1.15
   4   6  -2   21.78    0.83
   4   6  -2   21.26    0.72
   4   6  -2   21.54    0.74
   4   6  -2   20.90    0.83
  -4  -6   2   21.28    0.72
   3   6  -2   39.35    1.27
   3   6  -2   38.90    1.43
   3   6  -2   40.71    1.45
   2   6  -2  165.63    5.65
   2   6  -2  161.21    5.78
   2   6  -2  168.53    5.02
  -2  -6   2  169.11    5.10
   1   6  -2   48.70    1.55
   1   6  -2   48.64    1.71
   1   6  -2   48.65    1.70
   1   6  -2   48.49    1.52
   1   6  -2   49.29    1.77
  -1  -6   2   47.95    1.55
   0   6  -2   10.26    0.37
   0   6  -2   10.39    0.45
   0   6  -2    9.30    0.41
   0   6  -2    9.98    0.39
   0  -6   2   10.03    0.39
  -1   6  -2   14.69    0.60
  -1   6  -2   14.79    0.53
  -1   6  -2   14.50    0.49
  -1   6  -2   13.83    0.56
   1  -6   2   14.29    0.53
  -2   6  -2   17.35    0.55
  -2   6  -2   14.15    0.61
  -2   6  -2   16.27    0.60
  -2   6  -2   16.99    0.68
  -2   6  -2   16.76    0.63
   2  -6   2   17.29    0.61
  -3   6  -2    9.52    0.39
  -3   6  -2    8.85    0.39
  -3   6  -2    9.50    0.44
  -3   6  -2    9.58    0.40
   3  -6   2    9.07    0.40
  -4   6  -2   22.62    0.83
  -4   6  -2   22.06    0.83
  -4   6  -2   24.34    0.87
   4  -6   2   22.61    0.84
  -5   6  -2   23.08    0.84
   5  -6   2   21.88    0.84
  -6   6  -2    5.41    0.32
   6  -6   2    5.26    0.32
  -7   6  -2    1.13    0.19
   7  -6   2    0.80    0.17
  -8   6  -2    0.72    0.18
   8  -6   2    0.85    0.18
  11   5  -2   11.55    0.65
  10   5  -2    0.02    0.12
  10   5  -2    0.07    0.15
  10   5  -2    0.00    0.13
 -10  -5   2    0.02    0.13
   9   5  -2    6.11    0.39
   9   5  -2    6.07    0.31
   9   5  -2    5.51    0.34
  -9  -5   2    5.57    0.33
   8   5  -2   13.10    0.61
   8   5  -2   13.38    0.52
   8   5  -2   12.41    0.53
  -8  -5   2   13.30    0.53
   7   5  -2   47.38    1.75
   7   5  -2   47.53    1.53
   7   5  -2   48.52    1.56
  -7  -5   2   46.96    1.55
   6   5  -2    8.02    0.35
   6   5  -2    8.26    0.36
   6   5  -2    8.16    0.41
  -6  -5   2    8.39    0.35
   5   5  -2    0.72    0.10
   5   5  -2    0.66    0.13
   5   5  -2    0.81    0.11
   5   5  -2    1.05    0.11
  -5  -5   2    0.61    0.09
   4   5  -2   60.71    1.94
   4   5  -2   65.52    2.22
   4   5  -2   62.88    2.20
  -4  -5   2   60.98    1.94
   3   5  -2    0.20    0.09
   3   5  -2    0.10    0.06
   3   5  -2    0.10    0.05
   3   5  -2    0.20    0.07
  -3  -5   2    0.22    0.06
   2   5  -2   44.00    1.38
   2   5  -2   44.19    1.56
   2   5  -2   44.37    1.36
   2   5  -2   42.47    1.53
   2   5  -2   43.63    1.59
  -2  -5   2   45.32    1.39
  -2  -5   2   44.12    1.36
   1   5  -2  264.14    8.73
   1   5  -2  248.25    8.94
   1   5  -2  262.91    7.75
   1   5  -2  257.34    8.63
   1   5  -2  260.86    7.89
  -1  -5   2  259.22    7.89
   0   5  -2   33.62    1.17
   0   5  -2   33.70    1.17
   0   5  -2   32.41    1.22
   0   5  -2   32.89    1.04
   0   5  -2   32.13    1.07
   0  -5   2   33.45    1.07
  -1   5  -2   41.96    1.50
  -1   5  -2   41.31    1.43
  -1   5  -2   40.35    1.32
  -1   5  -2   39.68    1.43
  -1   5  -2   42.40    1.28
   1  -5   2   41.24    1.33
  -2   5  -2   37.43    1.23
  -2   5  -2   37.68    1.31
  -2   5  -2   37.79    1.17
  -2   5  -2   37.12    1.39
   2  -5   2   38.57    1.24
  -3   5  -2    8.24    0.40
  -3   5  -2    8.54    0.36
  -3   5  -2    8.92    0.31
  -3   5  -2    8.95    0.37
   3  -5   2    9.79    0.38
  -4   5  -2   18.68    0.68
  -4   5  -2   17.29    0.70
  -4   5  -2   19.00    0.75
  -4   5  -2   18.88    0.68
   4  -5   2   18.97    0.69
  -5   5  -2   15.71    0.61
  -5   5  -2   16.10    0.67
  -5   5  -2   16.17    0.59
  -5   5  -2   16.16    0.64
   5  -5   2   15.29    0.62
  -6   5  -2    2.39    0.21
  -6   5  -2    2.10    0.21
   6  -5   2    1.83    0.21
  -7   5  -2    6.70    0.37
   7  -5   2    6.05    0.36
  -8   5  -2    9.40    0.47
   8  -5   2    9.06    0.47
  -9   5  -2    0.33    0.16
   9  -5   2    0.40    0.17
  11   4  -2    7.97    0.53
  11   4  -2    8.78    0.46
 -11  -4   2    9.23    0.46
  10   4  -2    1.40    0.18
  10   4  -2    0.88    0.20
  10   4  -2    1.58    0.20
 -10  -4   2    1.74    0.21
   9   4  -2   12.54    0.50
   9   4  -2   11.50    0.60
   9   4  -2   13.16    0.54
  -9  -4   2   12.68    0.53
   8   4  -2   15.25    0.68
   8   4  -2   15.15    0.60
   8   4  -2   15.29    0.57
  -8  -4   2   15.70    0.60
   7   4  -2   57.88    1.83
   7   4  -2   58.36    2.09
   7   4  -2   57.76    1.86
  -7  -4   2   57.96    1.86
   6   4  -2   62.92    1.95
   6   4  -2   61.10    1.93
   6   4  -2   59.84    2.19
  -6  -4   2   62.27    1.95
   5   4  -2  131.99    4.18
   5   4  -2  139.49    4.21
   5   4  -2  142.62    4.79
   5   4  -2  137.55    4.73
  -5  -4   2  137.25    4.21
   4   4  -2   26.69    0.88
   4   4  -2   27.31    1.00
   4   4  -2   26.70    0.88
   4   4  -2   27.83    0.99
  -4  -4   2   26.27    0.88
   3   4  -2   36.66    1.33
   3   4  -2   36.67    1.32
   3   4  -2   36.22    1.17
   3   4  -2   37.80    1.29
  -3  -4   2   36.63    1.16
  -3  -4   2   37.29    1.15
   2   4  -2  218.99    6.53
   2   4  -2  206.37    7.48
   2   4  -2  211.54    6.50
   2   4  -2  218.66    7.33
   2   4  -2  213.58    7.23
  -2  -4   2  219.03    6.53
  -2  -4   2  229.44    6.60
   1   4  -2   23.08    0.89
   1   4  -2   23.53    0.78
   1   4  -2   24.22    0.87
   1   4  -2   24.82    0.76
   1   4  -2   25.00    0.77
   1   4  -2   23.43    0.86
  -1  -4   2   24.93    0.76
  -1  -4   2   23.72    0.78
   0   4  -2  201.68    6.76
   0   4  -2  201.74    6.11
   0   4  -2  213.48    6.01
   0   4  -2  190.99    6.92
   0   4  -2  193.90    6.68
   0   4  -2  197.77    5.99
   0  -4   2  201.96    6.11
  -1   4  -2    4.02    0.20
  -1   4  -2    3.95    0.19
  -1   4  -2    4.23    0.15
  -1   4  -2    4.44    0.22
  -1   4  -2    4.27    0.17
  -2   4  -2    2.45    0.16
  -2   4  -2    2.49    0.15
  -2   4  -2    2.18    0.13
  -2   4  -2    2.08    0.14
  -2   4  -2    2.19    0.12
   2  -4   2    2.24    0.15
  -3   4  -2   27.41    1.01
  -3   4  -2   28.94    1.08
  -3   4  -2   29.52    0.90
  -3   4  -2   30.02    1.04
  -3   4  -2   28.37    0.96
   3  -4   2   29.74    0.97
  -4   4  -2    5.06    0.25
  -4   4  -2    4.99    0.26
  -4   4  -2    5.25    0.25
  -4   4  -2    5.11    0.22
   4  -4   2    4.62    0.25
  -5   4  -2    1.74    0.16
  -5   4  -2    1.84    0.12
  -5   4  -2    1.77    0.16
  -5   4  -2    1.61    0.15
   5  -4   2    1.74    0.18
  -6   4  -2    1.85    0.18
  -6   4  -2    2.08    0.13
  -6   4  -2    2.35    0.19
   6  -4   2    1.58    0.18
  -7   4  -2    0.63    0.13
   7  -4   2    0.67    0.14
  -8   4  -2   14.42    0.59
   8  -4   2   13.21    0.59
  -9   4  -2    0.01    0.13
   9  -4   2    0.05    0.12
 -10   4  -2    0.32    0.17
  10  -4   2    0.19    0.15
  11   3  -2   13.86    0.62
  11   3  -2   14.06    0.71
 -11  -3   2   13.84    0.61
  10   3  -2    3.23    0.22
  10   3  -2    2.99    0.31
  10   3  -2    2.80    0.26
 -10  -3   2    2.61    0.25
   9   3  -2    4.41    0.28
   9   3  -2    4.16    0.31
   9   3  -2    4.14    0.25
  -9  -3   2    4.67    0.28
   8   3  -2   25.50    0.92
   8   3  -2   25.93    1.05
   8   3  -2   26.86    0.90
  -8  -3   2   26.68    0.93
   7   3  -2    2.46    0.18
   7   3  -2    3.03    0.24
   7   3  -2    2.69    0.20
  -7  -3   2    2.85    0.20
   6   3  -2   10.95    0.43
   6   3  -2   11.16    0.41
   6   3  -2   10.54    0.48
  -6  -3   2   10.16    0.42
   5   3  -2   67.51    2.11
   5   3  -2   67.08    2.09
   5   3  -2   69.97    2.92
   5   3  -2   68.01    2.38
   5   3  -2   66.67    2.37
  -5  -3   2   66.27    2.10
   4   3  -2   19.73    0.66
   4   3  -2   19.37    0.75
   4   3  -2   19.72    0.66
   4   3  -2   20.01    0.74
  -4  -3   2   19.79    0.66
   3   3  -2    0.50    0.06
   3   3  -2    0.25    0.06
   3   3  -2    0.26    0.05
   3   3  -2    0.22    0.07
   3   3  -2    0.26    0.05
  -3  -3   2    0.29    0.05
   2   3  -2  245.06    7.59
   2   3  -2  264.94    8.56
   2   3  -2  240.87    8.74
   2   3  -2  247.76    8.44
  -2  -3   2  268.54    7.70
  -2  -3   2  255.39    7.63
   1   3  -2   43.92    1.52
   1   3  -2   42.29    1.55
   1   3  -2   43.73    1.34
   1   3  -2   43.72    1.34
   1   3  -2   43.30    1.49
   1   3  -2   43.07    1.35
  -1  -3   2   43.68    1.35
  -1  -3   2   44.93    1.34
   0   3  -2  131.23    4.56
   0   3  -2  137.07    4.09
   0   3  -2  142.46    4.11
   0   3  -2  135.89    4.17
   0   3  -2  134.13    4.73
   0   3  -2  138.49    4.62
   0  -3   2  136.56    4.17
  -1   3  -2   92.96    3.36
  -1   3  -2   94.13    3.23
  -1   3  -2   96.88    2.90
  -1   3  -2   96.45    2.97
  -1   3  -2   96.84    3.27
  -1   3  -2   98.86    2.90
   1  -3   2   98.52    2.97
  -2   3  -2  131.18    4.80
  -2   3  -2  139.25    4.26
  -2   3  -2  141.38    4.69
  -2   3  -2  138.61    4.15
  -2   3  -2  142.35    4.17
  -2   3  -2  138.81    4.63
  -3   3  -2    0.84    0.09
  -3   3  -2    0.62    0.08
  -3   3  -2    0.58    0.06
  -3   3  -2    0.61    0.09
  -3   3  -2    0.59    0.05
  -3   3  -2    0.65    0.06
  -4   3  -2   45.55    1.48
  -4   3  -2   45.30    1.57
  -4   3  -2   45.34    1.66
  -4   3  -2   46.48    1.62
  -4   3  -2   48.19    1.43
  -5   3  -2    0.93    0.11
  -5   3  -2    0.65    0.10
  -5   3  -2    0.72    0.10
  -5   3  -2    0.92    0.09
  -5   3  -2    0.79    0.07
  -6   3  -2   14.93    0.55
  -6   3  -2   15.98    0.62
  -6   3  -2   15.05    0.58
  -7   3  -2   12.02    0.49
  -7   3  -2   11.68    0.44
  -8   3  -2   18.67    0.72
  -9   3  -2    1.24    0.18
   9  -3   2    0.87    0.17
 -10   3  -2    6.98    0.41
  10  -3   2    7.44    0.42
  11   2  -2   16.80    0.79
  11   2  -2   14.40    0.66
 -11  -2   2   16.44    0.68
  10   2  -2    0.15    0.15
  10   2  -2    0.24    0.14
 -10  -2   2    0.12    0.13
   9   2  -2   21.42    0.90
   9   2  -2   22.58    0.76
   9   2  -2   19.75    0.79
  -9  -2   2   21.12    0.79
   8   2  -2   17.34    0.74
   8   2  -2   16.81    0.65
   8   2  -2   17.42    0.62
  -8  -2   2   17.04    0.65
   7   2  -2   28.74    0.95
   7   2  -2   28.97    0.98
   7   2  -2   27.96    1.10
  -7  -2   2   29.21    0.98
   6   2  -2    5.52    0.27
   6   2  -2    5.95    0.26
   6   2  -2    5.21    0.30
   6   2  -2    5.37    0.25
  -6  -2   2    5.76    0.27
   5   2  -2    6.15    0.26
   5   2  -2    5.83    0.25
   5   2  -2    5.78    0.29
   5   2  -2    6.05    0.26
  -5  -2   2    5.69    0.24
  -5  -2   2    5.28    0.25
   4   2  -2    7.92    0.29
   4   2  -2    7.68    0.30
   4   2  -2    7.91    0.30
   4   2  -2    7.92    0.32
   4   2  -2    7.77    0.34
   4   2  -2    7.60    0.35
  -4  -2   2    7.59    0.30
   3   2  -2   40.81    1.28
   3   2  -2   41.30    1.45
   3   2  -2   41.48    1.46
   3   2  -2   41.48    1.41
   3   2  -2   41.68    1.29
  -3  -2   2   40.79    1.29
   2   2  -2    0.32    0.06
   2   2  -2    0.26    0.04
   2   2  -2    0.21    0.04
   2   2  -2    0.22    0.04
   2   2  -2    0.45    0.05
  -2  -2   2    0.39    0.04
  -2  -2   2    0.25    0.04
   1   2  -2   28.70    1.02
   1   2  -2   27.85    0.98
   1   2  -2   28.92    1.00
   1   2  -2   28.70    0.88
  -1  -2   2   28.35    0.88
   0   2  -2   39.93    1.38
   0   2  -2   40.07    1.36
   0   2  -2   40.41    1.22
   0   2  -2   41.39    1.22
   0   2  -2   38.35    1.41
   0   2  -2   40.32    1.24
  -1   2  -2    7.56    0.33
  -1   2  -2    7.96    0.27
  -1   2  -2    9.58    0.32
  -1   2  -2    9.15    0.31
  -1   2  -2    8.07    0.29
  -1   2  -2    7.58    0.27
  -2   2  -2   72.41    2.43
  -2   2  -2   72.69    2.24
  -2   2  -2   72.51    2.47
  -2   2  -2   73.70    2.20
  -2   2  -2   70.13    2.53
  -2   2  -2   73.94    2.17
  -3   2  -2   23.47    0.82
  -3   2  -2   24.13    0.85
  -3   2  -2   23.18    0.72
  -3   2  -2   24.22    0.75
  -3   2  -2   24.10    0.78
  -3   2  -2   23.52    0.87
  -4   2  -2    7.89    0.33
  -4   2  -2    7.54    0.28
  -4   2  -2    7.58    0.25
  -4   2  -2    7.49    0.30
  -4   2  -2    7.77    0.29
  -4   2  -2    7.63    0.32
  -5   2  -2   19.04    0.66
  -5   2  -2   18.88    0.72
  -5   2  -2   18.72    0.67
  -5   2  -2   18.94    0.72
  -5   2  -2   19.71    0.64
  -6   2  -2    9.20    0.35
  -6   2  -2    8.55    0.33
  -6   2  -2    8.97    0.38
  -6   2  -2    8.96    0.37
   6  -2   2    8.49    0.38
  -7   2  -2   28.45    0.96
  -7   2  -2   25.96    0.92
  -7   2  -2   28.26    0.95
  -8   2  -2    9.17    0.41
  -9   2  -2    0.64    0.15
 -10   2  -2   15.28    0.64
 -11   2  -2    2.02    0.24
  11  -2   2    1.95    0.24
  11  -2   2    1.67    0.26
  11   1  -2    3.68    0.29
  11   1  -2    4.03    0.38
 -11  -1   2    3.78    0.29
  10   1  -2    0.21    0.14
  10   1  -2    0.21    0.12
 -10  -1   2    0.04    0.12
   9   1  -2   16.22    0.58
   9   1  -2   15.25    0.70
   9   1  -2   15.70    0.63
  -9  -1   2   15.06    0.57
  -9  -1   2   15.08    0.62
   8   1  -2    6.83    0.33
   8   1  -2    6.35    0.30
   8   1  -2    5.97    0.37
  -8  -1   2    6.83    0.33
  -8  -1   2    6.82    0.30
   7   1  -2   18.04    0.66
   7   1  -2   18.41    0.63
   7   1  -2   17.50    0.74
  -7  -1   2   18.33    0.66
  -7  -1   2   18.27    0.63
   6   1  -2    4.51    0.23
   6   1  -2    4.34    0.21
   6   1  -2    4.16    0.26
   6   1  -2    4.63    0.22
  -6  -1   2    4.49    0.23
  -6  -1   2    4.52    0.21
   5   1  -2   43.43    1.55
   5   1  -2   43.57    1.55
   5   1  -2   44.43    1.37
   5   1  -2   43.41    1.39
  -5  -1   2   42.73    1.38
  -5  -1   2   44.31    1.36
   4   1  -2   32.90    1.05
   4   1  -2   32.36    1.06
   4   1  -2   33.32    1.18
   4   1  -2   33.45    1.19
  -4  -1   2   32.83    1.06
  -4  -1   2   34.14    1.04
   3   1  -2  288.82    8.58
   3   1  -2  276.08    9.45
   3   1  -2  276.45    8.51
   3   1  -2  288.28    9.79
   3   1  -2  303.32    9.60
  -3  -1   2  276.91    8.51
  -3  -1   2  285.42    8.57
   2   1  -2  158.69    5.25
   2   1  -2  152.85    5.35
   2   1  -2  149.23    4.65
   2   1  -2  159.34    4.69
   2   1  -2  152.78    5.17
  -2  -1   2  161.40    5.35
  -2  -1   2  160.26    4.69
  -2  -1   2  148.98    5.17
   1   1  -2   27.22    0.93
   1   1  -2   27.15    0.96
   1   1  -2   27.13    0.84
   1   1  -2   26.83    0.95
   1   1  -2   27.11    0.84
  -1  -1   2   26.83    0.93
  -1  -1   2   26.60    0.84
  -1  -1   2   27.68    0.84
  -1  -1   2   28.43    0.97
   0   1  -2   26.84    0.92
   0   1  -2   27.10    0.96
   0  -1   2   27.58    0.96
   0  -1   2   26.42    0.92
  -1   1  -2  913.10   26.78
  -1   1  -2  838.53   29.60
  -1   1  -2  752.24   27.10
  -1   1  -2  960.68   30.73
   1  -1   2 1000.00   30.67
  -2   1  -2    6.08    0.23
  -2   1  -2    6.94    0.26
  -2   1  -2    6.79    0.27
  -2   1  -2    6.72    0.27
  -2   1  -2    6.95    0.25
   2  -1   2    7.48    0.27
  -3   1  -2  200.38    6.93
  -3   1  -2  203.40    6.26
  -3   1  -2  199.67    7.07
  -3   1  -2  205.54    6.82
   3  -1   2  218.19    7.07
  -4   1  -2  136.18    4.68
  -4   1  -2  136.96    4.76
  -4   1  -2  137.80    4.23
  -4   1  -2  140.29    4.59
  -5   1  -2   47.61    1.68
  -5   1  -2   47.92    1.61
  -5   1  -2   47.01    1.49
  -5   1  -2   47.81    1.51
  -6   1  -2   39.43    1.29
  -6   1  -2   40.57    1.43
  -6   1  -2   40.08    1.28
  -6   1  -2   39.46    1.36
   6  -1   2   39.90    1.43
  -7   1  -2    0.74    0.11
  -7   1  -2    0.88    0.12
  -8   1  -2    5.88    0.30
  -8   1  -2    6.05    0.31
  -9   1  -2    1.47    0.17
  -9   1  -2    1.53    0.17
 -10   1  -2    6.50    0.35
 -10   1  -2    6.35    0.36
  11  -1   2    8.85    0.53
  11   0  -2    7.04    0.46
  11   0  -2    6.66    0.39
 -11   0   2    7.04    0.40
  10   0  -2    0.11    0.13
  10   0  -2   -0.06    0.11
 -10   0   2   -0.01    0.12
   9   0  -2   27.87    1.01
   9   0  -2   28.32    1.14
  -9   0   2   28.42    1.01
  -9   0   2   29.97    0.96
   8   0  -2   68.63    2.25
   8   0  -2   70.86    2.20
   8   0  -2   69.23    2.52
  -8   0   2   71.59    2.19
  -8   0   2   72.57    2.25
   7   0  -2    3.78    0.23
   7   0  -2    3.98    0.26
   7   0  -2    3.93    0.21
  -7   0   2    4.00    0.20
  -7   0   2    3.89    0.23
   6   0  -2   13.73    0.48
   6   0  -2   13.56    0.53
   6   0  -2   13.09    0.55
   6   0  -2   12.76    0.49
  -6   0   2   12.75    0.49
  -6   0   2   13.00    0.47
   5   0  -2   87.28    2.75
   5   0  -2   89.18    3.12
   5   0  -2   88.72    3.07
   5   0  -2   91.99    2.74
   5   0  -2   87.13    2.72
  -5   0   2   86.41    2.74
  -5   0   2   92.31    2.74
  -5   0   2   90.23    2.71
   4   0  -2   10.32    0.42
   4   0  -2   10.48    0.39
   4   0  -2   11.27    0.36
   4   0  -2   10.90    0.43
   4   0  -2   10.41    0.38
  -4   0   2   10.53    0.38
  -4   0   2   10.95    0.38
  -4   0   2   11.16    0.36
   3   0  -2   39.89    1.38
   3   0  -2   39.29    1.39
   3   0  -2   39.58    1.22
   3   0  -2   39.39    1.23
  -3   0   2   39.09    1.33
  -3   0   2   38.86    1.23
  -3   0   2   40.31    1.22
   2   0  -2  208.83    6.75
   2   0  -2  189.47    5.87
   2   0  -2  188.56    6.75
   2   0  -2  200.35    5.91
   2   0  -2  203.82    6.61
   2   0  -2  191.53    6.51
  -2   0   2  204.79    6.75
  -2   0   2  188.70    6.51
  -2   0   2  198.42    5.91
  -2   0   2  188.76    5.87
   1   0  -2    1.16    0.07
   1   0  -2    1.32    0.07
   1   0  -2    1.29    0.07
   1   0  -2    1.25    0.07
   1   0  -2    1.50    0.07
  -1   0   2    1.35    0.07
  -1   0   2    1.26    0.06
  -1   0   2    1.58    0.08
  -1   0   2    1.27    0.07
   0   0  -2   52.09    1.85
   0   0  -2   52.76    1.79
   0   0  -2   54.17    1.62
   0   0   2   55.19    1.85
   0   0   2   52.93    1.79
  -1   0  -2  250.09    8.33
  -1   0  -2  257.21    7.28
  -1   0  -2  227.05    8.05
  -1   0  -2  237.71    7.37
   1   0   2  225.84    8.05
   1   0   2  259.15    8.33
  -2   0  -2  363.63   12.74
  -2   0  -2  400.26   13.21
  -2   0  -2  395.55   11.51
  -2   0  -2  366.75   12.88
  -2   0  -2  378.11   11.64
   2   0   2  398.71   13.18
  -3   0  -2    0.49    0.05
  -3   0  -2    0.50    0.05
  -3   0  -2    0.69    0.05
  -3   0  -2    0.43    0.06
  -3   0  -2    0.42    0.05
   3   0   2    0.45    0.05
  -4   0  -2    2.34    0.11
  -4   0  -2    2.02    0.11
  -4   0  -2    2.01    0.12
  -5   0  -2  126.62    4.33
  -5   0  -2  126.17    3.95
  -5   0  -2  127.68    3.99
  -5   0  -2  130.11    4.48
  -5   0  -2  128.33    3.88
   5   0   2  139.18    4.48
  -6   0  -2   11.24    0.42
  -6   0  -2   11.06    0.41
  -7   0  -2   19.54    0.69
  -7   0  -2   20.38    0.70
  -8   0  -2    0.12    0.09
  -8   0  -2    0.61    0.12
  -9   0  -2    0.64    0.12
  -9   0  -2    0.74    0.14
 -10   0  -2    9.46    0.42
 -10   0  -2    8.60    0.43
  10   0   2    8.97    0.51
 -11   0  -2    0.09    0.13
  11   0   2    0.20    0.16
  11  -1  -2    0.66    0.17
  11  -1  -2    0.57    0.20
 -11   1   2    0.83    0.18
  10  -1  -2    9.50    0.51
  10  -1  -2    9.02    0.44
 -10   1   2    8.71    0.44
   9  -1  -2    8.04    0.39
   9  -1  -2    7.96    0.45
  -9   1   2    9.13    0.40
   8  -1  -2   41.62    1.38
   8  -1  -2   41.72    1.55
   8  -1  -2   43.14    1.34
  -8   1   2   41.04    1.38
  -8   1   2   41.01    1.33
   7  -1  -2   20.32    0.70
   7  -1  -2   20.67    0.82
   7  -1  -2   21.02    0.73
  -7   1   2   20.60    0.70
  -7   1   2   20.48    0.73
   6  -1  -2   42.26    1.51
   6  -1  -2   41.58    1.35
   6  -1  -2   42.80    1.32
   6  -1  -2   42.96    1.34
   6  -1  -2   40.68    1.51
  -6   1   2   42.22    1.33
  -6   1   2   40.58    1.31
  -6   1   2   40.67    1.34
   5  -1  -2   71.35    2.24
   5  -1  -2   74.68    2.27
   5  -1  -2   73.02    2.27
   5  -1  -2   71.27    2.57
   5  -1  -2   74.83    2.54
  -5   1   2   74.57    2.27
  -5   1   2   73.03    2.57
  -5   1   2   72.58    2.23
  -5   1   2   72.68    2.26
   4  -1  -2   95.51    2.89
   4  -1  -2   98.76    3.21
   4  -1  -2   94.35    2.87
   4  -1  -2   91.70    3.27
   4  -1  -2   93.14    2.85
  -4   1   2   92.73    3.27
  -4   1   2   92.41    2.87
  -4   1   2   95.74    2.89
  -4   1   2   90.87    3.12
  -4   1   2   94.42    2.85
   3  -1  -2    6.95    0.25
   3  -1  -2    7.05    0.29
   3  -1  -2    6.55    0.28
   3  -1  -2    7.08    0.26
   3  -1  -2    7.04    0.26
  -3   1   2    7.03    0.29
  -3   1   2    7.31    0.25
  -3   1   2    6.78    0.26
  -3   1   2    7.31    0.25
  -3   1   2    6.81    0.25
   2  -1  -2   35.40    1.09
   2  -1  -2   35.14    1.10
   2  -1  -2   34.90    1.25
  -2   1   2   35.83    1.09
  -2   1   2   35.00    1.09
  -2   1   2   35.33    1.25
  -2   1   2   35.38    1.10
  -2   1   2   35.74    1.19
   1  -1  -2  217.92    7.72
   1  -1  -2  231.70    7.44
   1  -1  -2  230.12    6.74
   1  -1  -2  229.85    7.72
  -1   1   2  221.39    7.44
  -1   1   2  227.35    7.72
  -1   1   2  209.45    6.70
  -1   1   2  219.75    7.72
  -1   1   2  234.22    6.74
   0  -1  -2  275.27    9.48
   0  -1  -2  279.32    9.81
   0  -1  -2  284.78    8.57
   0  -1  -2  321.54   12.22
   0  -1  -2  294.88    9.81
   0   1   2  274.50    9.81
   0   1   2  272.60    9.48
  -1  -1  -2  140.85    4.78
  -1  -1  -2  144.89    4.32
  -1  -1  -2  142.52    4.93
  -1  -1  -2  143.30    4.37
   1   1   2  149.48    4.78
   1   1   2  142.57    4.94
   1   1   2  142.72    6.12
  -2  -1  -2    1.25    0.07
  -2  -1  -2    1.29    0.07
  -2  -1  -2    1.51    0.07
  -2  -1  -2    1.41    0.06
   2   1   2    1.52    0.06
  -3  -1  -2   55.96    1.94
  -3  -1  -2   55.58    1.72
  -3  -1  -2   56.97    1.74
  -3  -1  -2   55.54    1.90
   3   1   2   57.23    1.94
  -4  -1  -2    0.44    0.06
  -4  -1  -2    0.60    0.06
  -4  -1  -2    0.50    0.04
   4   1   2    0.42    0.04
   4   1   2    0.55    0.04
  -5  -1  -2    1.03    0.06
  -5  -1  -2    0.92    0.08
  -5  -1  -2    0.80    0.09
   5   1   2    1.08    0.06
   5   1   2    0.99    0.07
   5   1   2    1.00    0.06
  -6  -1  -2    1.00    0.10
  -6  -1  -2    1.01    0.11
  -7  -1  -2   27.11    0.94
  -7  -1  -2   28.88    0.93
  -8  -1  -2   25.23    0.87
  -8  -1  -2   25.57    0.89
  -9  -1  -2    0.86    0.14
  -9  -1  -2    0.67    0.12
   9   1   2    0.91    0.18
 -10  -1  -2    9.17    0.44
 -10  -1  -2    9.80    0.42
  10   1   2    9.01    0.51
 -11  -1  -2    2.08    0.23
  11   1   2    2.37    0.29
   9  -2  -2   17.00    0.73
   9  -2  -2   15.54    0.64
  -9   2   2   16.62    0.64
   8  -2  -2    1.61    0.17
   8  -2  -2    1.30    0.18
   8  -2  -2    1.46    0.14
  -8   2   2    1.58    0.14
  -8   2   2    1.55    0.17
   7  -2  -2   22.45    0.86
   7  -2  -2   21.99    0.77
   7  -2  -2   21.27    0.74
   7  -2  -2   20.74    0.85
   7  -2  -2   21.69    0.76
  -7   2   2   21.83    0.85
  -7   2   2   21.85    0.76
  -7   2   2   21.07    0.73
  -7   2   2   22.25    0.75
   6  -2  -2  270.27    8.70
   6  -2  -2  256.28    8.88
   6  -2  -2  254.63    7.70
   6  -2  -2  252.64    7.77
   6  -2  -2  255.15    7.85
  -6   2   2  262.10    8.87
  -6   2   2  255.02    7.84
  -6   2   2  250.94    7.69
  -6   2   2  252.46    7.76
   5  -2  -2    1.04    0.10
   5  -2  -2    0.70    0.10
   5  -2  -2    0.59    0.09
   5  -2  -2    0.59    0.08
   5  -2  -2    0.62    0.08
  -5   2   2    0.79    0.09
  -5   2   2    0.77    0.09
  -5   2   2    0.52    0.09
  -5   2   2    0.66    0.08
   4  -2  -2    6.27    0.26
   4  -2  -2    5.60    0.27
   4  -2  -2    5.84    0.24
   4  -2  -2    6.25    0.24
  -4   2   2    5.50    0.26
  -4   2   2    6.04    0.24
  -4   2   2    5.87    0.21
  -4   2   2    5.57    0.23
   3  -2  -2    2.59    0.15
   3  -2  -2    2.88    0.15
   3  -2  -2    2.85    0.13
   3  -2  -2    3.11    0.14
  -3   2   2    2.74    0.13
  -3   2   2    3.01    0.14
  -3   2   2    2.87    0.11
  -3   2   2    2.66    0.15
   2  -2  -2   91.02    2.77
   2  -2  -2   88.43    3.14
   2  -2  -2   92.70    2.73
  -2   2   2   90.63    2.77
  -2   2   2   89.15    3.13
  -2   2   2   92.46    3.00
  -2   2   2   86.90    2.73
   1  -2  -2  253.68    9.14
   1  -2  -2  267.42    7.97
   1  -2  -2  278.17    8.08
   1  -2  -2  262.51    9.14
  -1   2   2  266.08    9.14
  -1   2   2  257.77    9.13
  -1   2   2  252.89    7.93
  -1   2   2  288.51    8.08
   0  -2  -2   14.04    0.47
   0  -2  -2   15.19    0.53
   0  -2  -2   14.51    0.46
   0  -2  -2   14.32    0.53
   0   2   2   14.54    0.53
   0   2   2   13.93    0.46
   0   2   2   15.20    0.53
  -1  -2  -2   75.64    3.12
  -1  -2  -2   74.64    2.24
  -1  -2  -2   72.51    2.20
  -1  -2  -2   72.59    2.52
  -1  -2  -2   72.65    2.52
   1   2   2   69.67    2.19
   1   2   2   73.04    3.12
   1   2   2   72.67    2.52
   1   2   2   72.99    2.52
  -2  -2  -2   48.02    1.64
  -2  -2  -2   47.53    1.47
  -2  -2  -2   46.80    1.45
  -2  -2  -2   47.67    1.64
   2   2   2   47.32    1.64
   2   2   2   47.14    2.04
   2   2   2   47.52    1.43
  -3  -2  -2  162.38    4.98
  -3  -2  -2  161.01    4.93
   3   2   2  167.31    4.88
  -4  -2  -2   37.51    1.22
  -4  -2  -2   39.46    1.22
   4   2   2   39.71    1.19
  -5  -2  -2   10.71    0.40
  -5  -2  -2   11.00    0.39
   5   2   2   11.60    0.37
  -6  -2  -2   11.06    0.43
  -6  -2  -2   11.80    0.41
   6   2   2   11.28    0.38
  -7  -2  -2    7.48    0.33
  -7  -2  -2    7.46    0.31
  -8  -2  -2   13.11    0.47
  -8  -2  -2   11.94    0.50
   8   2   2   12.63    0.58
  -9  -2  -2   43.95    1.48
  -9  -2  -2   48.17    1.46
   9   2   2   41.03    1.67
 -10  -2  -2   15.59    0.62
  10   2   2   14.26    0.70
 -11  -2  -2    2.20    0.24
  11   2   2    2.09    0.28
  12   2   2    3.23    0.37
   7  -3  -2    1.02    0.13
   7  -3  -2    1.06    0.12
   7  -3  -2    1.48    0.15
   7  -3  -2    1.00    0.14
  -7   3   2    0.86    0.13
  -7   3   2    0.82    0.11
  -7   3   2    1.26    0.14
  -7   3   2    1.07    0.13
   6  -3  -2    0.57    0.11
   6  -3  -2    0.51    0.10
   6  -3  -2    0.75    0.11
   6  -3  -2    0.50    0.11
   6  -3  -2    0.57    0.11
  -6   3   2    0.52    0.09
  -6   3   2    0.61    0.11
  -6   3   2    0.52    0.09
  -6   3   2    0.67    0.11
   5  -3  -2   87.95    2.70
   5  -3  -2   90.30    3.02
   5  -3  -2   86.78    2.74
   5  -3  -2   87.71    3.10
  -5   3   2   86.72    2.69
  -5   3   2   86.17    3.09
  -5   3   2   87.99    2.74
  -5   3   2   87.17    2.67
   4  -3  -2    9.22    0.41
   4  -3  -2    9.42    0.36
   4  -3  -2    9.80    0.38
   4  -3  -2    9.94    0.35
  -4   3   2    9.00    0.40
  -4   3   2    9.29    0.34
  -4   3   2    9.08    0.36
  -4   3   2    9.65    0.34
   3  -3  -2   12.69    0.43
   3  -3  -2   13.04    0.45
   3  -3  -2   13.67    0.47
   3  -3  -2   12.52    0.51
  -3   3   2   12.73    0.43
  -3   3   2   12.32    0.45
  -3   3   2   12.51    0.42
  -3   3   2   11.68    0.50
   2  -3  -2  394.65   13.88
   2  -3  -2  427.82   12.28
   2  -3  -2  404.69   12.11
  -2   3   2  420.18   12.28
  -2   3   2  406.88   12.11
  -2   3   2  396.64   13.88
  -2   3   2  376.90   12.04
   1  -3  -2   47.84    1.49
   1  -3  -2   47.64    1.69
   1  -3  -2   47.83    1.45
  -1   3   2   48.00    1.46
  -1   3   2   48.24    1.50
  -1   3   2   47.39    1.69
   0  -3  -2   32.32    0.98
   0  -3  -2   31.85    1.14
   0   3   2   32.18    1.14
  -1  -3  -2   30.60    0.96
  -1  -3  -2   29.66    1.07
  -1  -3  -2   30.61    0.93
  -1  -3  -2   30.77    1.32
   1   3   2   29.72    1.07
   1   3   2   30.46    0.93
  -2  -3  -2   31.19    0.95
  -2  -3  -2   29.98    0.96
  -2  -3  -2   30.79    1.07
  -2  -3  -2   30.60    1.07
   2   3   2   30.51    0.94
   2   3   2   30.28    1.07
   2   3   2   29.44    1.33
  -3  -3  -2  130.82    4.51
  -3  -3  -2  132.99    4.51
  -3  -3  -2  129.66    3.97
  -3  -3  -2  131.93    4.01
   3   3   2  129.14    5.62
   3   3   2  135.37    4.51
   3   3   2  128.82    3.93
  -4  -3  -2  187.73    5.83
  -4  -3  -2  189.93    5.88
   4   3   2  201.58    6.53
   4   3   2  192.29    5.77
   4   3   2  193.20    8.24
  -5  -3  -2   36.91    1.18
  -5  -3  -2   36.64    1.19
   5   3   2   38.63    1.16
   5   3   2   36.91    1.63
   5   3   2   38.01    1.34
  -6  -3  -2   15.78    0.56
  -6  -3  -2   15.44    0.53
   6   3   2   15.43    0.63
   6   3   2   15.26    0.51
  -7  -3  -2    4.15    0.20
  -7  -3  -2    4.14    0.23
   7   3   2    4.17    0.27
  -8  -3  -2    1.15    0.14
  -8  -3  -2    1.02    0.12
   8   3   2    0.93    0.17
  -9  -3  -2   16.08    0.58
  -9  -3  -2   15.85    0.63
   9   3   2   15.38    0.71
 -10  -3  -2   13.53    0.56
  10   3   2   12.69    0.65
 -11  -3  -2    7.02    0.39
  11   3   2    6.29    0.44
  12   3   2    0.07    0.17
   8  -4  -2    6.24    0.34
  -8   4   2    5.97    0.33
   7  -4  -2    5.24    0.26
   7  -4  -2    4.62    0.29
  -7   4   2    5.38    0.29
  -7   4   2    5.00    0.25
   6  -4  -2   18.85    0.77
   6  -4  -2   18.64    0.68
  -6   4   2   18.94    0.76
  -6   4   2   19.03    0.68
  -6   4   2   17.75    0.64
   5  -4  -2   26.29    0.91
   5  -4  -2   25.24    1.02
  -5   4   2   26.25    0.86
  -5   4   2   27.25    0.90
  -5   4   2   26.99    1.02
  -5   4   2   26.53    0.90
   4  -4  -2    3.48    0.22
   4  -4  -2    3.47    0.20
  -4   4   2    3.72    0.18
  -4   4   2    3.94    0.20
  -4   4   2    3.77    0.17
  -4   4   2    3.80    0.22
   3  -4  -2   49.27    1.59
   3  -4  -2   50.72    1.80
   3  -4  -2   50.97    1.54
  -3   4   2   48.90    1.59
  -3   4   2   50.17    1.80
  -3   4   2   49.58    1.54
  -3   4   2   50.68    1.54
   2  -4  -2   20.48    0.69
   2  -4  -2   20.63    0.64
   2  -4  -2   20.47    0.78
  -2   4   2   21.67    0.69
  -2   4   2   19.86    0.77
  -2   4   2   20.36    0.66
   1  -4  -2  277.62    8.24
   1  -4  -2  257.05    9.30
   1  -4  -2  283.54    8.10
  -1   4   2  261.22    8.07
  -1   4   2  258.02    9.30
  -1   4   2  283.29    8.24
   0  -4  -2  165.70    4.80
   0  -4  -2  163.76    4.89
   0  -4  -2  158.68    5.52
   0   4   2  154.13    4.78
   0   4   2  155.99    5.52
  -1  -4  -2   41.59    1.22
  -1  -4  -2   39.98    1.26
  -1  -4  -2   40.04    1.41
   1   4   2   38.88    1.41
   1   4   2   38.64    1.23
  -2  -4  -2   44.66    1.55
  -2  -4  -2   44.32    1.36
  -2  -4  -2   44.26    1.39
  -2  -4  -2   45.21    1.55
   2   4   2   43.03    1.55
   2   4   2   43.16    1.36
  -3  -4  -2  107.15    3.25
  -3  -4  -2  107.50    3.29
  -3  -4  -2  106.69    3.69
  -3  -4  -2  107.93    3.69
   3   4   2  103.53    4.60
   3   4   2  106.90    3.23
   3   4   2  107.02    3.69
   3   4   2  109.07    3.63
  -4  -4  -2   96.37    2.92
  -4  -4  -2   97.75    3.29
  -4  -4  -2   96.00    2.94
  -4  -4  -2   96.31    3.29
   4   4   2   98.07    3.29
   4   4   2   91.68    4.12
   4   4   2   95.57    2.89
   4   4   2   93.57    3.27
  -5  -4  -2   87.96    2.77
  -5  -4  -2   90.14    2.77
   5   4   2   87.16    3.88
   5   4   2   91.89    2.73
   5   4   2   92.64    3.11
  -6  -4  -2   73.23    2.29
  -6  -4  -2   72.47    2.28
   6   4   2   72.83    2.57
   6   4   2   72.24    3.19
   6   4   2   76.73    2.25
  -7  -4  -2   28.84    1.01
  -7  -4  -2   30.98    0.99
   7   4   2   29.40    1.15
   7   4   2   30.49    1.36
   7   4   2   31.85    0.98
  -8  -4  -2   17.02    0.65
  -8  -4  -2   17.42    0.60
   8   4   2   16.57    0.73
  -9  -4  -2    8.38    0.40
   9   4   2    7.60    0.44
 -10  -4  -2    0.55    0.15
  10   4   2    0.91    0.19
 -11  -4  -2    3.34    0.30
  11   4   2    3.93    0.35
   8  -5  -2    4.96    0.32
  -8   5   2    5.18    0.32
   7  -5  -2   13.23    0.56
  -7   5   2   14.45    0.57
   6  -5  -2   65.64    2.14
  -6   5   2   64.97    2.13
  -6   5   2   65.29    2.05
  -6   5   2   68.45    2.21
   5  -5  -2   14.67    0.64
   5  -5  -2   14.18    0.57
  -5   5   2   15.42    0.53
  -5   5   2   15.07    0.64
  -5   5   2   15.32    0.57
   4  -5  -2    1.33    0.14
   4  -5  -2    2.07    0.16
  -4   5   2    1.42    0.15
  -4   5   2    1.16    0.11
  -4   5   2    1.24    0.13
   3  -5  -2   24.58    0.97
   3  -5  -2   25.01    0.86
  -3   5   2   27.77    0.87
  -3   5   2   24.89    0.97
  -3   5   2   25.15    0.82
   2  -5  -2   17.93    0.71
   2  -5  -2   17.93    0.63
  -2   5   2   18.22    0.60
  -2   5   2   18.06    0.71
  -2   5   2   18.31    0.63
   1  -5  -2    4.52    0.22
   1  -5  -2    4.90    0.24
  -1   5   2    4.58    0.23
  -1   5   2    4.49    0.22
  -1   5   2    4.60    0.19
   0  -5  -2  248.33    7.05
   0  -5  -2  234.97    8.11
   0   5   2  230.31    7.03
   0   5   2  226.36    8.11
  -1  -5  -2   12.49    0.38
  -1  -5  -2   11.29    0.43
  -1  -5  -2   11.87    0.47
   1   5   2   11.74    0.46
   1   5   2   11.50    0.41
  -2  -5  -2   39.05    1.25
  -2  -5  -2   40.41    1.21
   2   5   2   37.83    1.22
   2   5   2   37.89    1.39
   2   5   2   40.60    1.36
  -3  -5  -2    1.49    0.11
  -3  -5  -2    1.49    0.10
   3   5   2    1.32    0.09
   3   5   2    1.50    0.12
   3   5   2    1.43    0.11
  -4  -5  -2    6.95    0.27
  -4  -5  -2    6.72    0.27
  -4  -5  -2    7.01    0.27
   4   5   2    6.87    0.27
   4   5   2    7.05    0.31
   4   5   2    6.96    0.27
  -5  -5  -2    5.57    0.24
  -5  -5  -2    5.74    0.26
   5   5   2    5.96    0.29
   5   5   2    5.45    0.32
   5   5   2    6.22    0.25
  -6  -5  -2    0.06    0.07
  -6  -5  -2    0.31    0.07
   6   5   2    0.30    0.09
   6   5   2    0.11    0.07
   6   5   2    0.03    0.07
  -7  -5  -2   28.44    0.95
  -7  -5  -2   30.24    0.99
   7   5   2   27.85    1.11
   7   5   2   30.33    0.95
   7   5   2   28.08    1.32
  -8  -5  -2   19.21    0.70
   8   5   2   18.45    0.79
  -9  -5  -2    7.33    0.37
   9   5   2    7.83    0.44
 -10  -5  -2    0.92    0.17
  10   5   2    1.03    0.19
 -11  -5  -2    0.14    0.14
  11   5   2    0.11    0.17
   8  -6  -2    0.26    0.14
  -8   6   2    0.34    0.15
   7  -6  -2    0.69    0.15
  -7   6   2    0.63    0.15
   6  -6  -2   21.47    0.81
  -6   6   2   22.66    0.74
  -6   6   2   20.15    0.79
   5  -6  -2   17.54    0.67
  -5   6   2   17.79    0.61
  -5   6   2   17.43    0.67
   4  -6  -2   14.43    0.57
  -4   6   2   14.69    0.56
  -4   6   2   14.24    0.51
   3  -6  -2    7.04    0.36
   3  -6  -2    7.44    0.34
  -3   6   2    7.58    0.29
  -3   6   2    7.34    0.34
  -3   6   2    7.39    0.36
   2  -6  -2   10.95    0.48
  -2   6   2   10.98    0.39
  -2   6   2   10.81    0.48
   1  -6  -2    2.05    0.16
   1  -6  -2    2.26    0.16
  -1   6   2    1.68    0.14
  -1   6   2    2.17    0.16
  -1   6   2    2.15    0.13
   0  -6  -2    0.30    0.07
   0  -6  -2    0.26    0.08
   0   6   2    0.36    0.07
   0   6   2    0.77    0.10
  -1  -6  -2   18.84    0.73
  -1  -6  -2   18.33    0.65
   1   6   2   19.11    0.72
   1   6   2   19.29    0.63
  -2  -6  -2   52.04    1.61
   2   6   2   50.80    1.79
   2   6   2   48.53    1.57
  -3  -6  -2  129.16    3.89
  -3  -6  -2  128.51    3.96
   3   6   2  131.78    4.36
   3   6   2  126.27    4.44
   3   6   2  125.32    3.88
  -4  -6  -2   64.26    1.99
  -4  -6  -2   62.78    1.96
   4   6   2   65.20    2.21
   4   6   2   61.23    1.96
  -5  -6  -2   43.87    1.35
  -5  -6  -2   41.55    1.35
   5   6   2   41.56    1.34
  -6  -6  -2   84.64    2.63
  -6  -6  -2   83.91    2.63
   6   6   2   83.41    2.95
   6   6   2   86.29    2.60
  -7  -6  -2    1.65    0.13
  -7  -6  -2    1.63    0.16
   7   6   2    1.79    0.15
   7   6   2    1.72    0.20
  -8  -6  -2   16.31    0.63
   8   6   2   17.34    0.60
   8   6   2   15.63    0.71
  -9  -6  -2    8.04    0.40
   9   6   2    8.57    0.47
 -10  -6  -2    5.49    0.34
  10   6   2    6.63    0.42
 -11  -6  -2    1.67    0.23
  11   6   2    1.64    0.26
   8  -7  -2    1.19    0.21
  -8   7   2    1.28    0.21
   7  -7  -2    2.52    0.26
  -7   7   2    2.79    0.26
   6  -7  -2    0.41    0.14
  -6   7   2    0.40    0.14
   5  -7  -2    0.19    0.11
  -5   7   2    0.12    0.10
  -5   7   2    0.36    0.10
   4  -7  -2    8.87    0.42
  -4   7   2   10.57    0.39
  -4   7   2    8.83    0.42
   3  -7  -2   24.83    0.87
  -3   7   2   23.77    0.80
  -3   7   2   24.03    0.86
   2  -7  -2   10.98    0.49
   2  -7  -2   10.99    0.45
  -2   7   2   11.53    0.50
  -2   7   2    9.93    0.44
  -2   7   2   10.70    0.40
   1  -7  -2    1.44    0.14
   1  -7  -2    1.08    0.14
  -1   7   2    1.08    0.13
  -1   7   2    1.14    0.11
  -1   7   2    1.34    0.14
   0  -7  -2    0.37    0.09
   0  -7  -2    0.56    0.10
   0   7   2    0.52    0.10
   0   7   2    0.36    0.08
  -1  -7  -2    1.09    0.12
  -1  -7  -2    1.15    0.12
   1   7   2    1.06    0.11
   1   7   2    1.17    0.13
  -2  -7  -2   14.70    0.56
   2   7   2   15.48    0.61
   2   7   2   15.68    0.54
  -3  -7  -2   12.48    0.47
   3   7   2   12.66    0.46
   3   7   2   12.44    0.50
  -4  -7  -2   15.32    0.56
   4   7   2   15.52    0.55
  -5  -7  -2    1.81    0.15
  -5  -7  -2    1.96    0.15
   5   7   2    1.43    0.14
   5   7   2    1.82    0.17
  -6  -7  -2   26.82    0.90
  -6  -7  -2   26.02    0.88
   6   7   2   26.25    0.89
  -7  -7  -2   22.61    0.77
   7   7   2   20.04    0.85
   7   7   2   20.84    0.74
  -8  -7  -2    5.75    0.32
   8   7   2    5.24    0.34
   8   7   2    5.64    0.28
  -9  -7  -2    0.36    0.14
   9   7   2    0.32    0.14
 -10  -7  -2   14.57    0.61
  10   7   2   13.78    0.69
 -11  -7  -2    4.91    0.37
  11   7   2    6.42    0.44
   7  -8  -2    4.67    0.35
  -7   8   2    5.11    0.34
   6  -8  -2    1.89    0.23
  -6   8   2    1.77    0.23
   5  -8  -2    0.16    0.13
  -5   8   2    0.05    0.09
  -5   8   2   -0.05    0.11
   4  -8  -2    0.66    0.15
  -4   8   2    0.40    0.11
  -4   8   2    0.73    0.15
   3  -8  -2   44.98    1.53
  -3   8   2   47.27    1.45
  -3   8   2   43.88    1.52
   2  -8  -2    2.01    0.20
  -2   8   2    2.52    0.20
  -2   8   2    2.74    0.17
   1  -8  -2    6.32    0.32
  -1   8   2    6.30    0.28
   0  -8  -2   32.25    1.22
   0  -8  -2   30.37    1.08
   0   8   2   32.82    1.22
   0   8   2   31.88    1.04
  -1  -8  -2   26.09    0.91
  -1  -8  -2   26.90    1.02
   1   8   2   25.76    0.88
   1   8   2   26.94    1.02
  -2  -8  -2   19.38    0.70
   2   8   2   19.75    0.77
   2   8   2   19.33    0.68
  -3  -8  -2   30.03    1.00
   3   8   2   28.62    0.97
  -4  -8  -2    1.19    0.13
   4   8   2    1.02    0.13
  -5  -8  -2   34.97    1.15
   5   8   2   33.96    1.14
  -6  -8  -2   54.86    1.70
   6   8   2   51.25    1.69
   7   8   2    1.26    0.18
   7   8   2    0.89    0.14
  -8  -8  -2    9.33    0.42
   8   8   2    8.93    0.47
   8   8   2    8.60    0.39
  -9  -8  -2    4.80    0.30
   9   8   2    5.14    0.35
 -10  -8  -2    3.35    0.29
  10   8   2    2.56    0.30
   5  -9  -2    2.17    0.24
  -5   9   2    2.45    0.25
   4  -9  -2    6.30    0.36
  -4   9   2    6.51    0.31
  -4   9   2    6.49    0.37
   3  -9  -2    4.30    0.29
  -3   9   2    4.19    0.28
  -3   9   2    4.11    0.24
   2  -9  -2    0.32    0.13
  -2   9   2    0.14    0.09
   1  -9  -2   13.60    0.56
  -1   9   2   13.45    0.51
   0  -9  -2    3.64    0.25
   0   9   2    4.44    0.24
  -1  -9  -2   29.17    1.02
   1   9   2   29.22    0.98
  -2  -9  -2    6.31    0.32
   2   9   2    5.93    0.29
  -3  -9  -2    5.98    0.31
   3   9   2    5.73    0.29
  -4  -9  -2   10.07    0.43
   4   9   2   10.15    0.42
  -5  -9  -2   12.24    0.48
   5   9   2   11.17    0.47
   6   9   2   13.70    0.54
   7   9   2   15.25    0.59
   8   9   2    0.09    0.12
   9   9   2   11.20    0.48
   4 -10  -2    6.82    0.41
  -4  10   2    6.89    0.33
  -4  10   2    6.75    0.41
   3 -10  -2    5.99    0.37
  -3  10   2    6.42    0.31
   2 -10  -2    0.21    0.14
  -2  10   2    0.15    0.10
   1 -10  -2    8.12    0.42
  -1  10   2    8.11    0.36
   0 -10  -2   22.09    0.82
   0  10   2   21.28    0.76
  -1 -10  -2    4.95    0.30
   1  10   2    4.32    0.25
  -2 -10  -2    3.90    0.27
   2  10   2    3.97    0.24
  -3 -10  -2    7.55    0.38
   3  10   2    8.70    0.38
  -4 -10  -2    5.61    0.31
   4  10   2    5.68    0.30
  -5 -10  -2    3.59    0.25
   5  10   2    4.05    0.26
   6  10   2    7.91    0.38
   7  10   2    2.30    0.22
   8  10   2    4.16    0.29
   2 -11  -2    1.02    0.19
  -2  11   2    1.11    0.15
   1 -11  -2    3.41    0.30
  -1  11   2    3.78    0.25
   0 -11  -2    1.30    0.19
   0  11   2    1.88    0.19
  -1 -11  -2    7.41    0.39
   1  11   2    7.51    0.36
  -2 -11  -2    3.39    0.27
   2  11   2    2.74    0.22
  -3 -11  -2    6.71    0.37
   3  11   2    7.01    0.36
  -4 -11  -2    2.21    0.22
   4  11   2    2.15    0.21
   5  11   2    4.42    0.28
   6  11   2    7.15    0.38
   7  11   2    1.06    0.18
  -1 -12  -2    0.16    0.15
   1  12   2    0.33    0.13
  -2 -12  -2    7.72    0.43
   2  12   2    8.24    0.40
  -3 -12  -2    5.12    0.34
   3  12   2    5.24    0.33
   4  12   2    1.60    0.20
   6  10  -3    0.65    0.16
   6  10  -3    0.37    0.19
   5  10  -3    2.80    0.25
   4  10  -3    0.66    0.16
   3  10  -3   17.15    0.67
   2  10  -3    1.59    0.19
   1  10  -3    0.90    0.15
   0  10  -3    1.57    0.18
  -2  10  -3    0.35    0.15
   2 -10   3    0.54    0.16
   7   9  -3    2.51    0.29
   7   9  -3    2.72    0.26
   6   9  -3    0.03    0.12
   6   9  -3   -0.20    0.14
   5   9  -3    1.68    0.20
   5   9  -3    1.31    0.21
   4   9  -3    2.94    0.26
   4   9  -3    2.29    0.21
   3   9  -3    2.24    0.23
   3   9  -3    2.11    0.20
   2   9  -3    0.72    0.14
   1   9  -3   13.13    0.51
   0   9  -3    6.01    0.30
  -1   9  -3    6.62    0.36
   1  -9   3    6.86    0.36
  -2   9  -3    0.48    0.14
   2  -9   3    0.39    0.13
  -3   9  -3    1.48    0.20
   3  -9   3    1.73    0.22
  -4   9  -3    1.47    0.22
   4  -9   3    1.50    0.22
   8   8  -3    2.87    0.30
   8   8  -3    2.55    0.25
   7   8  -3    2.71    0.24
   7   8  -3    2.76    0.28
   6   8  -3   15.47    0.71
   6   8  -3   15.90    0.62
   5   8  -3    7.36    0.43
   5   8  -3    8.15    0.38
   4   8  -3   15.95    0.62
   4   8  -3   17.22    0.71
   3   8  -3    7.00    0.38
   3   8  -3    6.99    0.34
   2   8  -3    0.09    0.10
   2   8  -3   -0.06    0.10
   1   8  -3    9.04    0.42
   1   8  -3    8.79    0.37
   0   8  -3   17.33    0.65
   0   8  -3   18.58    0.62
   0   8  -3   17.32    0.68
   0  -8   3   16.30    0.64
  -1   8  -3    4.12    0.25
  -1   8  -3    3.73    0.25
  -1   8  -3    4.33    0.23
   1  -8   3    4.51    0.27
  -2   8  -3    2.10    0.21
   2  -8   3    2.25    0.21
  -3   8  -3    5.05    0.32
   3  -8   3    5.06    0.32
  -4   8  -3    1.25    0.18
   4  -8   3    1.15    0.18
  -5   8  -3    1.76    0.23
   5  -8   3    1.62    0.23
  -6   8  -3    0.50    0.17
   6  -8   3    0.60    0.18
   9   7  -3    0.94    0.17
   9   7  -3    1.25    0.24
   9   7  -3    1.00    0.18
  -9  -7   3    0.63    0.16
   8   7  -3    1.41    0.18
   8   7  -3    1.23    0.22
   8   7  -3    1.54    0.19
  -8  -7   3    1.19    0.17
   7   7  -3    0.17    0.15
   7   7  -3    0.23    0.11
   7   7  -3    0.28    0.12
   6   7  -3   11.48    0.49
   6   7  -3   12.34    0.58
   5   7  -3   22.91    0.89
   5   7  -3   20.79    0.78
   4   7  -3    4.10    0.25
   4   7  -3    3.99    0.24
   4   7  -3    3.59    0.28
   3   7  -3   13.63    0.56
   3   7  -3   11.97    0.48
   3   7  -3   12.30    0.54
   2   7  -3   28.57    0.95
   2   7  -3   28.26    1.09
   2   7  -3   27.95    1.06
   1   7  -3    1.55    0.16
   1   7  -3    1.59    0.14
   0   7  -3   26.21    0.94
   0   7  -3   25.00    0.94
   0   7  -3   25.92    0.84
   0   7  -3   24.03    0.86
   0  -7   3   24.65    0.86
  -1   7  -3    5.12    0.27
  -1   7  -3    4.95    0.23
  -1   7  -3    4.83    0.26
  -1   7  -3    4.87    0.26
   1  -7   3    4.93    0.27
  -2   7  -3    5.48    0.29
  -2   7  -3    5.30    0.28
  -2   7  -3    5.38    0.30
   2  -7   3    5.88    0.31
  -3   7  -3    8.87    0.41
  -3   7  -3    8.77    0.39
   3  -7   3    8.43    0.41
  -4   7  -3    0.94    0.17
   4  -7   3    1.24    0.18
  -5   7  -3    2.17    0.24
   5  -7   3    2.56    0.25
  -6   7  -3    3.61    0.29
   6  -7   3    3.58    0.31
  -7   7  -3    0.14    0.15
   7  -7   3    0.27    0.15
  10   6  -3   12.94    0.60
  10   6  -3   12.65    0.68
  10   6  -3   14.02    0.59
 -10  -6   3   13.27    0.59
   9   6  -3    0.69    0.17
   9   6  -3    1.21    0.18
   9   6  -3    1.09    0.22
  -9  -6   3    0.99    0.17
   8   6  -3    9.29    0.52
   8   6  -3   10.11    0.46
   8   6  -3   10.60    0.46
  -8  -6   3   10.42    0.46
   7   6  -3    8.46    0.39
   7   6  -3    7.83    0.44
   7   6  -3    8.22    0.38
  -7  -6   3    8.77    0.39
   6   6  -3   17.48    0.63
   6   6  -3   16.13    0.63
   6   6  -3   16.93    0.73
  -6  -6   3   17.63    0.63
   5   6  -3    1.79    0.20
  -5  -6   3    1.51    0.14
   4   6  -3   28.91    1.09
   4   6  -3   28.75    0.94
   4   6  -3   29.07    1.09
   4   6  -3   27.55    0.96
  -4  -6   3   28.64    0.94
   3   6  -3    6.50    0.30
   3   6  -3    6.88    0.35
   3   6  -3    6.88    0.34
   2   6  -3    2.37    0.16
   2   6  -3    2.50    0.19
   2   6  -3    2.38    0.18
   1   6  -3   40.89    1.47
   1   6  -3   39.84    1.41
   1   6  -3   39.16    1.42
   1   6  -3   39.54    1.28
   1   6  -3   39.22    1.26
  -1  -6   3   38.83    1.27
   0   6  -3    0.74    0.10
   0   6  -3    0.94    0.11
   0   6  -3    0.73    0.11
   0   6  -3    0.86    0.12
   0   6  -3    0.94    0.11
   0  -6   3    0.85    0.10
  -1   6  -3    1.20    0.14
  -1   6  -3    1.16    0.10
  -1   6  -3    1.04    0.12
  -1   6  -3    1.06    0.12
  -1   6  -3    1.10    0.12
   1  -6   3    1.09    0.12
  -2   6  -3   10.22    0.42
  -2   6  -3    9.91    0.42
  -2   6  -3   10.36    0.43
  -2   6  -3   10.44    0.47
  -2   6  -3   10.25    0.37
   2  -6   3    9.57    0.42
  -3   6  -3    0.93    0.13
  -3   6  -3    0.93    0.11
  -3   6  -3    0.91    0.12
   3  -6   3    1.02    0.14
  -4   6  -3    0.92    0.15
  -4   6  -3    1.33    0.14
  -4   6  -3    0.78    0.11
   4  -6   3    0.47    0.13
  -5   6  -3    6.17    0.32
  -5   6  -3    6.19    0.33
   5  -6   3    5.37    0.33
  -6   6  -3   -0.16    0.11
   6  -6   3    0.11    0.12
  -7   6  -3    1.27    0.20
   7  -6   3    1.57    0.22
  -8   6  -3    0.05    0.14
   8  -6   3    0.14    0.14
  10   5  -3    4.48    0.31
  10   5  -3    4.24    0.37
  10   5  -3    4.51    0.30
 -10  -5   3    4.27    0.30
   9   5  -3    4.69    0.29
   9   5  -3    4.43    0.36
   9   5  -3    4.57    0.31
  -9  -5   3    4.53    0.30
   8   5  -3    0.38    0.13
   8   5  -3    0.04    0.10
   8   5  -3    0.03    0.13
  -8  -5   3   -0.05    0.09
   7   5  -3   21.25    0.89
   7   5  -3   21.36    0.77
   7   5  -3   21.43    0.78
  -7  -5   3   21.89    0.77
   6   5  -3    6.86    0.32
   6   5  -3    5.88    0.31
   6   5  -3    7.36    0.38
  -6  -5   3    7.00    0.32
   5   5  -3    1.36    0.14
   5   5  -3    1.24    0.13
   5   5  -3    1.67    0.14
   5   5  -3    1.15    0.16
  -5  -5   3    1.28    0.13
   4   5  -3   10.13    0.42
   4   5  -3    8.73    0.43
   4   5  -3    9.13    0.37
  -4  -5   3    9.40    0.36
   3   5  -3   41.59    1.34
   3   5  -3   42.29    1.54
   3   5  -3   42.64    1.33
   3   5  -3   41.37    1.51
  -3  -5   3   42.33    1.32
   2   5  -3    4.39    0.25
   2   5  -3    4.78    0.22
   2   5  -3    4.42    0.25
   2   5  -3    4.68    0.20
  -2  -5   3    4.62    0.20
   1   5  -3    5.83    0.25
   1   5  -3    5.98    0.30
   1   5  -3    6.06    0.30
   1   5  -3    6.03    0.28
   1   5  -3    6.27    0.26
  -1  -5   3    5.95    0.25
   0   5  -3   75.05    2.67
   0   5  -3   76.59    2.30
   0   5  -3   76.24    2.57
   0   5  -3   74.25    2.59
   0   5  -3   74.19    2.35
   0  -5   3   74.85    2.35
  -1   5  -3    2.90    0.19
  -1   5  -3    2.88    0.17
  -1   5  -3    2.82    0.17
  -1   5  -3    2.88    0.15
  -1   5  -3    3.03    0.17
   1  -5   3    2.79    0.17
  -2   5  -3    1.45    0.13
  -2   5  -3    1.40    0.14
  -2   5  -3    1.61    0.12
  -2   5  -3    1.35    0.10
  -2   5  -3    1.36    0.13
   2  -5   3    1.56    0.14
  -3   5  -3   42.83    1.54
  -3   5  -3   41.79    1.38
  -3   5  -3   41.98    1.49
  -3   5  -3   41.72    1.46
   3  -5   3   40.95    1.38
  -4   5  -3   11.18    0.44
  -4   5  -3   12.18    0.47
  -4   5  -3   10.84    0.47
  -4   5  -3   10.61    0.49
   4  -5   3   11.44    0.48
  -5   5  -3   22.41    0.81
  -5   5  -3   22.31    0.84
  -5   5  -3   21.23    0.79
   5  -5   3   21.52    0.81
  -6   5  -3    0.79    0.14
  -6   5  -3    0.73    0.15
   6  -5   3    0.76    0.16
  -7   5  -3    1.76    0.21
   7  -5   3    2.00    0.22
  -8   5  -3    1.13    0.19
   8  -5   3    0.79    0.17
  -9   5  -3    8.06    0.45
   9  -5   3    8.67    0.47
  10   4  -3    5.32    0.31
  10   4  -3    5.58    0.35
  10   4  -3    5.97    0.42
 -10  -4   3    5.71    0.34
   9   4  -3    2.31    0.26
   9   4  -3    2.53    0.21
   9   4  -3    1.60    0.20
  -9  -4   3    2.24    0.21
   8   4  -3    4.44    0.27
   8   4  -3    4.68    0.27
   8   4  -3    4.30    0.31
  -8  -4   3    4.25    0.26
   7   4  -3   10.00    0.43
   7   4  -3    9.99    0.42
   7   4  -3   10.01    0.49
  -7  -4   3    9.84    0.42
   6   4  -3    1.18    0.13
   6   4  -3    1.39    0.14
   6   4  -3    1.16    0.16
  -6  -4   3    1.26    0.13
   5   4  -3    2.07    0.19
   5   4  -3    1.95    0.15
   5   4  -3    2.03    0.15
   5   4  -3    1.88    0.15
  -5  -4   3    2.09    0.15
   4   4  -3    0.20    0.07
   4   4  -3    0.18    0.09
   4   4  -3    0.16    0.07
   4   4  -3    0.10    0.06
  -4  -4   3    0.20    0.07
   3   4  -3   12.57    0.53
   3   4  -3   12.69    0.52
   3   4  -3   13.07    0.46
  -3  -4   3   12.68    0.45
   2   4  -3   36.42    1.16
   2   4  -3   36.32    1.35
   2   4  -3   37.54    1.16
   2   4  -3   37.48    1.17
   2   4  -3   36.05    1.32
   2   4  -3   36.30    1.30
  -2  -4   3   37.71    1.16
  -2  -4   3   38.13    1.16
   1   4  -3   57.89    1.80
   1   4  -3   58.58    1.78
   1   4  -3   57.05    2.07
   1   4  -3   59.27    1.78
   1   4  -3   56.86    2.02
   1   4  -3   58.74    1.99
  -1  -4   3   57.49    1.80
   0   4  -3    2.64    0.14
   0   4  -3    2.91    0.13
   0   4  -3    3.03    0.16
   0   4  -3    2.75    0.17
   0   4  -3    2.83    0.17
   0   4  -3    2.85    0.14
   0  -4   3    2.67    0.15
  -1   4  -3    0.53    0.08
  -1   4  -3    0.65    0.09
  -1   4  -3    0.51    0.07
  -1   4  -3    0.50    0.08
  -1   4  -3    0.57    0.05
  -1   4  -3    0.67    0.07
   1  -4   3    0.58    0.08
  -2   4  -3    5.88    0.29
  -2   4  -3    6.09    0.22
  -2   4  -3    5.78    0.26
  -2   4  -3    5.97    0.26
  -2   4  -3    6.12    0.27
   2  -4   3    6.27    0.27
  -3   4  -3    7.38    0.34
  -3   4  -3    7.74    0.32
  -3   4  -3    7.29    0.31
  -4   4  -3   26.33    1.03
  -4   4  -3   27.36    0.94
  -4   4  -3   27.90    1.00
  -4   4  -3   27.73    0.97
  -5   4  -3   12.28    0.51
  -5   4  -3   11.73    0.49
  -5   4  -3   12.34    0.52
  -5   4  -3   12.48    0.47
  -6   4  -3   24.42    0.94
  -6   4  -3   24.69    0.93
  -6   4  -3   22.87    0.87
  -6   4  -3   24.44    0.87
  -7   4  -3    8.96    0.43
  -8   4  -3    8.31    0.43
   8  -4   3    9.12    0.45
  -9   4  -3    4.86    0.33
   9  -4   3    4.85    0.33
  11   3  -3    2.73    0.32
  10   3  -3    2.13    0.27
  10   3  -3    2.94    0.24
  10   3  -3    2.28    0.24
 -10  -3   3    2.48    0.24
   9   3  -3    0.19    0.14
   9   3  -3    0.12    0.11
   9   3  -3    0.10    0.10
  -9  -3   3    0.12    0.11
   8   3  -3   11.80    0.57
   8   3  -3   11.93    0.47
   8   3  -3   11.74    0.49
  -8  -3   3   11.42    0.49
   7   3  -3   37.52    1.21
   7   3  -3   36.56    1.38
   7   3  -3   36.57    1.22
  -7  -3   3   35.96    1.22
   6   3  -3   26.17    0.89
   6   3  -3   26.56    1.01
   6   3  -3   26.54    0.88
  -6  -3   3   25.60    0.89
   5   3  -3   32.43    1.24
   5   3  -3   33.83    1.10
   5   3  -3   35.54    1.24
   5   3  -3   33.24    1.10
  -5  -3   3   33.75    1.10
   4   3  -3   42.99    1.56
   4   3  -3   44.04    1.38
   4   3  -3   44.46    1.57
   4   3  -3   42.29    1.37
  -4  -3   3   44.25    1.38
   3   3  -3    6.11    0.29
   3   3  -3    6.19    0.25
   3   3  -3    6.21    0.25
   3   3  -3    6.57    0.29
  -3  -3   3    6.14    0.25
   2   3  -3  100.90    3.37
   2   3  -3   99.48    3.43
   2   3  -3   98.48    3.50
   2   3  -3  101.30    3.04
  -2  -3   3  100.96    3.05
   1   3  -3   84.29    2.51
   1   3  -3   81.72    2.83
   1   3  -3   82.48    2.53
   1   3  -3   84.02    2.50
   1   3  -3   82.11    2.79
   1   3  -3   79.73    2.89
  -1  -3   3   83.48    2.53
   0   3  -3  366.08   12.58
   0   3  -3  379.91   11.30
   0   3  -3  368.12   13.04
   0   3  -3  387.92   12.75
   0   3  -3  369.38   11.51
   0   3  -3  403.56   11.37
   0  -3   3  378.27   11.51
  -1   3  -3   15.99    0.64
  -1   3  -3   16.52    0.61
  -1   3  -3   16.79    0.53
  -1   3  -3   16.90    0.53
  -1   3  -3   16.97    0.56
  -1   3  -3   16.41    0.60
  -2   3  -3  373.75   13.27
  -2   3  -3  394.47   12.97
  -2   3  -3  382.26   12.80
  -2   3  -3  388.52   11.57
  -2   3  -3  377.59   11.73
  -2   3  -3  397.72   11.49
  -3   3  -3   28.46    0.94
  -3   3  -3   29.08    1.00
  -3   3  -3   28.71    0.89
  -3   3  -3   28.91    1.05
  -3   3  -3   27.17    1.02
  -4   3  -3    4.42    0.23
  -4   3  -3    4.40    0.19
  -4   3  -3    4.46    0.20
  -4   3  -3    4.03    0.22
  -4   3  -3    4.27    0.23
  -5   3  -3    1.52    0.11
  -5   3  -3    1.40    0.14
  -5   3  -3    1.50    0.14
  -5   3  -3    1.42    0.13
  -6   3  -3    4.26    0.24
  -6   3  -3    4.37    0.20
  -6   3  -3    3.81    0.24
  -6   3  -3    4.18    0.25
  -7   3  -3   23.52    0.84
  -7   3  -3   22.70    0.82
  -8   3  -3   12.18    0.53
  -9   3  -3    2.20    0.24
 -10   3  -3    1.24    0.20
  11   2  -3    2.94    0.29
  11   2  -3    3.57    0.35
 -11  -2   3    3.17    0.29
  10   2  -3    9.43    0.52
  10   2  -3    9.89    0.47
  10   2  -3    9.69    0.43
 -10  -2   3    8.81    0.45
   9   2  -3    1.07    0.16
   9   2  -3    1.58    0.18
   9   2  -3    1.01    0.19
  -9  -2   3    1.25    0.17
   8   2  -3    0.86    0.16
   8   2  -3    1.04    0.14
   8   2  -3    1.04    0.15
  -8  -2   3    1.07    0.15
   7   2  -3   51.95    1.72
   7   2  -3   54.14    1.94
   7   2  -3   53.74    1.70
  -7  -2   3   53.72    1.69
  -7  -2   3   53.91    1.72
   6   2  -3   15.65    0.59
   6   2  -3   14.70    0.54
   6   2  -3   14.22    0.54
   6   2  -3   14.15    0.61
  -6  -2   3   14.45    0.54
  -6  -2   3   15.14    0.53
   5   2  -3    4.21    0.21
   5   2  -3    3.67    0.23
   5   2  -3    4.31    0.21
   5   2  -3    4.54    0.21
  -5  -2   3    4.28    0.21
  -5  -2   3    3.94    0.21
   4   2  -3   76.83    2.68
   4   2  -3   77.85    2.36
   4   2  -3   75.36    2.34
   4   2  -3   76.13    2.65
  -4  -2   3   75.50    2.36
  -4  -2   3   77.11    2.34
   3   2  -3   90.50    2.81
   3   2  -3   91.16    2.80
   3   2  -3   92.66    3.16
   3   2  -3   95.24    3.10
   3   2  -3   92.65    3.21
  -3  -2   3   91.03    2.79
  -3  -2   3   91.09    2.81
   2   2  -3    1.85    0.10
   2   2  -3    1.68    0.10
   2   2  -3    1.93    0.11
   2   2  -3    1.70    0.11
   2   2  -3    1.92    0.14
  -2  -2   3    1.99    0.12
  -2  -2   3    1.67    0.10
  -2  -2   3    1.74    0.10
   1   2  -3    6.97    0.29
   1   2  -3    6.94    0.29
   1   2  -3    6.49    0.24
   1   2  -3    7.05    0.27
   1   2  -3    6.72    0.25
   0   2  -3   16.53    0.60
   0   2  -3   15.92    0.52
   0   2  -3   16.42    0.52
   0   2  -3   16.32    0.58
   0   2  -3   16.01    0.61
   0   2  -3   16.58    0.52
  -1   2  -3    5.42    0.22
  -1   2  -3    5.69    0.24
  -1   2  -3    6.19    0.21
  -1   2  -3    5.82    0.25
  -1   2  -3    5.80    0.20
  -1   2  -3    5.78    0.24
  -2   2  -3  410.13   14.05
  -2   2  -3  466.58   13.77
  -2   2  -3  477.92   13.87
  -2   2  -3  458.28   15.34
  -2   2  -3  480.36   15.89
  -2   2  -3  483.77   15.54
  -3   2  -3   14.23    0.54
  -3   2  -3   14.88    0.50
  -3   2  -3   14.19    0.52
  -3   2  -3   13.70    0.55
  -3   2  -3   14.41    0.47
  -4   2  -3   18.15    0.60
  -4   2  -3   17.77    0.69
  -4   2  -3   18.66    0.63
  -4   2  -3   18.25    0.65
  -4   2  -3   18.01    0.68
  -5   2  -3    0.23    0.06
  -5   2  -3    0.16    0.06
  -5   2  -3    0.16    0.07
  -5   2  -3    0.41    0.06
  -5   2  -3    0.18    0.07
  -6   2  -3   10.07    0.41
  -6   2  -3    9.53    0.40
  -6   2  -3    9.54    0.37
  -6   2  -3    9.48    0.43
  -6   2  -3    9.71    0.37
  -7   2  -3    0.14    0.09
  -7   2  -3    0.20    0.06
  -7   2  -3    0.03    0.08
  -8   2  -3   18.95    0.71
  -9   2  -3    3.26    0.25
 -10   2  -3    3.47    0.28
  11   1  -3    9.67    0.56
  11   1  -3    8.64    0.47
 -11  -1   3    9.91    0.48
  10   1  -3    1.37    0.17
  10   1  -3    1.55    0.20
  10   1  -3    1.59    0.23
 -10  -1   3    1.51    0.20
   9   1  -3   28.46    1.03
   9   1  -3   29.53    1.16
   9   1  -3   29.66    0.99
  -9  -1   3   29.41    0.98
  -9  -1   3   27.90    1.02
   8   1  -3   12.95    0.58
   8   1  -3   11.99    0.48
   8   1  -3   11.84    0.51
  -8  -1   3   12.57    0.48
  -8  -1   3   12.83    0.51
   7   1  -3   11.94    0.54
   7   1  -3   11.75    0.48
   7   1  -3   11.79    0.46
  -7  -1   3   12.16    0.45
  -7  -1   3   11.50    0.47
   6   1  -3    0.32    0.10
   6   1  -3    0.14    0.07
   6   1  -3    0.11    0.08
   6   1  -3    0.28    0.07
  -6  -1   3    0.20    0.08
  -6  -1   3    0.19    0.08
   5   1  -3   18.91    0.64
   5   1  -3   19.08    0.71
   5   1  -3   18.78    0.72
   5   1  -3   18.11    0.65
  -5  -1   3   18.87    0.65
  -5  -1   3   18.46    0.63
   4   1  -3   47.60    1.66
   4   1  -3   47.09    1.46
   4   1  -3   46.00    1.65
   4   1  -3   46.29    1.47
  -4  -1   3   48.19    1.46
  -4  -1   3   45.61    1.47
   3   1  -3  217.15    7.72
   3   1  -3  211.99    6.72
   3   1  -3  238.49    9.54
   3   1  -3  224.44    7.45
   3   1  -3  230.20    7.58
   3   1  -3  223.97    6.77
  -3  -1   3  222.34    7.46
  -3  -1   3  225.17    6.77
   2   1  -3  128.24    4.21
   2   1  -3  119.63    3.73
   2   1  -3  125.17    4.14
   2   1  -3  123.47    3.75
  -2  -1   3  123.98    4.14
  -2  -1   3  126.92    3.76
  -2  -1   3  120.22    3.73
   1   1  -3    5.36    0.23
   1   1  -3    5.01    0.22
   1   1  -3    5.49    0.22
   1   1  -3    5.38    0.20
   1   1  -3    5.30    0.20
  -1  -1   3    5.35    0.20
  -1  -1   3    5.25    0.22
   0   1  -3   75.57    2.22
   0   1  -3   76.41    2.51
   0   1  -3   72.92    2.48
   0   1  -3   76.09    2.24
   0   1  -3   69.93    2.25
   0   1  -3   71.54    2.56
   0  -1   3   73.30    2.22
  -1   1  -3   11.05    0.43
  -1   1  -3   10.72    0.41
  -1   1  -3   11.46    0.38
  -1   1  -3   11.71    0.42
  -2   1  -3    2.11    0.11
  -2   1  -3    1.80    0.11
  -2   1  -3    1.61    0.10
  -2   1  -3    1.95    0.11
  -3   1  -3    1.78    0.11
  -3   1  -3    1.97    0.12
  -3   1  -3    1.90    0.11
  -3   1  -3    1.83    0.11
  -4   1  -3    0.96    0.09
  -4   1  -3    1.49    0.13
  -4   1  -3    1.91    0.11
  -4   1  -3    1.34    0.10
  -4   1  -3    1.50    0.11
  -5   1  -3   81.22    2.55
  -5   1  -3   83.18    2.51
  -5   1  -3   82.92    2.85
  -5   1  -3   78.29    2.81
  -5   1  -3   82.06    2.75
  -6   1  -3   35.49    1.22
  -6   1  -3   35.74    1.14
  -6   1  -3   34.47    1.16
  -7   1  -3    0.80    0.11
  -7   1  -3    0.60    0.11
  -7   1  -3    0.62    0.08
  -8   1  -3    0.22    0.11
  -8   1  -3    0.42    0.11
  -9   1  -3    9.46    0.44
  -9   1  -3    9.94    0.44
 -10   1  -3    5.56    0.33
 -11   1  -3    2.72    0.26
  11   0  -3    0.28    0.15
  11   0  -3   -0.18    0.15
 -11   0   3    0.08    0.14
  10   0  -3    4.23    0.30
  10   0  -3    4.62    0.35
 -10   0   3    4.43    0.31
   9   0  -3    4.08    0.28
   9   0  -3    3.77    0.25
   9   0  -3    3.91    0.30
  -9   0   3    3.96    0.24
  -9   0   3    4.05    0.28
   8   0  -3   14.18    0.56
   8   0  -3   13.87    0.53
   8   0  -3   13.57    0.63
  -8   0   3   14.37    0.56
  -8   0   3   14.52    0.52
   7   0  -3  103.31    3.60
   7   0  -3  105.32    3.18
   7   0  -3  100.09    3.21
  -7   0   3  101.16    3.21
  -7   0   3  107.34    3.17
   6   0  -3  140.88    4.36
   6   0  -3  139.09    4.32
   6   0  -3  143.52    4.88
   6   0  -3  144.74    4.96
  -6   0   3  146.28    4.31
  -6   0   3  139.59    4.36
   5   0  -3   17.01    0.59
   5   0  -3   17.00    0.60
   5   0  -3   17.03    0.67
   5   0  -3   17.77    0.66
  -5   0   3   17.09    0.58
  -5   0   3   16.76    0.60
   4   0  -3    0.72    0.08
   4   0  -3    0.71    0.08
   4   0  -3    0.59    0.09
   4   0  -3    0.93    0.06
   4   0  -3    0.65    0.08
  -4   0   3    0.74    0.08
  -4   0   3    0.79    0.06
  -4   0   3    0.78    0.08
   3   0  -3   27.59    0.88
   3   0  -3   26.06    0.99
   3   0  -3   27.72    0.98
   3   0  -3   27.65    0.88
  -3   0   3   27.96    0.94
  -3   0   3   28.04    0.87
  -3   0   3   27.29    0.88
   2   0  -3    0.56    0.06
   2   0  -3    0.77    0.07
   2   0  -3    0.60    0.07
   2   0  -3    0.46    0.06
  -2   0   3    0.57    0.06
  -2   0   3    0.61    0.06
  -2   0   3    0.64    0.05
   1   0  -3  208.07    7.43
   1   0  -3  205.88    6.68
   1   0  -3  219.65    7.69
   1   0  -3  244.08    6.73
   1   0  -3  255.00    7.53
  -1   0   3  209.98    6.68
   0   0  -3   95.22    2.79
   0   0  -3   93.22    2.81
   0   0  -3   91.94    3.19
   0   0  -3   89.01    3.09
   0   0  -3   94.09    3.12
   0   0   3   88.91    3.09
   0   0   3   91.08    2.77
   0   0   3   95.11    3.20
  -1   0  -3   80.06    2.77
  -1   0  -3   81.00    2.43
  -1   0  -3   78.46    2.71
  -1   0  -3   78.38    2.69
  -1   0  -3   80.26    2.45
   1   0   3   82.57    2.78
  -2   0  -3   25.70    0.91
  -2   0  -3   25.73    0.81
  -2   0  -3   26.39    0.83
  -2   0  -3   26.04    0.91
  -2   0  -3   25.92    0.93
   2   0   3   26.91    0.93
  -3   0  -3    3.36    0.16
  -3   0  -3    3.23    0.15
  -3   0  -3    3.55    0.17
  -3   0  -3    3.42    0.15
  -3   0  -3    3.29    0.15
   3   0   3    3.70    0.16
  -4   0  -3    7.26    0.29
  -4   0  -3    7.04    0.28
  -4   0  -3    6.98    0.31
  -4   0  -3    7.05    0.27
  -4   0  -3    7.28    0.29
   4   0   3    7.85    0.29
  -5   0  -3  246.30    7.37
  -5   0  -3  249.48    7.46
  -5   0  -3  244.12    8.39
  -5   0  -3  239.97    8.25
  -5   0  -3  240.51    8.12
  -6   0  -3   66.61    2.27
  -6   0  -3   66.96    2.11
  -6   0  -3   67.14    2.09
  -7   0  -3   59.60    1.87
  -7   0  -3   58.67    1.89
  -8   0  -3   43.08    1.42
  -8   0  -3   43.46    1.42
  -9   0  -3    0.51    0.13
  -9   0  -3    0.51    0.12
 -10   0  -3    6.09    0.34
 -10   0  -3    6.20    0.34
 -11   0  -3    8.96    0.44
 -11   0  -3    9.07    0.46
  11   0   3    8.97    0.54
  10  -1  -3    0.58    0.18
  10  -1  -3    0.65    0.15
 -10   1   3    0.45    0.15
   9  -1  -3    7.27    0.42
   9  -1  -3    6.83    0.33
   9  -1  -3    7.40    0.37
  -9   1   3    7.27    0.32
  -9   1   3    6.81    0.37
   8  -1  -3    1.36    0.15
   8  -1  -3    1.61    0.19
   8  -1  -3    1.31    0.17
  -8   1   3    1.81    0.18
  -8   1   3    1.62    0.15
   7  -1  -3   10.21    0.46
   7  -1  -3   10.32    0.41
   7  -1  -3   10.05    0.47
   7  -1  -3    9.94    0.42
  -7   1   3   10.39    0.42
  -7   1   3   10.46    0.40
   6  -1  -3   77.10    2.64
   6  -1  -3   74.09    2.33
   6  -1  -3   73.35    2.36
   6  -1  -3   77.29    2.68
  -6   1   3   75.04    2.35
  -6   1   3   75.52    2.32
   5  -1  -3   14.55    0.60
   5  -1  -3   16.03    0.61
   5  -1  -3   15.26    0.54
   5  -1  -3   15.45    0.55
  -5   1   3   14.35    0.54
  -5   1   3   15.24    0.53
  -5   1   3   15.78    0.52
  -5   1   3   15.62    0.53
   4  -1  -3   44.09    1.52
   4  -1  -3   42.80    1.36
   4  -1  -3   42.95    1.37
   4  -1  -3   43.54    1.36
   4  -1  -3   42.79    1.56
  -4   1   3   43.75    1.35
  -4   1   3   43.68    1.37
  -4   1   3   44.14    1.36
  -4   1   3   42.85    1.46
   3  -1  -3   24.39    0.78
   3  -1  -3   23.28    0.88
   3  -1  -3   24.11    0.86
   3  -1  -3   23.36    0.77
   3  -1  -3   23.57    0.76
  -3   1   3   24.61    0.77
  -3   1   3   24.05    0.76
  -3   1   3   24.15    0.82
   2  -1  -3  270.61    7.88
   2  -1  -3  263.09    7.80
   2  -1  -3  238.78    8.92
   2  -1  -3  260.37    8.60
   2  -1  -3  242.50    7.75
   2  -1  -3  277.96    8.73
  -2   1   3  259.61    7.75
  -2   1   3  257.22    8.61
  -2   1   3  264.51    7.80
   1  -1  -3  159.99    4.66
   1  -1  -3  156.20    4.62
   1  -1  -3  150.65    5.10
   1  -1  -3  147.53    5.29
   1  -1  -3  164.06    6.52
  -1   1   3  145.20    4.59
  -1   1   3  149.40    5.10
   0  -1  -3  263.55    7.47
   0  -1  -3  229.42    8.25
   0  -1  -3  265.21    7.54
   0  -1  -3  262.26   10.58
   0  -1  -3  244.56    8.54
   0   1   3  233.34    8.25
   0   1   3  226.36    7.41
   0   1   3  268.42   10.60
   0   1   3  243.74    8.54
  -1  -1  -3  137.17    4.78
  -1  -1  -3  143.85    4.18
  -1  -1  -3  133.01    4.63
  -1  -1  -3  140.62    4.23
   1   1   3  138.98    4.63
   1   1   3  140.37    5.93
   1   1   3  138.49    4.78
  -2  -1  -3  240.71    8.11
  -2  -1  -3  240.70    7.11
  -2  -1  -3  228.63    7.86
  -2  -1  -3  228.23    7.95
  -2  -1  -3  240.97    7.19
   2   1   3  239.44    8.12
  -3  -1  -3   53.49    1.81
  -3  -1  -3   50.82    1.80
  -3  -1  -3   51.18    1.77
  -3  -1  -3   52.31    1.62
  -3  -1  -3   51.17    1.61
   3   1   3   54.31    1.81
  -4  -1  -3    7.17    0.26
  -4  -1  -3    6.36    0.26
  -4  -1  -3    6.77    0.28
  -4  -1  -3    6.22    0.29
  -4  -1  -3    7.05    0.26
   4   1   3    6.88    0.26
  -5  -1  -3   89.45    2.76
  -5  -1  -3   88.63    2.73
  -5  -1  -3   86.92    3.00
  -5  -1  -3   90.79    3.07
  -6  -1  -3    3.77    0.20
  -6  -1  -3    4.06    0.20
  -7  -1  -3   20.16    0.71
  -7  -1  -3   19.97    0.69
  -8  -1  -3   56.71    1.81
  -8  -1  -3   56.38    1.82
  -9  -1  -3   11.32    0.48
  -9  -1  -3   10.91    0.45
 -10  -1  -3    8.96    0.40
 -10  -1  -3    8.92    0.42
  10   1   3    7.64    0.48
 -11  -1  -3    2.89    0.27
 -11  -1  -3    2.90    0.25
  11   1   3    2.79    0.32
   9  -2  -3    1.04    0.16
  -9   2   3    1.40    0.17
   8  -2  -3    1.21    0.15
   8  -2  -3    0.96    0.14
  -8   2   3    1.18    0.14
  -8   2   3    0.89    0.14
   7  -2  -3    0.18    0.09
   7  -2  -3    0.25    0.10
   7  -2  -3    0.29    0.10
   7  -2  -3    0.14    0.09
  -7   2   3    0.21    0.09
  -7   2   3    0.12    0.09
   6  -2  -3    3.15    0.20
   6  -2  -3    2.89    0.19
   6  -2  -3    3.49    0.22
   6  -2  -3    3.26    0.21
  -6   2   3    3.23    0.20
  -6   2   3    3.45    0.21
  -6   2   3    3.03    0.18
   5  -2  -3  208.72    6.40
   5  -2  -3  217.07    7.16
   5  -2  -3  208.61    7.32
   5  -2  -3  210.07    6.35
   5  -2  -3  217.91    6.46
  -5   2   3  211.48    6.40
  -5   2   3  208.64    7.31
  -5   2   3  202.89    7.00
  -5   2   3  218.08    6.46
  -5   2   3  208.35    6.35
   4  -2  -3  106.36    3.28
   4  -2  -3  111.29    3.68
   4  -2  -3  107.44    3.77
   4  -2  -3  107.83    3.32
   4  -2  -3  107.70    3.30
  -4   2   3  107.44    3.32
  -4   2   3  107.78    3.30
  -4   2   3  107.02    3.77
  -4   2   3  108.15    3.27
  -4   2   3  108.21    3.59
   3  -2  -3   12.41    0.47
   3  -2  -3   11.16    0.40
   3  -2  -3   11.73    0.44
   3  -2  -3   11.39    0.40
  -3   2   3   11.35    0.40
  -3   2   3   11.22    0.46
  -3   2   3   11.40    0.40
  -3   2   3   12.15    0.41
  -3   2   3   10.96    0.40
   2  -2  -3  282.01    8.39
   2  -2  -3  278.45    8.30
   2  -2  -3  264.35    9.50
  -2   2   3  276.20    8.30
  -2   2   3  264.86    9.50
  -2   2   3  279.91    9.16
  -2   2   3  286.67    8.39
   1  -2  -3   21.87    0.81
   1  -2  -3   22.10    0.70
   1  -2  -3   22.36    0.71
  -1   2   3   22.07    0.70
  -1   2   3   22.03    0.81
  -1   2   3   23.00    0.77
   0  -2  -3   89.10    3.68
   0  -2  -3   85.25    2.98
   0  -2  -3   85.52    2.60
   0  -2  -3   87.39    2.64
   0   2   3   81.70    2.58
   0   2   3   84.59    2.98
   0   2   3   88.05    2.88
  -1  -2  -3  170.36    5.13
  -1  -2  -3  177.35    5.19
  -1  -2  -3  176.54    7.27
  -1  -2  -3  170.40    5.86
   1   2   3  157.83    5.08
   1   2   3  170.15    7.27
   1   2   3  168.72    5.86
   1   2   3  171.89    5.67
  -2  -2  -3  531.34   15.46
  -2  -2  -3  501.50   15.28
  -2  -2  -3  521.25   17.50
  -2  -2  -3  536.65   17.53
   2   2   3  502.50   17.52
   2   2   3  445.13   15.18
   2   2   3  530.22   21.71
  -3  -2  -3  201.73    6.68
  -3  -2  -3  197.96    6.68
  -3  -2  -3  188.92    5.87
  -3  -2  -3  193.03    5.93
   3   2   3  194.24    5.81
   3   2   3  192.91    6.68
  -4  -2  -3  157.93    4.90
  -4  -2  -3  160.62    4.95
  -4  -2  -3  164.39    5.55
  -4  -2  -3  161.12    5.55
   4   2   3  165.66    4.83
   4   2   3  161.78    5.55
  -5  -2  -3  118.02    3.74
   5   2   3  127.35    3.68
  -6  -2  -3    9.50    0.37
  -6  -2  -3    9.62    0.36
  -7  -2  -3   13.35    0.49
  -7  -2  -3   13.48    0.50
  -8  -2  -3    7.22    0.32
  -8  -2  -3    7.10    0.34
  -9  -2  -3    8.11    0.39
  -9  -2  -3    8.12    0.35
   9   2   3    7.83    0.45
 -10  -2  -3   21.97    0.83
 -10  -2  -3   22.61    0.79
  10   2   3   20.99    0.94
 -11  -2  -3    2.11    0.24
  11   2   3    1.86    0.26
   8  -3  -3   10.59    0.43
  -8   3   3   10.22    0.42
   7  -3  -3   11.01    0.44
   7  -3  -3   11.36    0.45
  -7   3   3   11.29    0.43
   6  -3  -3    4.85    0.28
   6  -3  -3    4.96    0.25
   6  -3  -3    4.83    0.25
   6  -3  -3    4.63    0.25
  -6   3   3    5.14    0.25
  -6   3   3    4.94    0.27
  -6   3   3    4.41    0.23
   5  -3  -3    5.34    0.25
   5  -3  -3    5.49    0.29
   5  -3  -3    5.75    0.26
  -5   3   3    5.49    0.20
  -5   3   3    5.74    0.29
  -5   3   3    5.69    0.24
  -5   3   3    5.19    0.25
   4  -3  -3  121.35    4.34
   4  -3  -3  127.02    4.22
   4  -3  -3  123.94    3.78
   4  -3  -3  124.93    3.83
  -4   3   3  127.40    4.13
  -4   3   3  120.41    4.33
  -4   3   3  126.18    3.78
  -4   3   3  121.88    3.75
  -4   3   3  123.18    3.82
   3  -3  -3    3.07    0.14
   3  -3  -3    2.75    0.17
   3  -3  -3    2.59    0.15
   3  -3  -3    2.42    0.14
  -3   3   3    2.57    0.14
  -3   3   3    2.47    0.16
  -3   3   3    2.61    0.15
  -3   3   3    2.96    0.12
   2  -3  -3   99.24    2.98
   2  -3  -3   99.16    3.43
   2  -3  -3   96.58    3.03
  -2   3   3  102.58    3.28
  -2   3   3   97.74    3.43
  -2   3   3   94.22    2.97
  -2   3   3   98.15    3.03
   1  -3  -3  189.32    5.69
   1  -3  -3  185.90    6.44
   1  -3  -3  187.29    5.61
  -1   3   3  190.08    6.20
  -1   3   3  180.34    5.58
  -1   3   3  185.71    6.43
   0  -3  -3   13.85    0.47
   0  -3  -3   14.02    0.45
   0  -3  -3   13.49    0.52
   0   3   3   13.58    0.45
   0   3   3   14.74    0.50
   0   3   3   13.63    0.52
  -1  -3  -3   30.97    0.98
  -1  -3  -3   30.88    0.95
  -1  -3  -3   30.88    1.09
   1   3   3   31.16    1.10
   1   3   3   31.28    1.06
   1   3   3   30.09    0.95
   1   3   3   30.10    1.09
  -2  -3  -3   49.13    1.73
  -2  -3  -3   49.47    1.73
  -2  -3  -3   49.94    1.53
  -2  -3  -3   50.17    1.55
   2   3   3   49.66    1.51
   2   3   3   50.10    1.73
   2   3   3   50.74    1.73
   2   3   3   48.04    2.15
  -3  -3  -3   12.89    0.44
  -3  -3  -3   13.09    0.47
  -3  -3  -3   12.68    0.44
  -3  -3  -3   13.89    0.47
   3   3   3   12.98    0.42
   3   3   3   12.18    0.60
  -4  -3  -3   37.36    1.20
  -4  -3  -3   37.80    1.20
   4   3   3   37.40    1.66
   4   3   3   39.47    1.17
  -5  -3  -3   85.63    2.64
  -5  -3  -3   82.71    2.63
   5   3   3   87.68    2.58
  -6  -3  -3   26.56    0.86
  -6  -3  -3   25.75    0.87
  -7  -3  -3    7.32    0.32
  -7  -3  -3    7.25    0.30
  -8  -3  -3   13.52    0.49
  -8  -3  -3   12.89    0.52
   8   3   3   12.86    0.60
  -9  -3  -3    9.47    0.38
  -9  -3  -3    8.59    0.41
   9   3   3    8.09    0.46
 -10  -3  -3   13.52    0.57
 -10  -3  -3   13.79    0.52
  10   3   3   12.57    0.65
 -11  -3  -3    5.73    0.35
  11   3   3    5.27    0.40
  12   3   3    2.16    0.31
  -8   4   3    6.61    0.31
   7  -4  -3   24.30    0.83
  -7   4   3   23.90    0.82
  -7   4   3   24.08    0.86
   6  -4  -3   12.54    0.50
  -6   4   3   12.58    0.49
  -6   4   3   12.49    0.47
   5  -4  -3    7.21    0.36
   5  -4  -3    6.65    0.31
  -5   4   3    7.20    0.36
  -5   4   3    7.12    0.29
  -5   4   3    7.21    0.32
   4  -4  -3    4.83    0.23
   4  -4  -3    4.86    0.26
   4  -4  -3    5.02    0.22
  -4   4   3    4.37    0.25
  -4   4   3    4.76    0.23
  -4   4   3    4.50    0.21
  -4   4   3    4.52    0.21
   3  -4  -3    7.49    0.31
   3  -4  -3    7.32    0.28
   3  -4  -3    7.48    0.35
  -3   4   3    7.54    0.29
  -3   4   3    7.67    0.31
  -3   4   3    8.16    0.30
  -3   4   3    7.51    0.35
   2  -4  -3   66.25    2.38
   2  -4  -3   67.85    2.11
   2  -4  -3   67.38    2.05
  -2   4   3   67.52    2.06
  -2   4   3   67.78    2.11
  -2   4   3   67.14    2.38
   1  -4  -3   52.15    1.65
   1  -4  -3   51.89    1.86
   1  -4  -3   55.29    1.60
  -1   4   3   50.38    1.86
  -1   4   3   52.58    1.61
   0  -4  -3  189.90    6.52
   0  -4  -3  194.70    5.68
   0  -4  -3  191.09    5.77
   0   4   3  184.40    6.52
   0   4   3  183.75    5.65
  -1  -4  -3   49.90    1.75
  -1  -4  -3   50.87    1.53
  -1  -4  -3   50.09    1.57
   1   4   3   49.36    1.75
   1   4   3   48.89    1.52
  -2  -4  -3   33.65    1.06
  -2  -4  -3   32.62    1.17
  -2  -4  -3   32.88    1.03
   2   4   3   32.82    1.17
   2   4   3   32.73    1.02
  -3  -4  -3   24.63    0.80
  -3  -4  -3   24.33    0.81
  -3  -4  -3   25.34    0.89
  -3  -4  -3   25.12    0.89
   3   4   3   24.00    1.12
   3   4   3   25.48    0.79
   3   4   3   25.92    0.89
   3   4   3   25.28    0.89
  -4  -4  -3   14.55    0.53
  -4  -4  -3   14.60    0.53
  -4  -4  -3   14.23    0.51
  -4  -4  -3   16.43    0.52
   4   4   3   14.97    0.50
   4   4   3   15.45    0.70
  -5  -4  -3  282.17    8.68
  -5  -4  -3  279.97    8.76
   5   4   3  293.59    8.59
   5   4   3  284.74   12.28
   5   4   3  297.15    9.72
  -6  -4  -3    7.44    0.30
  -6  -4  -3    7.62    0.32
   6   4   3    7.42    0.40
   6   4   3    7.79    0.29
   6   4   3    7.40    0.36
  -7  -4  -3   46.76    1.52
  -7  -4  -3   46.58    1.50
   7   4   3   48.14    2.07
   7   4   3   46.15    1.71
  -8  -4  -3   31.64    1.09
  -8  -4  -3   32.02    1.06
   8   4   3   32.87    1.25
  -9  -4  -3   15.17    0.56
  -9  -4  -3   14.79    0.60
   9   4   3   14.84    0.69
 -10  -4  -3    4.73    0.31
  10   4   3    5.16    0.37
 -11  -4  -3    7.18    0.40
  11   4   3    7.48    0.49
   7  -5  -3    0.80    0.14
   7  -5  -3    0.93    0.14
  -7   5   3    0.99    0.15
  -7   5   3    0.83    0.13
   6  -5  -3   15.42    0.61
  -6   5   3   15.33    0.61
  -6   5   3   15.99    0.57
  -6   5   3   16.65    0.55
   5  -5  -3   21.18    0.75
  -5   5   3   20.77    0.75
  -5   5   3   20.65    0.71
   4  -5  -3    0.83    0.12
   4  -5  -3    0.86    0.12
  -4   5   3    0.64    0.11
  -4   5   3    0.63    0.09
  -4   5   3    0.65    0.11
   3  -5  -3    0.47    0.09
   3  -5  -3    0.92    0.12
  -3   5   3    0.74    0.10
  -3   5   3    0.89    0.11
  -3   5   3    0.59    0.09
   2  -5  -3   17.80    0.69
   2  -5  -3   17.15    0.61
  -2   5   3   17.03    0.58
  -2   5   3   17.48    0.69
  -2   5   3   17.57    0.61
   1  -5  -3   21.54    0.67
   1  -5  -3   20.73    0.81
   1  -5  -3   20.66    0.72
  -1   5   3   21.72    0.69
  -1   5   3   21.01    0.81
   0  -5  -3   26.54    0.88
   0  -5  -3   27.00    0.99
   0  -5  -3   27.14    0.83
   0   5   3   26.41    0.99
   0   5   3   26.64    0.85
  -1  -5  -3   27.02    0.92
  -1  -5  -3   27.85    1.03
  -1  -5  -3   29.20    0.88
   1   5   3   28.99    1.03
   1   5   3   28.07    0.90
  -2  -5  -3    6.96    0.29
  -2  -5  -3    7.39    0.28
  -2  -5  -3    7.10    0.26
   2   5   3    6.48    0.29
   2   5   3    7.05    0.27
  -3  -5  -3  185.70    6.40
  -3  -5  -3  183.48    5.61
  -3  -5  -3  187.25    5.69
   3   5   3  185.43    6.40
   3   5   3  191.34    6.27
   3   5   3  181.09    5.57
  -4  -5  -3   63.43    1.99
  -4  -5  -3   65.96    2.23
  -4  -5  -3   65.57    2.01
   4   5   3   59.33    2.79
   4   5   3   66.13    1.97
   4   5   3   64.67    2.22
  -5  -5  -3   61.89    1.91
  -5  -5  -3   61.17    1.90
   5   5   3   63.84    1.87
   5   5   3   56.42    2.66
  -6  -5  -3   29.75    0.98
  -6  -5  -3   28.84    0.96
   6   5   3   30.56    1.11
   6   5   3   31.04    0.95
   6   5   3   26.90    1.33
  -7  -5  -3   41.08    1.32
  -7  -5  -3   39.87    1.29
   7   5   3   39.38    1.48
   7   5   3   39.65    1.80
  -8  -5  -3   30.42    1.06
  -8  -5  -3   30.44    1.02
   8   5   3   31.73    1.21
  -9  -5  -3   31.37    1.03
  -9  -5  -3   30.94    1.08
   9   5   3   29.89    1.22
 -10  -5  -3    3.36    0.26
  10   5   3    3.21    0.32
 -11  -5  -3    5.43    0.36
  11   5   3    5.58    0.42
   7  -6  -3    4.95    0.31
  -7   6   3    4.40    0.30
  -7   6   3    4.87    0.26
   6  -6  -3    7.37    0.37
  -6   6   3    6.72    0.32
  -6   6   3    7.15    0.36
   5  -6  -3    9.89    0.44
  -5   6   3    9.73    0.43
  -5   6   3    9.42    0.38
   4  -6  -3   43.24    1.43
  -4   6   3   42.77    1.43
  -4   6   3   43.23    1.37
   3  -6  -3    0.82    0.12
   3  -6  -3    0.57    0.11
  -3   6   3    0.47    0.11
  -3   6   3    0.77    0.11
  -3   6   3    0.77    0.10
   2  -6  -3  115.45    3.55
   2  -6  -3  113.81    4.01
  -2   6   3  115.29    3.46
  -2   6   3  111.97    4.01
  -2   6   3  113.30    3.55
   1  -6  -3   81.99    2.61
   1  -6  -3   83.03    2.94
  -1   6   3   82.51    2.94
  -1   6   3   85.02    2.54
   0  -6  -3   39.48    1.43
   0  -6  -3   38.81    1.28
   0   6   3   39.47    1.24
   0   6   3   39.54    1.43
  -1  -6  -3   59.90    1.89
  -1  -6  -3   58.85    2.11
   1   6   3   59.42    2.11
   1   6   3   60.03    1.84
  -2  -6  -3  113.77    3.55
  -2  -6  -3  117.19    3.47
  -2  -6  -3  115.72    3.98
   2   6   3  112.21    3.47
   2   6   3  113.33    3.98
  -3  -6  -3   47.44    1.54
  -3  -6  -3   49.11    1.71
  -3  -6  -3   48.98    1.50
   3   6   3   47.36    1.70
   3   6   3   47.93    1.50
  -4  -6  -3  128.67    3.90
  -4  -6  -3  127.20    3.95
   4   6   3  126.07    3.87
   4   6   3  129.84    4.36
  -5  -6  -3    8.53    0.33
  -5  -6  -3    8.20    0.33
   5   6   3    7.86    0.37
   5   6   3    8.12    0.32
  -6  -6  -3    1.87    0.14
  -6  -6  -3    1.58    0.16
   6   6   3    1.90    0.15
   6   6   3    2.07    0.19
  -7  -6  -3  118.59    3.60
  -7  -6  -3  112.81    3.59
   7   6   3  114.48    4.03
   7   6   3  118.44    3.53
  -8  -6  -3    9.74    0.39
  -8  -6  -3    9.72    0.43
   8   6   3    9.75    0.49
  -9  -6  -3    0.76    0.15
   9   6   3    0.69    0.16
 -10  -6  -3    7.40    0.39
  10   6   3    7.11    0.44
 -11  -6  -3    1.89    0.24
  11   6   3    1.57    0.26
   7  -7  -3   13.72    0.61
  -7   7   3   13.57    0.60
   6  -7  -3   13.48    0.59
  -6   7   3   14.28    0.53
  -6   7   3   13.73    0.58
   5  -7  -3    5.07    0.30
  -5   7   3    4.09    0.28
  -5   7   3    5.01    0.26
   4  -7  -3    6.63    0.33
  -4   7   3    6.02    0.29
  -4   7   3    6.18    0.32
   3  -7  -3   25.52    0.90
  -3   7   3   24.89    0.90
  -3   7   3   25.97    0.85
   2  -7  -3   50.87    1.68
  -2   7   3   52.27    1.62
   1  -7  -3    2.47    0.18
   1  -7  -3    2.15    0.18
  -1   7   3    2.35    0.15
  -1   7   3    2.61    0.19
   0  -7  -3   50.32    1.80
   0  -7  -3   49.10    1.60
   0   7   3   47.61    1.55
   0   7   3   50.55    1.80
  -1  -7  -3   32.13    1.18
  -1  -7  -3   31.06    1.06
   1   7   3   30.02    1.02
   1   7   3   33.00    1.18
  -2  -7  -3  102.97    3.18
  -2  -7  -3  100.80    3.57
   2   7   3  100.84    3.11
   2   7   3  102.77    3.57
  -3  -7  -3   72.40    2.25
  -3  -7  -3   70.80    2.50
   3   7   3   71.21    2.50
   3   7   3   69.38    2.19
  -4  -7  -3   18.94    0.65
  -4  -7  -3   19.65    0.68
   4   7   3   18.90    0.66
  -5  -7  -3    6.35    0.28
  -5  -7  -3    6.27    0.28
   5   7   3    5.85    0.27
  -6  -7  -3   51.42    1.60
  -6  -7  -3   48.95    1.59
   6   7   3   48.85    1.79
   6   7   3   49.98    1.58
  -7  -7  -3    4.31    0.23
  -7  -7  -3    4.57    0.27
   7   7   3    4.76    0.30
   7   7   3    4.86    0.25
  -8  -7  -3   48.35    1.58
   8   7   3   47.47    1.78
  -9  -7  -3    2.61    0.24
   9   7   3    2.52    0.27
 -10  -7  -3    5.62    0.36
  10   7   3    5.31    0.40
 -11  -7  -3    8.49    0.46
   6  -8  -3    7.52    0.42
  -6   8   3    7.85    0.43
  -6   8   3    8.21    0.37
   5  -8  -3    6.63    0.38
  -5   8   3    6.84    0.32
  -5   8   3    6.53    0.37
   4  -8  -3   13.92    0.58
  -4   8   3   14.28    0.53
  -4   8   3   13.21    0.57
   3  -8  -3   24.18    0.87
  -3   8   3   22.91    0.86
  -3   8   3   23.70    0.80
   2  -8  -3   41.18    1.42
  -2   8   3   43.10    1.35
   1  -8  -3    1.96    0.19
  -1   8   3    2.38    0.17
   0  -8  -3    2.28    0.19
   0  -8  -3    2.34    0.19
   0   8   3    2.37    0.17
  -1  -8  -3   30.20    1.10
  -1  -8  -3   27.51    0.98
   1   8   3   28.60    1.09
   1   8   3   28.09    0.94
  -2  -8  -3   25.75    0.89
  -2  -8  -3   26.07    0.98
   2   8   3   25.99    0.98
   2   8   3   24.76    0.86
  -3  -8  -3   25.90    0.88
   3   8   3   24.87    0.85
  -4  -8  -3   12.20    0.47
   4   8   3   11.55    0.45
  -5  -8  -3   10.81    0.42
   5   8   3   10.09    0.42
  -6  -8  -3   15.77    0.58
   6   8   3   15.76    0.58
  -7  -8  -3    5.77    0.31
  -7  -8  -3    5.59    0.28
   7   8   3    6.36    0.30
  -8  -8  -3    0.46    0.14
   8   8   3    0.54    0.12
  -9  -8  -3    2.03    0.22
   9   8   3    1.82    0.24
 -10  -8  -3   16.85    0.68
  10   8   3   14.74    0.75
   5  -9  -3    1.69    0.22
  -5   9   3    1.47    0.17
  -5   9   3    1.52    0.21
   4  -9  -3    4.71    0.31
  -4   9   3    3.58    0.29
  -4   9   3    3.89    0.25
   3  -9  -3   21.66    0.84
  -3   9   3   21.88    0.76
   2  -9  -3    5.70    0.34
  -2   9   3    5.88    0.28
   1  -9  -3    8.18    0.40
  -1   9   3    8.41    0.36
   0  -9  -3   32.19    1.12
   0   9   3   32.56    1.07
  -1  -9  -3    8.02    0.38
   1   9   3    8.60    0.36
  -2  -9  -3    8.37    0.39
  -2  -9  -3    7.99    0.37
   2   9   3    8.11    0.39
   2   9   3    7.33    0.34
  -3  -9  -3    8.37    0.38
   3   9   3    8.51    0.36
  -4  -9  -3   26.40    0.91
   4   9   3   25.53    0.89
  -5  -9  -3   27.73    0.97
   5   9   3   28.53    0.96
  -6  -9  -3   21.14    0.75
   6   9   3   20.28    0.74
   7   9   3   25.79    0.90
   8   9   3    2.44    0.22
   4 -10  -3    3.79    0.31
  -4  10   3    4.16    0.27
   3 -10  -3    1.98    0.23
  -3  10   3    1.94    0.18
   2 -10  -3    2.10    0.23
  -2  10   3    1.99    0.18
   1 -10  -3   11.91    0.53
  -1  10   3   11.79    0.47
   0 -10  -3    9.24    0.44
   0  10   3    9.14    0.39
  -1 -10  -3   48.80    1.60
   1  10   3   46.41    1.53
  -2 -10  -3    1.55    0.18
   2  10   3    1.25    0.15
  -3 -10  -3    3.71    0.25
   3  10   3    3.63    0.23
  -4 -10  -3    7.87    0.39
   4  10   3    8.37    0.38
  -5 -10  -3    3.21    0.24
   5  10   3    3.02    0.22
  -6 -10  -3   13.87    0.56
   6  10   3   13.97    0.56
   7  10   3    8.25    0.40
   8  10   3    8.81    0.41
   2 -11  -3    0.87    0.18
  -2  11   3    1.02    0.16
   1 -11  -3    2.69    0.26
  -1  11   3    2.91    0.22
   0 -11  -3   16.16    0.69
   0  11   3   16.87    0.63
  -1 -11  -3    4.40    0.30
   1  11   3    4.97    0.28
  -2 -11  -3   20.10    0.78
   2  11   3   20.24    0.75
  -3 -11  -3   22.21    0.86
   3  11   3   23.77    0.84
  -4 -11  -3    3.09    0.24
   4  11   3    2.51    0.22
  -5 -11  -3    4.97    0.31
   5  11   3    4.78    0.29
   6  11   3   10.99    0.49
   7  11   3    1.23    0.19
  -1 -12  -3    3.97    0.32
   1  12   3    4.85    0.30
  -2 -12  -3    0.98    0.18
   2  12   3    0.53    0.16
  -3 -12  -3    7.51    0.40
   3  12   3    7.05    0.37
  -4 -12  -3    7.78    0.41
   4  12   3    8.42    0.42
   4  10  -4    1.68    0.21
   3  10  -4    4.26    0.29
   2  10  -4    1.90    0.21
   1  10  -4    0.01    0.12
   6   9  -4    0.73    0.17
   6   9  -4    0.82    0.20
   5   9  -4    0.94    0.20
   5   9  -4    0.90    0.17
   4   9  -4    6.00    0.37
   4   9  -4    5.49    0.33
   3   9  -4   12.95    0.55
   3   9  -4   13.92    0.62
   2   9  -4   -0.02    0.13
   2   9  -4    0.14    0.12
   1   9  -4    7.25    0.39
   1   9  -4    7.42    0.35
  -2   9  -4    0.19    0.13
   2  -9   4    0.11    0.13
  -3   9  -4    0.38    0.15
   3  -9   4    0.34    0.15
  -4   9  -4    1.94    0.24
   4  -9   4    2.26    0.26
   8   8  -4    0.31    0.18
   8   8  -4    0.29    0.15
   7   8  -4    1.21    0.22
   7   8  -4    1.56    0.20
   6   8  -4    0.88    0.20
   6   8  -4    0.85    0.16
   5   8  -4    4.87    0.29
   5   8  -4    4.80    0.33
   4   8  -4    0.44    0.15
   4   8  -4    0.61    0.15
   3   8  -4    0.32    0.14
   3   8  -4    0.29    0.12
   2   8  -4    1.12    0.15
   2   8  -4    1.80    0.19
   1   8  -4    0.14    0.12
   1   8  -4    0.19    0.10
   0   8  -4    5.47    0.31
   0   8  -4    5.95    0.28
  -1   8  -4    5.83    0.33
  -1   8  -4    7.09    0.35
   1  -8   4    6.07    0.33
  -2   8  -4    0.57    0.14
   2  -8   4    0.57    0.14
  -3   8  -4    0.92    0.17
   3  -8   4    0.93    0.17
  -4   8  -4    0.52    0.15
   4  -8   4    0.99    0.18
  -5   8  -4    0.50    0.16
   5  -8   4    0.45    0.16
   9   7  -4    0.17    0.15
   9   7  -4    0.48    0.17
   9   7  -4    0.20    0.20
  -9  -7   4    0.08    0.14
   8   7  -4    3.88    0.28
   8   7  -4    4.13    0.35
   8   7  -4    3.83    0.28
  -8  -7   4    3.64    0.28
   7   7  -4    0.47    0.13
   7   7  -4    0.21    0.16
   6   7  -4   10.31    0.46
   6   7  -4   10.55    0.53
   5   7  -4   10.81    0.46
   5   7  -4   10.10    0.51
   4   7  -4    9.27    0.46
   4   7  -4    9.49    0.41
   3   7  -4    0.80    0.15
   3   7  -4    0.68    0.13
   2   7  -4    0.47    0.12
   2   7  -4    0.12    0.09
   1   7  -4   15.44    0.62
   1   7  -4   14.63    0.54
   0   7  -4    3.10    0.24
   0   7  -4    3.70    0.20
  -1   7  -4   19.37    0.74
  -1   7  -4   17.82    0.69
  -1   7  -4   19.04    0.73
   1  -7   4   18.39    0.69
  -2   7  -4   11.27    0.49
  -2   7  -4   11.75    0.49
  -2   7  -4   11.66    0.51
   2  -7   4   11.84    0.50
  -3   7  -4    5.30    0.30
  -3   7  -4    4.12    0.29
   3  -7   4    5.01    0.31
  -4   7  -4    2.66    0.24
  -4   7  -4    2.65    0.23
   4  -7   4    2.38    0.24
  -5   7  -4    0.35    0.15
   5  -7   4    0.38    0.15
  -6   7  -4    4.42    0.33
   6  -7   4    4.03    0.31
  -7   7  -4    1.33    0.23
   7  -7   4    1.57    0.23
   9   6  -4    0.03    0.13
   9   6  -4    0.08    0.13
   9   6  -4   -0.17    0.16
  -9  -6   4    0.19    0.13
   8   6  -4   -0.02    0.10
   8   6  -4    0.07    0.11
   8   6  -4    0.07    0.17
  -8  -6   4    0.02    0.10
   7   6  -4    0.23    0.11
   7   6  -4   -0.09    0.09
   7   6  -4    0.05    0.14
  -7  -6   4    0.05    0.10
   6   6  -4    7.39    0.43
   6   6  -4    7.47    0.35
   6   6  -4    7.35    0.37
  -6  -6   4    8.26    0.36
   5   6  -4    0.94    0.17
   5   6  -4    0.71    0.12
   5   6  -4    0.69    0.11
  -5  -6   4    0.60    0.11
   4   6  -4    8.63    0.38
   4   6  -4    8.63    0.42
   4   6  -4    8.61    0.44
   3   6  -4   32.20    1.19
   3   6  -4   28.67    1.15
   3   6  -4   31.60    1.03
   2   6  -4    0.16    0.08
   2   6  -4    0.60    0.12
   2   6  -4    0.20    0.10
   1   6  -4    0.89    0.13
   1   6  -4    0.83    0.13
   1   6  -4    0.71    0.11
   0   6  -4   23.14    0.76
   0   6  -4   22.10    0.78
   0   6  -4   23.49    0.87
   0   6  -4   22.37    0.85
   0  -6   4   22.53    0.78
  -1   6  -4    4.81    0.26
  -1   6  -4    4.76    0.25
  -1   6  -4    5.09    0.23
  -1   6  -4    4.84    0.27
   1  -6   4    5.20    0.26
  -2   6  -4   12.62    0.50
  -2   6  -4   12.03    0.49
  -2   6  -4   11.66    0.50
   2  -6   4   12.55    0.50
  -3   6  -4   33.30    1.20
  -3   6  -4   33.04    1.17
  -3   6  -4   30.66    1.11
   3  -6   4   32.75    1.12
  -4   6  -4   16.21    0.64
  -4   6  -4   15.04    0.61
   4  -6   4   14.44    0.61
  -5   6  -4   13.43    0.58
  -5   6  -4   14.32    0.59
   5  -6   4   12.68    0.57
  -6   6  -4    1.52    0.18
  -6   6  -4    1.08    0.19
   6  -6   4    1.13    0.19
  -7   6  -4    0.63    0.16
  -7   6  -4    0.60    0.17
   7  -6   4    0.61    0.17
  -8   6  -4    1.18    0.22
   8  -6   4    1.19    0.21
  10   5  -4    7.63    0.43
  10   5  -4    8.27    0.41
  10   5  -4    7.12    0.48
 -10  -5   4    7.66    0.43
   9   5  -4    8.21    0.50
   9   5  -4    8.63    0.42
   9   5  -4    8.71    0.43
  -9  -5   4    8.24    0.42
   8   5  -4    5.55    0.31
   8   5  -4    5.99    0.38
   8   5  -4    5.41    0.31
  -8  -5   4    5.04    0.30
   7   5  -4    4.11    0.32
   7   5  -4    3.99    0.25
   7   5  -4    3.43    0.24
  -7  -5   4    4.19    0.25
   6   5  -4   18.11    0.76
   6   5  -4   17.92    0.66
   6   5  -4   17.24    0.66
  -6  -5   4   18.50    0.66
   5   5  -4    3.69    0.27
   5   5  -4    4.05    0.23
   5   5  -4    4.05    0.23
   5   5  -4    4.50    0.26
  -5  -5   4    4.46    0.23
   4   5  -4   24.93    0.83
   4   5  -4   24.27    0.81
   4   5  -4   22.89    0.93
   4   5  -4   24.33    0.94
  -4  -5   4   24.09    0.81
   3   5  -4   53.79    1.95
   3   5  -4   54.19    1.70
   3   5  -4   53.15    1.92
   3   5  -4   54.70    1.69
  -3  -5   4   52.98    1.68
   2   5  -4   27.49    1.05
   2   5  -4   27.96    1.07
   2   5  -4   28.58    0.92
   2   5  -4   28.24    0.91
   1   5  -4  122.40    4.20
   1   5  -4  122.06    3.72
   1   5  -4  123.74    4.31
   0   5  -4    0.26    0.08
   0   5  -4    0.46    0.09
   0   5  -4    0.29    0.09
   0   5  -4    0.08    0.07
   0   5  -4    0.24    0.09
   0  -5   4    0.25    0.07
  -1   5  -4   25.61    0.96
  -1   5  -4   25.31    0.88
  -1   5  -4   26.20    0.95
  -1   5  -4   26.98    1.01
  -1   5  -4   26.80    0.84
   1  -5   4   26.25    0.88
  -2   5  -4    5.25    0.27
  -2   5  -4    5.19    0.29
  -2   5  -4    5.38    0.27
  -2   5  -4    5.27    0.26
   2  -5   4    5.56    0.27
  -3   5  -4    5.90    0.31
  -3   5  -4    6.60    0.30
  -3   5  -4    7.71    0.33
  -3   5  -4    6.09    0.33
   3  -5   4    6.37    0.32
  -4   5  -4   24.29    0.93
  -4   5  -4   25.85    0.91
  -4   5  -4   24.91    0.89
   4  -5   4   24.10    0.89
  -5   5  -4   13.84    0.58
  -5   5  -4   13.45    0.54
  -5   5  -4   13.85    0.57
   5  -5   4   13.31    0.57
  -6   5  -4    7.11    0.37
  -6   5  -4    6.44    0.36
   6  -5   4    6.15    0.36
  -7   5  -4    0.19    0.13
  -7   5  -4    0.06    0.13
   7  -5   4    0.01    0.11
  -8   5  -4    0.53    0.16
   8  -5   4    0.95    0.19
  10   4  -4    1.81    0.21
  10   4  -4    1.69    0.27
  10   4  -4    1.60    0.22
 -10  -4   4    1.92    0.22
   9   4  -4    1.18    0.17
   9   4  -4    1.27    0.18
   9   4  -4    0.80    0.20
  -9  -4   4    1.16    0.17
   8   4  -4   17.97    0.79
   8   4  -4   17.46    0.69
   8   4  -4   18.72    0.68
  -8  -4   4   17.10    0.68
   7   4  -4   10.22    0.43
   7   4  -4    9.96    0.43
   7   4  -4    9.92    0.50
  -7  -4   4    9.66    0.42
   6   4  -4    8.90    0.46
   6   4  -4    9.38    0.41
   6   4  -4    9.80    0.41
  -6  -4   4   10.65    0.42
   5   4  -4   10.14    0.49
   5   4  -4   10.93    0.43
   5   4  -4   12.16    0.49
  -5  -4   4   10.72    0.43
   4   4  -4    1.38    0.14
   4   4  -4    1.06    0.12
   4   4  -4    1.12    0.12
   4   4  -4    1.29    0.15
  -4  -4   4    1.39    0.13
   3   4  -4    1.72    0.15
   3   4  -4    1.89    0.15
   3   4  -4    2.03    0.13
   3   4  -4    1.81    0.17
  -3  -4   4    2.07    0.14
   2   4  -4   21.61    0.71
   2   4  -4   21.90    0.72
   2   4  -4   21.48    0.83
   2   4  -4   20.99    0.82
   1   4  -4  116.33    3.51
   1   4  -4  119.12    3.52
   1   4  -4  113.20    3.55
   1   4  -4  114.24    3.96
   1   4  -4  115.72    4.06
   1   4  -4  117.39    3.91
  -1  -4   4  114.99    3.55
   0   4  -4   69.12    2.35
   0   4  -4   68.36    2.15
   0   4  -4   67.34    2.38
   0   4  -4   68.03    2.45
   0   4  -4   70.75    2.11
   0   4  -4   69.55    2.11
   0  -4   4   69.00    2.15
  -1   4  -4   20.36    0.75
  -1   4  -4   20.16    0.76
  -1   4  -4   20.30    0.79
  -1   4  -4   20.85    0.66
  -1   4  -4   20.35    0.69
  -1   4  -4   20.99    0.65
   1  -4   4   19.93    0.69
  -2   4  -4    0.45    0.08
  -2   4  -4    0.42    0.09
  -2   4  -4    0.39    0.07
  -2   4  -4    0.28    0.07
  -3   4  -4   39.00    1.39
  -3   4  -4   38.72    1.43
  -3   4  -4   38.62    1.36
  -3   4  -4   39.49    1.28
  -4   4  -4    1.89    0.17
  -4   4  -4    1.47    0.14
  -4   4  -4    1.48    0.13
  -4   4  -4    1.76    0.16
  -5   4  -4    9.13    0.43
  -5   4  -4    9.92    0.40
  -5   4  -4    9.71    0.43
  -5   4  -4    9.67    0.42
  -6   4  -4    5.86    0.32
  -6   4  -4    5.36    0.32
  -7   4  -4   27.57    1.04
  -7   4  -4   25.72    0.97
  -8   4  -4    2.42    0.25
  -9   4  -4    7.62    0.42
   9  -4   4    7.52    0.43
  10   3  -4   13.01    0.59
  10   3  -4   13.78    0.68
  10   3  -4   14.43    0.57
 -10  -3   4   12.73    0.58
   9   3  -4    1.54    0.18
   9   3  -4    1.87    0.24
   9   3  -4    1.89    0.20
  -9  -3   4    1.85    0.20
   8   3  -4    2.54    0.26
   8   3  -4    2.73    0.21
   8   3  -4    2.29    0.21
  -8  -3   4    2.02    0.20
   7   3  -4   32.07    1.10
   7   3  -4   32.02    1.24
   7   3  -4   32.41    1.09
  -7  -3   4   32.83    1.10
   6   3  -4   38.97    1.26
   6   3  -4   38.01    1.41
   6   3  -4   37.15    1.24
  -6  -3   4   37.61    1.25
   5   3  -4   12.23    0.47
   5   3  -4   12.90    0.52
   5   3  -4   11.83    0.54
   5   3  -4   12.46    0.47
  -5  -3   4   12.16    0.47
   4   3  -4   24.86    0.84
   4   3  -4   25.13    0.84
   4   3  -4   26.19    0.95
   4   3  -4   24.90    0.95
  -4  -3   4   25.20    0.84
   3   3  -4    0.73    0.11
   3   3  -4    0.39    0.07
   3   3  -4    0.53    0.08
   3   3  -4    0.40    0.08
  -3  -3   4    0.78    0.09
   2   3  -4    2.00    0.16
   2   3  -4    1.94    0.14
   2   3  -4    1.83    0.12
   2   3  -4    1.74    0.13
  -2  -3   4    1.82    0.12
   1   3  -4   11.21    0.45
   1   3  -4   10.70    0.37
   1   3  -4   11.03    0.43
   1   3  -4   10.86    0.45
   1   3  -4   10.84    0.38
  -1  -3   4   10.68    0.37
   0   3  -4    0.39    0.07
   0   3  -4    0.43    0.06
   0   3  -4    0.33    0.06
   0   3  -4    0.58    0.09
   0   3  -4    0.43    0.06
   0   3  -4    0.56    0.08
  -1   3  -4    0.69    0.08
  -1   3  -4    0.86    0.10
  -1   3  -4    0.58    0.07
  -1   3  -4    0.77    0.07
  -1   3  -4    0.98    0.09
  -1   3  -4    0.58    0.09
  -2   3  -4   94.64    3.33
  -2   3  -4   96.32    2.85
  -2   3  -4   93.09    3.20
  -2   3  -4   97.13    2.88
  -2   3  -4   93.73    3.24
  -2   3  -4   94.19    2.94
  -3   3  -4   34.16    1.26
  -3   3  -4   35.76    1.13
  -3   3  -4   34.50    1.07
  -3   3  -4   34.50    1.20
  -3   3  -4   32.89    1.22
  -4   3  -4   10.45    0.45
  -4   3  -4   10.82    0.42
  -4   3  -4   10.72    0.38
  -4   3  -4   10.77    0.45
  -4   3  -4   10.75    0.42
  -5   3  -4    0.36    0.08
  -5   3  -4    0.18    0.08
  -5   3  -4    0.20    0.09
  -5   3  -4    0.40    0.09
  -6   3  -4    4.38    0.27
  -6   3  -4    4.78    0.29
  -6   3  -4    4.57    0.23
  -6   3  -4    4.78    0.26
  -7   3  -4   13.89    0.61
  -7   3  -4   14.08    0.57
  -8   3  -4   28.11    1.02
  -9   3  -4    6.82    0.39
 -10   3  -4    1.10    0.21
  10   2  -4    2.57    0.24
  10   2  -4    2.50    0.29
  10   2  -4    2.44    0.24
 -10  -2   4    2.11    0.23
   9   2  -4   -0.04    0.12
   9   2  -4    0.34    0.12
   9   2  -4    0.45    0.13
  -9  -2   4    0.05    0.11
   8   2  -4    6.58    0.39
   8   2  -4    6.53    0.34
   8   2  -4    6.61    0.33
  -8  -2   4    7.18    0.34
   7   2  -4    9.99    0.43
   7   2  -4   10.00    0.49
   7   2  -4    9.81    0.42
  -7  -2   4   10.36    0.41
  -7  -2   4    9.85    0.43
   6   2  -4   69.74    2.24
   6   2  -4   69.39    2.51
   6   2  -4   74.37    2.54
   6   2  -4   70.36    2.22
  -6  -2   4   70.79    2.21
  -6  -2   4   71.86    2.24
   5   2  -4    0.18    0.10
   5   2  -4    0.46    0.09
   5   2  -4    0.36    0.09
   5   2  -4    0.41    0.09
  -5  -2   4    0.22    0.08
  -5  -2   4    0.73    0.11
   4   2  -4   34.91    1.27
   4   2  -4   34.65    1.12
   4   2  -4   36.29    1.28
   4   2  -4   34.48    1.13
  -4  -2   4   34.50    1.13
  -4  -2   4   35.19    1.12
   3   2  -4  146.45    4.42
   3   2  -4  142.48    4.39
   3   2  -4  148.15    4.96
   3   2  -4  144.97    5.05
  -3  -2   4  145.78    4.42
   2   2  -4  123.95    3.77
   2   2  -4  124.83    3.79
   2   2  -4  125.11    4.18
   2   2  -4  123.08    4.25
   2   2  -4  121.58    4.34
  -2  -2   4  125.48    5.32
  -2  -2   4  120.75    3.79
  -2  -2   4  127.63    5.32
  -2  -2   4  130.48    4.20
   1   2  -4   15.29    0.59
   1   2  -4   15.42    0.60
   1   2  -4   15.58    0.57
   1   2  -4   15.83    0.52
   1   2  -4   15.55    0.51
   0   2  -4   31.04    1.06
   0   2  -4   28.87    1.10
   0   2  -4   29.65    1.08
   0   2  -4   31.93    0.95
   0   2  -4   30.48    0.96
  -1   2  -4   20.37    0.77
  -1   2  -4   20.68    0.73
  -1   2  -4   18.26    0.65
  -1   2  -4   21.57    0.64
  -1   2  -4   21.01    0.67
  -1   2  -4   20.64    0.74
  -2   2  -4  407.65   13.96
  -2   2  -4  399.91   13.48
  -2   2  -4  411.70   13.65
  -2   2  -4  420.12   12.08
  -2   2  -4  412.20   12.18
  -2   2  -4  384.21   12.34
  -3   2  -4  137.97    4.85
  -3   2  -4  140.22    4.22
  -3   2  -4  140.48    4.68
  -3   2  -4  139.62    4.74
  -3   2  -4  139.99    4.30
  -4   2  -4  103.32    3.18
  -4   2  -4  100.59    3.50
  -4   2  -4  100.90    3.57
  -4   2  -4  104.41    3.12
  -4   2  -4  101.87    3.44
  -5   2  -4   31.14    0.98
  -5   2  -4   30.09    1.02
  -5   2  -4   30.19    1.12
  -5   2  -4   30.62    1.07
  -5   2  -4   29.70    1.11
  -6   2  -4   53.79    1.91
  -6   2  -4   56.58    1.80
  -6   2  -4   57.41    1.75
  -6   2  -4   55.26    1.98
  -7   2  -4   14.02    0.54
  -7   2  -4   13.49    0.52
  -7   2  -4   13.56    0.51
  -8   2  -4    4.13    0.27
  -9   2  -4   16.37    0.66
 -10   2  -4    2.83    0.27
  10   1  -4    6.62    0.36
  10   1  -4    7.11    0.45
  10   1  -4    7.05    0.40
 -10  -1   4    6.97    0.39
   9   1  -4    0.21    0.12
   9   1  -4    0.53    0.16
   9   1  -4    0.34    0.12
  -9  -1   4    0.38    0.13
  -9  -1   4    0.31    0.12
   8   1  -4   35.25    1.17
   8   1  -4   35.57    1.34
   8   1  -4   34.13    1.19
  -8  -1   4   34.60    1.19
  -8  -1   4   35.25    1.16
   7   1  -4   48.64    1.58
   7   1  -4   49.63    1.80
   7   1  -4   46.96    1.60
  -7  -1   4   50.46    1.57
  -7  -1   4   50.81    1.60
   6   1  -4   13.82    0.60
   6   1  -4   15.12    0.59
   6   1  -4   14.95    0.55
   6   1  -4   14.02    0.53
  -6  -1   4   14.22    0.53
  -6  -1   4   14.73    0.54
   5   1  -4   17.88    0.63
   5   1  -4   17.31    0.70
   5   1  -4   17.04    0.62
   5   1  -4   18.61    0.70
  -5  -1   4   17.58    0.62
  -5  -1   4   18.18    0.62
   4   1  -4   71.80    2.22
   4   1  -4   72.90    2.54
   4   1  -4   71.07    2.24
   4   1  -4   73.08    2.51
  -4  -1   4   72.54    2.22
  -4  -1   4   71.19    2.24
   3   1  -4   16.83    0.64
   3   1  -4   16.68    0.64
   3   1  -4   16.58    0.57
   3   1  -4   16.65    0.57
  -3  -1   4   17.13    0.57
  -3  -1   4   16.71    0.61
   2   1  -4  313.43   10.03
   2   1  -4  311.58    8.96
   2   1  -4  290.22    9.89
   2   1  -4  281.87    8.90
   2   1  -4  287.67   10.24
  -2  -1   4  295.31    9.89
  -2  -1   4  288.30    8.89
  -2  -1   4  313.09    8.96
   1   1  -4   81.08    2.71
   1   1  -4   79.85    2.67
   1   1  -4   75.35    2.76
   1   1  -4   80.25    2.40
   1   1  -4   79.06    2.42
  -1  -1   4   79.05    2.39
   0   1  -4   21.47    0.65
   0   1  -4   20.56    0.74
   0   1  -4   20.19    0.74
   0   1  -4   20.72    0.65
   0   1  -4   20.84    0.66
   0   1  -4   19.69    0.76
   0  -1   4   20.71    0.65
  -1   1  -4   95.75    3.20
  -1   1  -4   99.72    2.85
  -1   1  -4   95.44    3.23
  -1   1  -4   91.99    3.30
  -1   1  -4   95.37    2.88
  -1   1  -4   91.89    2.92
  -2   1  -4  177.20    5.86
  -2   1  -4  177.93    5.29
  -2   1  -4  174.75    5.93
  -2   1  -4  177.02    6.07
  -2   1  -4  171.37    5.37
  -3   1  -4    0.71    0.08
  -3   1  -4    0.56    0.07
  -3   1  -4    0.48    0.07
  -3   1  -4    0.44    0.07
  -3   1  -4    0.37    0.05
  -4   1  -4  132.35    4.00
  -4   1  -4  131.06    4.41
  -4   1  -4  132.83    4.56
  -4   1  -4  129.69    4.48
  -4   1  -4  132.41    4.06
  -5   1  -4   19.17    0.65
  -5   1  -4   18.78    0.68
  -5   1  -4   19.10    0.70
  -5   1  -4   18.25    0.63
  -5   1  -4   18.18    0.71
  -6   1  -4   78.18    2.67
  -6   1  -4   81.01    2.49
  -6   1  -4   78.64    2.44
  -6   1  -4   77.21    2.74
  -7   1  -4   24.73    0.86
  -7   1  -4   24.01    0.88
  -7   1  -4   25.00    0.84
  -8   1  -4    6.45    0.31
  -8   1  -4    6.08    0.31
  -9   1  -4    5.59    0.31
  -9   1  -4    5.46    0.32
 -10   1  -4    3.87    0.28
 -11   1  -4    8.10    0.44
  10   0  -4    1.21    0.17
  10   0  -4    0.74    0.20
  10   0  -4    1.11    0.19
 -10   0   4    1.15    0.16
 -10   0   4    1.05    0.18
   9   0  -4    6.61    0.36
   9   0  -4    7.24    0.35
   9   0  -4    7.38    0.42
  -9   0   4    7.09    0.37
  -9   0   4    6.73    0.34
   8   0  -4   25.58    0.89
   8   0  -4   25.60    0.91
   8   0  -4   25.63    1.02
  -8   0   4   25.25    0.91
  -8   0   4   26.21    0.88
   7   0  -4   52.44    1.71
   7   0  -4   53.75    1.74
   7   0  -4   52.64    1.93
  -7   0   4   54.50    1.73
  -7   0   4   54.82    1.70
   6   0  -4   31.13    1.14
   6   0  -4   29.36    1.13
   6   0  -4   30.62    1.02
   6   0  -4   30.58    1.01
  -6   0   4   29.92    1.02
  -6   0   4   31.14    1.00
   5   0  -4   22.62    0.78
   5   0  -4   24.18    0.89
   5   0  -4   23.78    0.80
   5   0  -4   23.73    0.88
  -5   0   4   22.13    0.79
  -5   0   4   23.64    0.78
   4   0  -4  142.23    4.29
   4   0  -4  141.16    4.79
   4   0  -4  138.56    4.26
   4   0  -4  137.98    4.89
  -4   0   4  142.98    4.26
  -4   0   4  141.57    4.29
   3   0  -4  253.23    8.19
   3   0  -4  237.11    8.49
   3   0  -4  256.52    8.32
   3   0  -4  234.62    7.38
   3   0  -4  247.86    7.44
  -3   0   4  244.86    7.38
  -3   0   4  248.31    8.19
  -3   0   4  248.30    7.43
   2   0  -4   27.55    0.86
   2   0  -4   28.37    0.94
   2   0  -4   24.99    0.98
   2   0  -4   26.43    0.86
   2   0  -4   27.01    0.96
  -2   0   4   26.43    0.86
  -2   0   4   27.55    0.94
  -2   0   4   27.69    0.86
   1   0  -4  318.78   11.33
   1   0  -4  324.10   10.18
   1   0  -4  359.39   10.35
   1   0  -4  382.15   10.26
  -1   0   4  332.11   10.18
  -1   0   4  331.41   11.33
   0   0  -4  268.55    8.29
   0   0  -4  261.61    9.24
   0   0  -4  273.96    9.56
   0   0  -4  298.61    8.36
   0   0  -4  279.30    8.44
   0   0  -4  293.30    9.35
   0   0   4  270.95    8.29
  -1   0  -4  358.24   12.93
  -1   0  -4  408.55   13.08
  -1   0  -4  378.80   11.82
  -1   0  -4  389.43   11.60
  -1   0  -4  388.16   13.37
  -1   0  -4  423.64   11.69
   1   0   4  380.15   11.59
  -2   0  -4  139.40    4.76
  -2   0  -4  140.44    4.35
  -2   0  -4  142.22    4.30
  -2   0  -4  147.85    4.92
  -2   0  -4  142.04    4.81
  -3   0  -4   32.25    1.12
  -3   0  -4   32.34    1.14
  -3   0  -4   31.42    1.01
  -3   0  -4   32.82    1.15
  -4   0  -4   51.66    1.80
  -4   0  -4   50.21    1.79
  -4   0  -4   51.43    1.76
  -4   0  -4   51.51    1.59
  -4   0  -4   51.45    1.62
  -5   0  -4   45.15    1.58
  -5   0  -4   46.56    1.62
  -5   0  -4   44.31    1.62
  -5   0  -4   46.78    1.44
  -5   0  -4   46.42    1.47
  -6   0  -4   34.80    1.14
  -6   0  -4   35.75    1.16
  -6   0  -4   35.25    1.24
  -7   0  -4    6.87    0.31
  -7   0  -4    7.10    0.31
  -7   0  -4    6.81    0.31
  -8   0  -4   17.84    0.67
  -8   0  -4   19.16    0.68
  -9   0  -4    6.45    0.33
  -9   0  -4    6.31    0.32
 -10   0  -4    0.61    0.15
 -10   0  -4    0.58    0.15
 -11   0  -4   10.01    0.48
 -11   0  -4    9.61    0.47
  10  -1  -4    2.68    0.25
 -10   1   4    2.88    0.26
 -10   1   4    2.64    0.22
   9  -1  -4    9.38    0.46
   9  -1  -4   10.13    0.44
   9  -1  -4    9.83    0.51
  -9   1   4   10.55    0.47
  -9   1   4    9.56    0.42
   8  -1  -4   18.49    0.71
   8  -1  -4   18.47    0.68
   8  -1  -4   19.77    0.79
  -8   1   4   18.62    0.70
  -8   1   4   18.31    0.67
   7  -1  -4   11.88    0.48
   7  -1  -4   12.85    0.54
   7  -1  -4   12.38    0.54
   7  -1  -4   11.94    0.47
  -7   1   4   11.42    0.48
  -7   1   4   11.66    0.46
   6  -1  -4    0.54    0.11
   6  -1  -4    0.74    0.11
   6  -1  -4    0.70    0.12
   6  -1  -4    0.83    0.12
  -6   1   4    0.69    0.11
  -6   1   4    0.80    0.11
   5  -1  -4  171.07    5.23
   5  -1  -4  169.32    5.19
   5  -1  -4  174.15    5.85
   5  -1  -4  173.49    5.97
  -5   1   4  170.61    5.23
  -5   1   4  172.11    5.19
   4  -1  -4    2.94    0.18
   4  -1  -4    2.54    0.16
   4  -1  -4    3.32    0.18
   4  -1  -4    2.77    0.16
  -4   1   4    2.80    0.16
  -4   1   4    3.00    0.16
  -4   1   4    2.73    0.14
   3  -1  -4   70.39    2.18
   3  -1  -4   71.00    2.50
   3  -1  -4   73.35    2.44
   3  -1  -4   70.61    2.19
   3  -1  -4   68.67    2.17
  -3   1   4   73.89    2.38
  -3   1   4   69.22    2.18
  -3   1   4   70.02    2.17
   2  -1  -4   14.01    0.59
   2  -1  -4   13.97    0.47
   2  -1  -4   12.94    0.47
   2  -1  -4   14.18    0.49
   2  -1  -4   13.84    0.45
   2  -1  -4   13.86    0.51
   2  -1  -4   13.27    0.53
  -2   1   4   13.36    0.46
  -2   1   4   13.76    0.50
   1  -1  -4    9.45    0.33
   1  -1  -4    9.26    0.38
   1  -1  -4   10.17    0.36
   1  -1  -4    9.47    0.43
   1  -1  -4    9.16    0.33
   1  -1  -4    9.39    0.36
   1  -1  -4    9.50    0.32
  -1   1   4    9.72    0.36
  -1   1   4    9.44    0.33
   0  -1  -4   82.07    2.77
   0  -1  -4   79.72    2.75
   0  -1  -4   83.53    2.50
   0  -1  -4   80.64    2.49
   0  -1  -4   79.00    2.84
   0   1   4   80.89    3.49
   0   1   4   83.85    2.46
   0   1   4   84.04    2.75
  -1  -1  -4    9.90    0.39
  -1  -1  -4   11.54    0.35
  -1  -1  -4   10.24    0.35
  -1  -1  -4    9.61    0.38
  -1  -1  -4    9.61    0.39
   1   1   4   10.71    0.33
   1   1   4   10.30    0.47
  -2  -1  -4  169.80    6.02
  -2  -1  -4  178.93    6.08
  -2  -1  -4  182.33    6.21
  -2  -1  -4  182.90    5.44
  -2  -1  -4  184.56    5.50
   2   1   4  184.57    6.22
  -3  -1  -4    7.92    0.30
  -3  -1  -4    7.27    0.28
  -3  -1  -4    7.26    0.31
  -3  -1  -4    7.81    0.31
  -3  -1  -4    7.67    0.28
   3   1   4    8.07    0.30
  -4  -1  -4   35.70    1.13
  -4  -1  -4   35.38    1.14
  -4  -1  -4   35.79    1.26
  -4  -1  -4   35.64    1.25
  -4  -1  -4   35.11    1.27
   4   1   4   37.02    1.26
  -5  -1  -4   93.10    2.88
  -5  -1  -4   96.02    3.21
  -5  -1  -4   91.94    3.14
  -5  -1  -4   91.47    2.84
  -5  -1  -4   90.83    3.19
  -6  -1  -4   39.40    1.41
  -6  -1  -4   40.42    1.30
  -6  -1  -4   41.73    1.31
  -7  -1  -4   36.63    1.17
  -7  -1  -4   33.94    1.16
  -8  -1  -4   18.08    0.66
  -8  -1  -4   18.11    0.66
  -9  -1  -4   10.50    0.46
  -9  -1  -4   11.02    0.45
 -10  -1  -4    6.39    0.35
 -10  -1  -4    7.31    0.38
 -11  -1  -4    9.75    0.47
 -11  -1  -4    9.77    0.44
  11   1   4    8.66    0.54
 -10   2   4    5.70    0.34
   9  -2  -4    4.97    0.28
  -9   2   4    5.31    0.28
  -9   2   4    5.53    0.32
   8  -2  -4   23.73    0.82
   8  -2  -4   23.13    0.84
  -8   2   4   22.70    0.83
   7  -2  -4    3.88    0.23
   7  -2  -4    3.90    0.24
  -7   2   4    4.44    0.25
  -7   2   4    4.30    0.23
   6  -2  -4    8.87    0.36
   6  -2  -4    8.55    0.37
   6  -2  -4    8.91    0.42
   6  -2  -4    8.83    0.41
  -6   2   4    8.82    0.37
  -6   2   4    8.86    0.36
   5  -2  -4   84.38    2.69
   5  -2  -4   85.73    2.68
   5  -2  -4   89.03    3.00
   5  -2  -4   87.66    3.08
  -5   2   4   87.87    2.67
  -5   2   4   87.29    2.69
   4  -2  -4   50.51    1.75
   4  -2  -4   50.50    1.80
   4  -2  -4   48.72    1.57
   4  -2  -4   50.23    1.57
   4  -2  -4   49.54    1.57
  -4   2   4   50.12    1.57
  -4   2   4   49.37    1.57
  -4   2   4   50.42    1.69
  -4   2   4   50.73    1.56
   3  -2  -4   33.42    1.07
   3  -2  -4   32.82    1.23
   3  -2  -4   32.78    1.07
   3  -2  -4   35.18    1.19
  -3   2   4   33.12    1.07
  -3   2   4   35.35    1.16
  -3   2   4   33.06    1.07
   2  -2  -4   23.03    0.79
   2  -2  -4   21.42    0.72
   2  -2  -4   22.23    0.83
   2  -2  -4   22.17    0.72
  -2   2   4   22.21    0.72
  -2   2   4   23.28    0.78
   1  -2  -4  254.10    9.19
   1  -2  -4  258.09    8.87
   1  -2  -4  289.53   11.36
   1  -2  -4  263.33    8.03
   1  -2  -4  284.99    8.12
  -1   2   4  263.61    8.87
  -1   2   4  254.65    7.97
   0  -2  -4   39.88    1.43
   0  -2  -4   41.16    1.26
   0  -2  -4   40.07    1.38
   0  -2  -4   39.75    1.25
   0   2   4   39.70    1.24
   0   2   4   41.64    1.38
  -1  -2  -4  285.91    8.24
  -1  -2  -4  279.00    9.43
  -1  -2  -4  277.03    9.12
  -1  -2  -4  291.10    8.34
   1   2   4  250.96   11.68
   1   2   4  261.64    8.17
  -2  -2  -4  118.28    4.05
  -2  -2  -4  114.81    3.96
  -2  -2  -4  115.84    3.55
  -2  -2  -4  119.06    3.59
  -2  -2  -4  113.62    3.93
  -2  -2  -4  120.84    4.05
   2   2   4  115.32    3.51
   2   2   4  116.92    5.02
   2   2   4  120.59    4.05
  -3  -2  -4   17.89    0.69
  -3  -2  -4   18.88    0.62
  -3  -2  -4   18.75    0.69
  -3  -2  -4   18.62    0.62
  -3  -2  -4   18.80    0.68
   3   2   4   19.76    0.59
   3   2   4   19.87    0.68
  -4  -2  -4  188.66    5.75
  -4  -2  -4  178.88    6.29
  -4  -2  -4  190.02    6.47
  -4  -2  -4  185.31    5.69
  -4  -2  -4  185.33    6.37
   4   2   4  193.63    5.61
   4   2   4  195.92    6.47
  -5  -2  -4    1.81    0.13
  -5  -2  -4    2.01    0.14
  -6  -2  -4  127.18    3.96
  -6  -2  -4  129.32    3.93
  -7  -2  -4   35.11    1.20
  -7  -2  -4   38.10    1.20
  -8  -2  -4   14.99    0.57
  -8  -2  -4   14.88    0.55
  -9  -2  -4   11.57    0.49
  -9  -2  -4   11.52    0.46
 -10  -2  -4   17.07    0.67
 -10  -2  -4   16.80    0.65
 -11  -2  -4    2.15    0.21
 -11  -2  -4    2.79    0.26
  11   2   4    2.07    0.28
   9  -3  -4   -0.15    0.11
  -9   3   4    0.01    0.11
   8  -3  -4    5.12    0.28
  -8   3   4    5.39    0.27
   7  -3  -4   13.90    0.56
   7  -3  -4   14.99    0.57
  -7   3   4   15.52    0.57
  -7   3   4   15.37    0.56
   6  -3  -4    7.03    0.36
   6  -3  -4    7.05    0.32
   6  -3  -4    7.50    0.32
  -6   3   4    7.23    0.31
  -6   3   4    6.86    0.31
   5  -3  -4   45.16    1.66
   5  -3  -4   43.95    1.43
   5  -3  -4   45.87    1.45
   5  -3  -4   43.99    1.44
  -5   3   4   46.07    1.45
  -5   3   4   44.49    1.43
  -5   3   4   45.70    1.65
  -5   3   4   44.85    1.43
   4  -3  -4   49.19    1.52
   4  -3  -4   47.92    1.74
   4  -3  -4   48.64    1.51
  -4   3   4   49.51    1.50
  -4   3   4   49.24    1.74
  -4   3   4   41.61    1.50
  -4   3   4   48.95    1.52
   3  -3  -4   16.82    0.58
   3  -3  -4   17.21    0.67
   3  -3  -4   17.28    0.58
  -3   3   4   16.56    0.67
  -3   3   4   17.84    0.61
  -3   3   4   17.02    0.58
   2  -3  -4   50.41    1.84
   2  -3  -4   51.07    1.59
   2  -3  -4   51.50    1.62
  -2   3   4   55.63    1.75
  -2   3   4   49.07    1.83
  -2   3   4   51.16    1.59
   1  -3  -4   61.42    2.15
   1  -3  -4   59.01    1.86
   1  -3  -4   61.28    1.89
  -1   3   4   64.00    2.06
  -1   3   4   59.64    2.14
  -1   3   4   58.99    1.85
   0  -3  -4   98.50    2.99
   0  -3  -4  100.04    3.03
   0  -3  -4   97.81    3.42
   0   3   4   95.48    3.42
   0   3   4   96.27    2.97
   0   3   4  102.47    3.30
  -1  -3  -4  259.02    9.13
  -1  -3  -4  281.17    8.09
  -1  -3  -4  262.38    7.98
   1   3   4  270.52    8.83
   1   3   4  254.96    7.93
  -2  -3  -4  409.36   12.41
  -2  -3  -4  392.65   13.87
  -2  -3  -4  422.65   14.18
  -2  -3  -4  443.44   12.56
   2   3   4  385.76   12.31
   2   3   4  426.38   17.60
  -3  -3  -4   25.41    0.91
  -3  -3  -4   26.15    0.90
  -3  -3  -4   25.26    0.82
  -3  -3  -4   25.54    0.82
   3   3   4   26.03    0.91
   3   3   4   25.43    0.79
   3   3   4   24.10    1.13
  -4  -3  -4  294.81    9.79
  -4  -3  -4  288.01    9.79
  -4  -3  -4  286.08    8.69
  -4  -3  -4  274.69    8.60
   4   3   4  286.16    8.51
   4   3   4  283.36   12.19
  -5  -3  -4  178.53    5.42
  -5  -3  -4  175.11    5.37
  -6  -3  -4   18.49    0.64
  -6  -3  -4   18.94    0.65
  -7  -3  -4   33.15    1.12
  -7  -3  -4   35.14    1.13
  -8  -3  -4   39.51    1.29
  -8  -3  -4   39.42    1.31
  -9  -3  -4   13.57    0.53
  -9  -3  -4   14.20    0.56
 -10  -3  -4   23.88    0.89
 -10  -3  -4   24.92    0.85
  10   3   4   23.11    1.02
 -11  -3  -4    4.45    0.28
 -11  -3  -4    4.76    0.32
  11   3   4    4.50    0.37
   8  -4  -4    7.80    0.37
  -8   4   4    7.65    0.35
   7  -4  -4    3.13    0.23
  -7   4   4    3.23    0.22
   6  -4  -4   21.46    0.75
  -6   4   4   21.11    0.74
   5  -4  -4   93.77    3.38
   5  -4  -4   94.98    2.93
   5  -4  -4   95.49    2.97
  -5   4   4   95.11    2.97
  -5   4   4   94.75    3.37
  -5   4   4   96.58    2.92
  -5   4   4   93.55    2.91
   4  -4  -4   29.68    1.13
   4  -4  -4   30.11    0.97
   4  -4  -4   30.46    0.99
  -4   4   4   29.51    0.97
  -4   4   4   29.57    0.99
  -4   4   4   29.14    1.12
   3  -4  -4  203.84    6.09
   3  -4  -4  197.00    6.90
   3  -4  -4  200.48    6.00
  -3   4   4  192.44    6.89
  -3   4   4  202.61    6.09
  -3   4   4  195.36    5.97
   2  -4  -4  135.04    4.12
   2  -4  -4  132.15    4.67
   2  -4  -4  135.40    4.06
  -2   4   4  133.06    4.04
   1  -4  -4  118.78    3.58
   1  -4  -4  117.27    3.52
   1  -4  -4  115.61    4.05
  -1   4   4  113.25    4.05
  -1   4   4  115.90    3.51
   0  -4  -4  146.43    5.12
   0  -4  -4  147.42    4.45
   0  -4  -4  148.67    4.53
   0   4   4  154.97    4.94
   0   4   4  141.27    4.43
   0   4   4  146.92    5.12
  -1  -4  -4  109.46    3.25
  -1  -4  -4  105.05    3.72
  -1  -4  -4  107.68    3.30
   1   4   4  105.33    3.72
   1   4   4  103.32    3.23
   1   4   4  111.60    3.60
  -2  -4  -4   11.92    0.46
  -2  -4  -4   12.65    0.41
   2   4   4   11.68    0.46
   2   4   4   11.57    0.40
  -3  -4  -4  188.49    6.55
  -3  -4  -4  195.47    5.82
  -3  -4  -4  196.98    6.55
  -3  -4  -4  187.19    5.75
   3   4   4  180.33    8.14
   3   4   4  193.08    5.70
  -4  -4  -4  104.60    3.46
  -4  -4  -4  101.21    3.10
  -4  -4  -4   97.09    3.07
   4   4   4   96.54    4.33
   4   4   4  102.62    3.03
  -5  -4  -4  108.25    3.40
  -5  -4  -4  109.18    3.38
   5   4   4  114.19    3.32
   5   4   4  108.68    4.75
  -6  -4  -4   51.76    1.66
  -6  -4  -4   52.45    1.66
   6   4   4   52.76    2.30
  -7  -4  -4    7.87    0.33
  -7  -4  -4    7.97    0.35
   7   4   4    8.02    0.43
  -8  -4  -4   14.16    0.55
   8   4   4   13.30    0.62
  -9  -4  -4   21.49    0.74
  -9  -4  -4   19.98    0.77
   9   4   4   20.93    0.89
 -10  -4  -4    2.36    0.20
 -10  -4  -4    2.09    0.22
  10   4   4    1.91    0.25
 -11  -4  -4    6.16    0.37
  11   4   4    5.19    0.41
   8  -5  -4   44.36    1.44
  -8   5   4   42.80    1.42
   7  -5  -4    6.15    0.31
  -7   5   4    5.28    0.28
   6  -5  -4    6.92    0.35
  -6   5   4    7.57    0.35
  -6   5   4    7.35    0.33
   5  -5  -4   43.51    1.43
  -5   5   4   43.31    1.42
  -5   5   4   42.47    1.38
   4  -5  -4   15.13    0.65
   4  -5  -4   15.63    0.58
  -4   5   4   15.49    0.55
  -4   5   4   15.49    0.58
  -4   5   4   16.32    0.66
   3  -5  -4   25.02    0.85
   3  -5  -4   25.41    0.97
  -3   5   4   25.23    0.96
  -3   5   4   24.80    0.85
  -3   5   4   24.18    0.82
   2  -5  -4  121.59    4.28
   2  -5  -4  121.08    3.70
   2  -5  -4  124.26    3.79
  -2   5   4  121.69    4.28
  -2   5   4  122.31    3.70
   1  -5  -4  241.46    7.32
   1  -5  -4  234.72    8.27
   1  -5  -4  247.85    7.20
  -1   5   4  239.23    8.27
  -1   5   4  233.05    7.17
   0  -5  -4  101.82    3.62
   0  -5  -4  106.51    3.14
   0  -5  -4  105.28    3.22
   0   5   4  101.94    3.14
   0   5   4  102.97    3.62
  -1  -5  -4  114.60    3.39
  -1  -5  -4  110.32    3.89
  -1  -5  -4  109.35    3.46
   1   5   4  112.39    3.38
   1   5   4  112.61    3.89
  -2  -5  -4    3.80    0.19
  -2  -5  -4    3.79    0.17
  -2  -5  -4    3.80    0.19
   2   5   4    3.70    0.19
   2   5   4    3.83    0.18
  -3  -5  -4   35.38    1.25
  -3  -5  -4   34.85    1.11
  -3  -5  -4   35.40    1.14
   3   5   4   33.75    1.25
   3   5   4   36.36    1.23
   3   5   4   35.48    1.10
  -4  -5  -4  138.87    4.22
  -4  -5  -4  134.34    4.18
   4   5   4  142.86    4.67
   4   5   4  138.56    4.13
   4   5   4  131.59    5.90
  -5  -5  -4   93.45    2.91
  -5  -5  -4   93.97    2.93
   5   5   4   90.17    4.09
   5   5   4   97.89    2.87
   5   5   4   96.92    3.26
  -6  -5  -4    0.31    0.08
  -6  -5  -4    0.15    0.08
   6   5   4    0.19    0.09
   6   5   4    0.41    0.08
   6   5   4    0.28    0.09
  -7  -5  -4  136.97    4.28
  -7  -5  -4  137.85    4.26
   7   5   4  141.06    4.79
  -8  -5  -4    1.56    0.17
  -8  -5  -4    2.18    0.17
   8   5   4    1.78    0.21
  -9  -5  -4    6.95    0.32
  -9  -5  -4    6.51    0.34
   9   5   4    6.03    0.39
 -10  -5  -4    3.50    0.23
 -10  -5  -4    3.39    0.27
  10   5   4    3.35    0.33
 -11  -5  -4    0.89    0.19
  11   5   4    0.42    0.18
   7  -6  -4   33.44    1.12
  -7   6   4   32.00    1.10
   6  -6  -4   30.10    1.06
  -6   6   4   29.52    1.00
  -6   6   4   29.71    1.05
   5  -6  -4   30.70    1.08
  -5   6   4   30.44    1.07
  -5   6   4   32.30    1.04
   4  -6  -4    2.55    0.19
  -4   6   4    2.44    0.19
  -4   6   4    2.46    0.18
   3  -6  -4    6.57    0.32
  -3   6   4    6.61    0.29
   2  -6  -4   14.87    0.56
   2  -6  -4   15.59    0.63
  -2   6   4   15.04    0.53
  -2   6   4   14.92    0.63
   1  -6  -4   53.22    1.90
   1  -6  -4   50.79    1.69
  -1   6   4   53.03    1.64
  -1   6   4   53.29    1.90
   0  -6  -4   57.65    2.05
   0  -6  -4   56.23    1.82
   0   6   4   57.78    1.77
   0   6   4   57.13    2.05
  -1  -6  -4   46.08    1.39
  -1  -6  -4   43.88    1.61
  -1  -6  -4   43.15    1.44
   1   6   4   45.09    1.40
   1   6   4   45.37    1.61
  -2  -6  -4   54.24    1.62
  -2  -6  -4   51.84    1.85
  -2  -6  -4   50.01    1.66
   2   6   4   52.10    1.62
   2   6   4   52.14    1.85
  -3  -6  -4   16.03    0.55
  -3  -6  -4   16.08    0.57
  -3  -6  -4   16.74    0.61
   3   6   4   15.21    0.55
   3   6   4   15.85    0.61
  -4  -6  -4   15.67    0.57
  -4  -6  -4   16.40    0.56
   4   6   4   16.18    0.55
  -5  -6  -4    3.36    0.19
  -5  -6  -4    3.60    0.19
   5   6   4    3.98    0.19
   5   6   4    3.35    0.24
   5   6   4    3.56    0.22
  -6  -6  -4    0.18    0.08
  -6  -6  -4    0.23    0.09
   6   6   4    0.11    0.07
   6   6   4    0.13    0.09
  -7  -6  -4   47.53    1.58
  -7  -6  -4   50.47    1.60
   7   6   4   50.14    1.80
  -8  -6  -4   34.97    1.18
  -8  -6  -4   34.07    1.14
   8   6   4   34.84    1.33
  -9  -6  -4   13.14    0.51
  -9  -6  -4   14.22    0.57
   9   6   4   12.99    0.64
 -10  -6  -4    0.15    0.12
  10   6   4   -0.15    0.11
 -11  -6  -4    8.11    0.43
  11   6   4    7.74    0.50
   7  -7  -4    0.27    0.13
  -7   7   4    0.02    0.12
  -7   7   4    0.22    0.13
   6  -7  -4   28.83    1.05
  -6   7   4   29.89    1.00
  -6   7   4   28.90    1.05
   5  -7  -4   19.79    0.76
  -5   7   4   19.69    0.76
  -5   7   4   20.88    0.72
   4  -7  -4   19.37    0.73
  -4   7   4   19.07    0.72
  -4   7   4   19.18    0.68
   3  -7  -4   10.96    0.47
  -3   7   4   11.16    0.43
   2  -7  -4   56.07    1.86
  -2   7   4   58.78    1.80
   1  -7  -4    7.98    0.38
   1  -7  -4    7.84    0.35
  -1   7   4    7.52    0.32
  -1   7   4    8.30    0.39
   0  -7  -4    1.18    0.13
   0  -7  -4    1.28    0.14
   0   7   4    1.36    0.13
   0   7   4    1.54    0.15
  -1  -7  -4   67.08    2.35
  -1  -7  -4   63.95    2.09
   1   7   4   66.85    2.34
   1   7   4   64.77    2.03
  -2  -7  -4  112.01    3.87
  -2  -7  -4  109.78    3.45
   2   7   4  111.10    3.87
   2   7   4  109.15    3.37
  -3  -7  -4  114.96    3.58
   3   7   4  114.83    3.50
  -4  -7  -4   47.92    1.50
  -4  -7  -4   47.44    1.54
   4   7   4   47.19    1.50
  -5  -7  -4    7.96    0.35
  -5  -7  -4    8.07    0.34
   5   7   4    8.82    0.34
  -6  -7  -4   19.12    0.67
  -6  -7  -4   18.25    0.66
   6   7   4   18.69    0.65
  -7  -7  -4   15.00    0.57
  -7  -7  -4   16.33    0.60
  -8  -7  -4    9.11    0.41
  -8  -7  -4    8.72    0.37
   8   7   4    8.03    0.45
  -9  -7  -4   10.10    0.42
  -9  -7  -4   10.15    0.48
   9   7   4   10.28    0.54
 -10  -7  -4    5.35    0.33
  10   7   4    4.40    0.35
  11   7   4    3.79    0.37
   6  -8  -4    0.02    0.13
  -6   8   4    0.06    0.13
  -6   8   4   -0.01    0.11
   5  -8  -4    7.32    0.40
  -5   8   4    7.62    0.36
   4  -8  -4    6.87    0.38
  -4   8   4    7.16    0.33
   3  -8  -4   51.52    1.68
  -3   8   4   48.58    1.59
   2  -8  -4   62.30    2.04
  -2   8   4   62.92    1.96
   1  -8  -4    0.53    0.13
  -1   8   4    0.58    0.11
   0  -8  -4   38.89    1.32
   0   8   4   39.73    1.27
  -1  -8  -4    0.39    0.10
  -1  -8  -4    0.48    0.11
   1   8   4    0.37    0.10
   1   8   4    0.44    0.10
  -2  -8  -4   32.51    1.18
  -2  -8  -4   30.07    1.07
   2   8   4   31.63    1.18
   2   8   4   31.38    1.03
  -3  -8  -4   30.41    1.04
   3   8   4   30.49    1.00
  -4  -8  -4   34.66    1.18
   4   8   4   36.10    1.16
  -5  -8  -4   25.51    0.87
   5   8   4   24.22    0.84
  -6  -8  -4   19.31    0.70
   6   8   4   19.96    0.70
  -7  -8  -4   16.74    0.63
  -7  -8  -4   15.63    0.60
   7   8   4   17.39    0.61
  -8  -8  -4    2.01    0.18
  -8  -8  -4    2.04    0.21
  -9  -8  -4    0.67    0.16
 -10  -8  -4    7.54    0.42
   5  -9  -4    0.63    0.17
  -5   9   4    0.47    0.14
   4  -9  -4    7.28    0.41
  -4   9   4    7.19    0.35
   3  -9  -4   12.90    0.57
  -3   9   4   13.10    0.51
   2  -9  -4   31.67    1.13
  -2   9   4   31.66    1.06
   1  -9  -4   23.13    0.84
  -1   9   4   22.15    0.78
   0  -9  -4   17.27    0.67
   0   9   4   17.43    0.63
  -1  -9  -4   63.55    2.06
   1   9   4   63.03    1.99
  -2  -9  -4   10.29    0.45
   2   9   4   10.54    0.42
  -3  -9  -4    0.03    0.09
   3   9   4    0.01    0.09
  -4  -9  -4   23.86    0.85
   4   9   4   24.08    0.83
  -5  -9  -4   14.04    0.55
   5   9   4   14.23    0.54
  -6  -9  -4    4.34    0.26
   6   9   4    4.10    0.25
  -7  -9  -4   17.57    0.66
   7   9   4   18.00    0.66
   4 -10  -4    2.24    0.26
  -4  10   4    3.34    0.24
   3 -10  -4    5.86    0.36
  -3  10   4    5.21    0.30
   2 -10  -4    1.22    0.19
  -2  10   4    1.37    0.16
   1 -10  -4    3.21    0.25
  -1  10   4    3.21    0.22
   0 -10  -4   22.80    0.85
   0  10   4   22.34    0.79
  -1 -10  -4    5.71    0.33
   1  10   4    6.08    0.30
  -2 -10  -4   19.91    0.76
   2  10   4   20.37    0.73
  -3 -10  -4    6.46    0.34
   3  10   4    5.95    0.31
  -4 -10  -4    1.61    0.19
   4  10   4    1.90    0.18
  -5 -10  -4    3.93    0.26
   5  10   4    3.41    0.24
  -6 -10  -4    5.79    0.31
   6  10   4    4.90    0.30
  -7 -10  -4   11.68    0.49
   7  10   4   11.41    0.49
   2 -11  -4    4.00    0.31
  -2  11   4    4.75    0.29
   1 -11  -4    0.25    0.15
  -1  11   4    0.16    0.12
   0 -11  -4    4.12    0.31
   0  11   4    4.15    0.27
  -1 -11  -4   11.56    0.52
   1  11   4   11.25    0.48
  -2 -11  -4    0.67    0.16
   2  11   4    0.57    0.14
  -3 -11  -4   11.51    0.52
   3  11   4   11.85    0.49
  -4 -11  -4    7.28    0.38
   4  11   4    7.77    0.38
  -5 -11  -4    0.13    0.13
   5  11   4    0.03    0.12
  -6 -11  -4    8.17    0.42
   6  11   4    8.90    0.42
   7  11   4    1.84    0.21
  -1 -12  -4    2.12    0.25
   1  12   4    2.91    0.24
  -2 -12  -4    5.62    0.36
   2  12   4    5.90    0.34
  -3 -12  -4    1.00    0.18
   3  12   4    0.72    0.17
  -4 -12  -4    4.39    0.32
   4  12   4    4.66    0.30
   5   9  -5    1.83    0.22
   5   9  -5    1.52    0.25
   4   9  -5    1.09    0.22
   4   9  -5    1.27    0.18
   3   9  -5    5.82    0.39
   3   9  -5    6.89    0.35
   2   9  -5    8.96    0.42
   2   9  -5    9.33    0.48
   1   9  -5    0.88    0.18
   0   9  -5    6.94    0.39
   3  -9   5    0.59    0.17
   7   8  -5    2.24    0.24
   7   8  -5    2.21    0.29
   6   8  -5    0.93    0.22
   6   8  -5    0.64    0.15
   5   8  -5    7.99    0.40
   5   8  -5    7.86    0.45
   4   8  -5    3.20    0.23
   4   8  -5    2.67    0.27
   3   8  -5    0.49    0.17
   3   8  -5    0.37    0.13
   2   8  -5    4.96    0.34
   2   8  -5    5.55    0.30
   1   8  -5   15.38    0.58
   1   8  -5   15.23    0.65
   0   8  -5    6.86    0.37
  -1   8  -5   19.91    0.80
  -2   8  -5    6.04    0.36
  -3   8  -5    1.12    0.18
  -3   8  -5    1.06    0.18
   3  -8   5    1.11    0.19
  -4   8  -5    2.11    0.24
   4  -8   5    2.57    0.27
  -5   8  -5    0.25    0.16
   5  -8   5    0.67    0.18
   8   7  -5    0.66    0.21
   8   7  -5    0.71    0.18
   7   7  -5    5.81    0.40
   7   7  -5    6.19    0.35
   6   7  -5    6.74    0.36
   6   7  -5    6.43    0.42
   5   7  -5   22.69    0.82
   5   7  -5   21.85    0.92
   4   7  -5    7.44    0.36
   4   7  -5    6.73    0.41
   3   7  -5    6.76    0.39
   3   7  -5    6.65    0.32
   2   7  -5    5.40    0.28
   2   7  -5    5.14    0.32
   1   7  -5    1.05    0.16
   1   7  -5    1.01    0.13
   0   7  -5   18.13    0.73
  -1   7  -5    5.83    0.32
  -2   7  -5    6.34    0.35
  -2   7  -5    6.22    0.34
  -2   7  -5    6.25    0.33
   2  -7   5    6.41    0.34
  -3   7  -5    6.53    0.36
  -3   7  -5    6.29    0.36
   3  -7   5    6.85    0.36
  -4   7  -5    2.25    0.22
  -4   7  -5    2.20    0.23
   4  -7   5    1.72    0.22
  -5   7  -5    1.02    0.17
  -5   7  -5    0.97    0.18
   5  -7   5    0.88    0.18
  -6   7  -5    1.36    0.22
   6  -7   5    1.47    0.24
   9   6  -5    7.08    0.47
   9   6  -5    7.36    0.41
   9   6  -5    7.29    0.40
  -9  -6   5    6.89    0.40
   8   6  -5    0.13    0.16
   8   6  -5    0.04    0.13
   8   6  -5    0.40    0.15
  -8  -6   5    0.42    0.15
   7   6  -5    0.16    0.16
   7   6  -5    0.34    0.13
   7   6  -5    0.32    0.12
  -7  -6   5    0.41    0.13
   6   6  -5   10.29    0.44
   6   6  -5   10.95    0.47
   6   6  -5   10.12    0.52
  -6  -6   5   10.60    0.45
   5   6  -5    7.03    0.33
   5   6  -5    7.21    0.35
   5   6  -5    7.08    0.40
   4   6  -5   11.38    0.47
   4   6  -5   11.62    0.54
   3   6  -5   34.19    1.29
   3   6  -5   34.33    1.13
   2   6  -5   14.73    0.62
   2   6  -5   14.65    0.54
   1   6  -5    4.48    0.28
   1   6  -5    4.40    0.23
   0   6  -5    8.74    0.34
   0   6  -5    8.12    0.40
  -1   6  -5   13.57    0.54
  -1   6  -5   14.54    0.58
  -1   6  -5   15.11    0.60
   1  -6   5   13.93    0.54
  -2   6  -5    8.78    0.40
  -2   6  -5    8.71    0.40
  -2   6  -5    9.15    0.42
   2  -6   5    9.03    0.40
  -3   6  -5    4.05    0.26
  -3   6  -5    3.98    0.24
  -3   6  -5    4.07    0.26
   3  -6   5    4.03    0.26
  -4   6  -5   19.99    0.78
  -4   6  -5   19.04    0.74
   4  -6   5   18.55    0.75
  -5   6  -5    7.98    0.42
  -5   6  -5    7.83    0.41
   5  -6   5    7.54    0.42
  -6   6  -5    7.01    0.39
  -6   6  -5    7.80    0.42
   6  -6   5    6.71    0.41
  -7   6  -5   -0.08    0.14
  -7   6  -5    0.15    0.14
   7  -6   5    0.11    0.15
   9   5  -5   11.84    0.65
   9   5  -5   13.48    0.58
   9   5  -5   13.68    0.58
  -9  -5   5   12.59    0.56
   8   5  -5    7.04    0.38
   8   5  -5    6.92    0.37
   8   5  -5    7.10    0.44
  -8  -5   5    7.19    0.37
   7   5  -5    0.39    0.13
   7   5  -5    0.04    0.11
   7   5  -5    0.08    0.14
  -7  -5   5    0.09    0.11
   6   5  -5    6.91    0.40
   6   5  -5    6.65    0.34
   6   5  -5    7.21    0.34
  -6  -5   5    6.92    0.33
   5   5  -5    4.73    0.31
   5   5  -5    4.47    0.26
   5   5  -5    4.89    0.26
  -5  -5   5    4.55    0.25
   4   5  -5    1.06    0.17
   4   5  -5    1.01    0.13
   4   5  -5    1.00    0.13
   4   5  -5    1.30    0.16
  -4  -5   5    1.00    0.12
   3   5  -5    9.18    0.45
   3   5  -5   10.00    0.40
   3   5  -5    9.73    0.45
   2   5  -5   10.73    0.47
   2   5  -5    9.74    0.37
   2   5  -5    9.35    0.45
   2   5  -5    9.55    0.39
   1   5  -5   14.23    0.59
   1   5  -5   14.81    0.52
   1   5  -5   14.32    0.62
   0   5  -5   36.98    1.39
   0   5  -5   37.25    1.17
   0   5  -5   36.33    1.34
  -1   5  -5   13.85    0.52
  -1   5  -5   13.78    0.56
  -1   5  -5   14.70    0.58
  -1   5  -5   13.93    0.60
   1  -5   5   14.64    0.53
  -2   5  -5    0.07    0.08
  -2   5  -5    0.19    0.08
  -2   5  -5    0.27    0.10
   2  -5   5    0.06    0.08
  -3   5  -5   22.91    0.80
  -3   5  -5   21.71    0.85
  -3   5  -5   21.78    0.83
   3  -5   5   22.46    0.81
  -4   5  -5   20.60    0.80
  -4   5  -5   20.26    0.77
  -4   5  -5   20.35    0.76
   4  -5   5   20.36    0.77
  -5   5  -5   15.74    0.67
  -5   5  -5   15.99    0.64
   5  -5   5   15.80    0.65
  -6   5  -5    9.76    0.47
  -6   5  -5   10.35    0.48
   6  -5   5    9.68    0.48
  -7   5  -5    7.30    0.41
  -7   5  -5    8.15    0.43
   7  -5   5    7.84    0.43
  -8   5  -5    1.78    0.24
   8  -5   5    1.69    0.23
   9   4  -5    5.39    0.34
   9   4  -5    5.10    0.38
   9   4  -5    5.36    0.33
  -9  -4   5    5.51    0.33
   8   4  -5   -0.01    0.10
   8   4  -5   -0.07    0.14
   8   4  -5   -0.02    0.12
  -8  -4   5   -0.05    0.11
   7   4  -5   35.32    1.42
   7   4  -5   36.94    1.26
   7   4  -5   38.90    1.27
  -7  -4   5   37.81    1.26
   6   4  -5    8.87    0.40
   6   4  -5    8.97    0.40
   6   4  -5    9.20    0.46
  -6  -4   5    9.41    0.40
   5   4  -5   31.41    1.22
   5   4  -5   32.09    1.08
   5   4  -5   33.85    1.23
   5   4  -5   31.72    1.08
  -5  -4   5   32.65    1.08
   4   4  -5   30.61    1.12
   4   4  -5   28.06    1.10
   4   4  -5   29.44    0.97
   4   4  -5   28.29    0.97
  -4  -4   5   29.73    0.97
   3   4  -5   19.31    0.79
   3   4  -5   20.58    0.70
   3   4  -5   19.73    0.68
   3   4  -5   20.98    0.80
  -3  -4   5   19.67    0.68
   2   4  -5   35.94    1.15
   2   4  -5   34.78    1.31
   2   4  -5   36.83    1.34
   1   4  -5  132.88    4.02
   1   4  -5  128.13    4.65
   1   4  -5  137.16    4.04
   1   4  -5  132.85    4.55
   0   4  -5   79.74    2.85
   0   4  -5   78.74    2.77
   0   4  -5   79.89    2.46
   0   4  -5   78.34    2.49
   0   4  -5   82.40    2.45
   0   4  -5   81.44    2.74
   0  -4   5   80.77    2.49
  -1   4  -5  113.52    4.03
  -1   4  -5  114.72    3.92
  -1   4  -5  114.37    3.88
  -1   4  -5  113.74    3.55
  -1   4  -5  116.66    3.46
  -2   4  -5    1.96    0.16
  -2   4  -5    1.75    0.16
  -2   4  -5    1.51    0.15
  -2   4  -5    1.80    0.14
  -3   4  -5   81.65    2.63
  -3   4  -5   84.74    2.96
  -3   4  -5   83.91    2.88
  -3   4  -5   82.49    2.84
  -4   4  -5   37.44    1.40
  -4   4  -5   37.43    1.33
  -4   4  -5   38.10    1.37
  -4   4  -5   37.30    1.26
  -5   4  -5   13.67    0.58
  -5   4  -5   13.34    0.54
  -5   4  -5   13.16    0.55
  -6   4  -5    4.59    0.28
  -6   4  -5    3.48    0.27
  -7   4  -5    8.13    0.43
  -7   4  -5    9.37    0.46
  -8   4  -5    7.96    0.43
  -9   4  -5    1.47    0.22
  10   3  -5    2.82    0.25
  10   3  -5    2.82    0.32
   9   3  -5   12.21    0.53
   9   3  -5   12.16    0.61
   9   3  -5   11.69    0.54
  -9  -3   5   12.09    0.53
   8   3  -5    0.99    0.16
   8   3  -5    0.91    0.19
   8   3  -5    0.96    0.16
  -8  -3   5    1.14    0.16
   7   3  -5    1.21    0.16
   7   3  -5    0.79    0.17
   7   3  -5    1.17    0.15
  -7  -3   5    0.86    0.14
   6   3  -5  105.58    3.68
   6   3  -5  103.44    3.28
   6   3  -5   99.52    3.25
   6   3  -5  113.55    3.74
  -6  -3   5  104.71    3.27
   5   3  -5   13.62    0.56
   5   3  -5   13.37    0.50
   5   3  -5   12.94    0.50
   5   3  -5   13.23    0.58
  -5  -3   5   12.68    0.50
   4   3  -5    3.72    0.25
   4   3  -5    3.96    0.21
   4   3  -5    3.78    0.21
   4   3  -5    4.26    0.23
  -4  -3   5    3.63    0.20
   3   3  -5   92.95    3.25
   3   3  -5   92.82    2.87
   3   3  -5   93.65    2.89
   3   3  -5   94.58    3.31
  -3  -3   5   94.77    2.89
   2   3  -5   33.63    1.22
   2   3  -5   32.67    1.05
   2   3  -5   31.90    1.05
   2   3  -5   32.44    1.19
   1   3  -5   72.64    2.11
   1   3  -5   60.10    2.11
   1   3  -5   69.89    2.39
   1   3  -5   71.98    2.45
   0   3  -5   76.44    2.27
   0   3  -5   75.29    2.31
   0   3  -5   76.06    2.29
   0   3  -5   72.28    2.57
   0   3  -5   74.33    2.64
   0   3  -5   72.71    2.54
  -1   3  -5   39.01    1.44
  -1   3  -5   39.56    1.26
  -1   3  -5   39.21    1.38
  -1   3  -5   38.76    1.21
  -1   3  -5   39.16    1.40
  -1   3  -5   40.04    1.23
  -2   3  -5    9.95    0.41
  -2   3  -5   10.33    0.44
  -2   3  -5   10.30    0.43
  -2   3  -5   10.27    0.36
  -2   3  -5   10.10    0.39
  -3   3  -5  170.38    5.78
  -3   3  -5  175.30    5.14
  -3   3  -5  169.64    5.70
  -3   3  -5  167.26    5.24
  -3   3  -5  167.30    5.91
  -4   3  -5    2.40    0.17
  -4   3  -5    1.68    0.16
  -4   3  -5    1.86    0.15
  -4   3  -5    1.85    0.15
  -5   3  -5   25.03    0.91
  -5   3  -5   24.12    0.87
  -5   3  -5   25.02    0.94
  -5   3  -5   25.07    0.95
  -6   3  -5    9.19    0.44
  -6   3  -5    9.43    0.40
  -6   3  -5    9.72    0.43
  -7   3  -5   12.88    0.54
  -7   3  -5   13.04    0.58
  -8   3  -5    4.59    0.31
  -9   3  -5    5.06    0.34
  10   2  -5    7.15    0.41
  10   2  -5    8.53    0.42
  10   2  -5    7.82    0.49
 -10  -2   5    7.29    0.42
   9   2  -5    4.88    0.37
   9   2  -5    5.27    0.32
   9   2  -5    4.89    0.31
  -9  -2   5    5.39    0.32
   8   2  -5   16.75    0.73
   8   2  -5   16.18    0.63
   8   2  -5   15.08    0.64
  -8  -2   5   16.75    0.64
   7   2  -5   26.94    0.95
   7   2  -5   27.97    1.08
   7   2  -5   26.88    0.96
  -7  -2   5   26.30    0.95
  -7  -2   5   27.94    0.94
   6   2  -5   63.02    2.25
   6   2  -5   66.11    2.27
   6   2  -5   62.27    2.01
   6   2  -5   60.71    1.99
  -6  -2   5   63.94    2.00
  -6  -2   5   61.38    1.98
   5   2  -5   39.18    1.28
   5   2  -5   37.71    1.43
   5   2  -5   38.78    1.27
   5   2  -5   39.94    1.45
  -5  -2   5   39.76    1.27
  -5  -2   5   39.78    1.28
   4   2  -5   51.54    1.86
   4   2  -5   52.92    1.65
   4   2  -5   51.28    1.65
   4   2  -5   53.07    1.88
  -4  -2   5   52.24    1.65
   3   2  -5   64.87    2.04
   3   2  -5   63.62    2.29
   3   2  -5   64.56    2.03
   3   2  -5   68.09    2.34
  -3  -2   5   68.07    2.03
  -3  -2   5   64.93    2.04
   2   2  -5  184.08    6.57
   2   2  -5  195.39    5.74
   2   2  -5  188.20    5.70
   2   2  -5  190.36    6.43
   1   2  -5   41.04    1.29
   1   2  -5   41.77    1.30
   1   2  -5   41.05    1.46
   1   2  -5   40.31    1.49
   1   2  -5   42.37    1.44
   0   2  -5   84.25    2.57
   0   2  -5   86.03    2.85
   0   2  -5   83.70    2.58
   0   2  -5   82.19    2.88
   0   2  -5   85.60    2.55
   0   2  -5   81.97    2.95
  -1   2  -5   24.24    0.78
  -1   2  -5   23.17    0.87
  -1   2  -5   24.34    0.86
  -1   2  -5   25.16    0.75
  -1   2  -5   22.47    0.89
  -2   2  -5   58.24    2.05
  -2   2  -5   57.59    1.85
  -2   2  -5   61.32    2.03
  -2   2  -5   58.84    2.10
  -3   2  -5   77.13    2.56
  -3   2  -5   71.21    2.29
  -3   2  -5   75.43    2.65
  -3   2  -5   75.33    2.35
  -3   2  -5   75.82    2.59
  -4   2  -5    0.70    0.10
  -4   2  -5    0.68    0.10
  -4   2  -5    0.99    0.12
  -4   2  -5    0.65    0.10
  -4   2  -5    0.70    0.08
  -5   2  -5    0.16    0.08
  -5   2  -5    0.15    0.07
  -5   2  -5    0.14    0.07
  -5   2  -5    0.14    0.06
  -6   2  -5   13.50    0.57
  -6   2  -5   14.08    0.50
  -6   2  -5   13.03    0.52
  -6   2  -5   13.44    0.53
  -7   2  -5   18.80    0.71
  -7   2  -5   19.09    0.78
  -8   2  -5    3.29    0.25
  -9   2  -5    4.86    0.31
 -10   2  -5    3.91    0.30
  10   1  -5    6.06    0.42
  10   1  -5    6.62    0.36
  10   1  -5    5.40    0.36
 -10  -1   5    6.03    0.36
   9   1  -5    4.62    0.34
   9   1  -5    4.76    0.30
   9   1  -5    4.28    0.30
  -9  -1   5    4.87    0.28
  -9  -1   5    4.70    0.30
   8   1  -5    7.03    0.36
   8   1  -5    9.19    0.40
   8   1  -5    7.45    0.42
  -8  -1   5    7.40    0.36
  -8  -1   5    7.44    0.38
   7   1  -5   13.25    0.59
   7   1  -5   13.16    0.53
   7   1  -5   13.28    0.52
  -7  -1   5   12.96    0.51
  -7  -1   5   12.70    0.52
   6   1  -5   76.15    2.47
   6   1  -5   79.03    2.78
   6   1  -5   81.59    2.82
   6   1  -5   78.84    2.49
  -6  -1   5   80.19    2.46
  -6  -1   5   78.72    2.48
   5   1  -5   23.23    0.81
   5   1  -5   25.19    0.92
   5   1  -5   22.64    0.91
   5   1  -5   23.33    0.81
  -5  -1   5   24.24    0.80
  -5  -1   5   23.63    0.81
   4   1  -5  127.73    3.92
   4   1  -5  128.68    4.41
   4   1  -5  128.69    3.94
   4   1  -5  128.52    4.49
  -4  -1   5  128.97    3.94
  -4  -1   5  129.50    3.91
   3   1  -5   64.38    1.99
   3   1  -5   62.86    2.27
   3   1  -5   64.82    2.24
   3   1  -5   63.93    2.00
  -3  -1   5   62.67    1.99
  -3  -1   5   65.82    1.98
   2   1  -5   19.40    0.70
   2   1  -5   17.75    0.62
   2   1  -5   19.04    0.62
   2   1  -5   16.93    0.70
  -2  -1   5   18.80    0.61
   1   1  -5   10.16    0.35
   1   1  -5    9.36    0.35
   1   1  -5    9.38    0.39
   1   1  -5    9.14    0.40
   1   1  -5   10.43    0.39
  -1  -1   5    9.30    0.44
  -1  -1   5   10.16    0.34
   0   1  -5   17.83    0.69
   0   1  -5   17.42    0.67
   0   1  -5   19.09    0.67
   0   1  -5   17.62    0.59
   0   1  -5   18.42    0.59
   0   1  -5   18.55    0.60
   0  -1   5   18.32    0.58
  -1   1  -5  110.04    3.51
  -1   1  -5  117.92    3.48
  -1   1  -5  113.84    3.85
  -1   1  -5  114.46    3.89
  -1   1  -5  117.83    3.44
  -1   1  -5  112.56    3.98
  -2   1  -5   75.69    2.29
  -2   1  -5   73.41    2.56
  -2   1  -5   75.68    2.54
  -2   1  -5   72.51    2.62
  -2   1  -5   73.28    2.32
  -2   1  -5   77.49    2.24
  -3   1  -5  124.03    3.90
  -3   1  -5  129.29    4.40
  -3   1  -5  124.72    4.31
  -3   1  -5  126.74    4.26
  -3   1  -5  128.15    3.84
  -4   1  -5   79.67    2.49
  -4   1  -5   80.37    2.85
  -4   1  -5   81.84    2.80
  -4   1  -5   82.25    2.54
  -4   1  -5   82.16    2.76
  -5   1  -5    8.49    0.36
  -5   1  -5    8.82    0.34
  -5   1  -5    8.15    0.35
  -5   1  -5    8.68    0.36
  -5   1  -5    8.51    0.39
  -6   1  -5   39.41    1.41
  -6   1  -5   40.85    1.46
  -6   1  -5   40.55    1.33
  -6   1  -5   40.43    1.29
  -7   1  -5   10.02    0.43
  -7   1  -5   11.58    0.50
  -7   1  -5   10.90    0.42
  -7   1  -5   10.33    0.45
  -8   1  -5    9.34    0.42
  -8   1  -5    9.11    0.40
  -9   1  -5   13.53    0.55
  -9   1  -5   12.12    0.52
 -10   1  -5    6.02    0.35
  10   0  -5    6.35    0.35
  10   0  -5    6.32    0.37
 -10   0   5    5.91    0.36
 -10   0   5    5.61    0.33
   9   0  -5   19.74    0.82
   9   0  -5   19.06    0.71
   9   0  -5   18.35    0.73
  -9   0   5   18.17    0.72
  -9   0   5   17.62    0.68
   8   0  -5    7.49    0.36
   8   0  -5    7.56    0.42
   8   0  -5    6.95    0.37
  -8   0   5    6.96    0.37
  -8   0   5    7.38    0.34
   7   0  -5   20.20    0.74
   7   0  -5   21.01    0.84
   7   0  -5   20.42    0.76
  -7   0   5   21.58    0.74
  -7   0   5   20.42    0.75
   6   0  -5   15.83    0.69
   6   0  -5   17.90    0.63
   6   0  -5   17.24    0.69
   6   0  -5   16.38    0.62
  -6   0   5   17.26    0.61
  -6   0   5   17.07    0.62
   5   0  -5    1.67    0.17
   5   0  -5    1.12    0.13
   5   0  -5    1.08    0.13
   5   0  -5    1.35    0.13
  -5   0   5    1.21    0.13
  -5   0   5    1.31    0.13
   4   0  -5   95.42    3.29
   4   0  -5   94.25    2.89
   4   0  -5   93.88    3.22
   4   0  -5   91.66    2.87
  -4   0   5   94.24    2.86
  -4   0   5   91.88    2.88
   3   0  -5  134.85    4.16
   3   0  -5  138.74    4.19
   3   0  -5  134.01    4.78
   3   0  -5  141.41    4.68
  -3   0   5  136.68    4.19
  -3   0   5  139.08    4.16
   2   0  -5  147.37    4.46
   2   0  -5  144.51    4.43
   2   0  -5  156.93    4.99
   2   0  -5  138.50    5.10
  -2   0   5  147.58    4.43
   1   0  -5    3.49    0.14
   1   0  -5    3.55    0.18
   1   0  -5    3.64    0.18
   1   0  -5    3.80    0.17
   1   0  -5    3.08    0.18
   1   0  -5    3.53    0.17
  -1   0   5    3.90    0.18
   0   0  -5  167.01    5.47
   0   0  -5  158.53    5.60
   0   0  -5  161.00    5.42
   0   0  -5  162.72    4.85
   0   0  -5  163.95    4.93
   0   0  -5  168.16    4.90
   0   0   5  161.49    4.85
   0   0   5  151.88    6.91
  -1   0  -5    0.61    0.06
  -1   0  -5    0.50    0.06
  -1   0  -5    0.51    0.07
  -1   0  -5    0.62    0.08
  -1   0  -5    0.50    0.06
  -1   0  -5    0.62    0.06
   1   0   5    0.47    0.05
  -2   0  -5   67.82    2.09
  -2   0  -5   68.19    2.32
  -2   0  -5   66.83    2.11
  -2   0  -5   69.10    2.34
  -2   0  -5   71.11    2.05
  -2   0  -5   66.19    2.39
   2   0   5   67.85    2.05
  -3   0  -5  129.66    4.01
  -3   0  -5  132.31    4.52
  -3   0  -5  130.45    3.96
  -3   0  -5  127.65    4.43
  -3   0  -5  132.61    4.39
  -4   0  -5   16.48    0.56
  -4   0  -5   16.59    0.62
  -4   0  -5   16.71    0.62
  -4   0  -5   16.06    0.57
  -4   0  -5   16.76    0.63
  -5   0  -5  130.95    4.06
  -5   0  -5  131.97    4.01
  -5   0  -5  125.94    4.49
  -5   0  -5  133.83    4.55
  -5   0  -5  134.24    4.42
  -6   0  -5   49.84    1.72
  -6   0  -5   50.10    1.60
  -6   0  -5   49.74    1.57
  -6   0  -5   48.96    1.77
  -7   0  -5    5.05    0.25
  -7   0  -5    4.47    0.25
  -7   0  -5    4.81    0.25
  -8   0  -5    8.79    0.38
  -8   0  -5    8.45    0.38
  -9   0  -5    6.71    0.33
  -9   0  -5    6.08    0.33
 -10   0  -5    0.50    0.14
 -10   0  -5    0.84    0.16
 -11   0  -5    8.06    0.43
 -11   0  -5    7.71    0.42
  10  -1  -5   -0.11    0.11
  10  -1  -5    0.03    0.13
 -10   1   5    0.14    0.13
 -10   1   5    0.29    0.15
   9  -1  -5   24.54    0.91
   9  -1  -5   25.27    0.89
  -9   1   5   23.77    0.90
  -9   1   5   24.63    0.87
   8  -1  -5   20.79    0.77
   8  -1  -5   19.87    0.75
  -8   1   5   20.82    0.75
  -8   1   5   21.53    0.77
   7  -1  -5   12.43    0.51
   7  -1  -5   14.22    0.59
   7  -1  -5   13.24    0.53
  -7   1   5   12.97    0.52
  -7   1   5   13.51    0.51
   6  -1  -5   26.19    0.91
   6  -1  -5   26.80    1.01
   6  -1  -5   26.69    0.92
   6  -1  -5   27.37    1.04
  -6   1   5   25.92    0.89
  -6   1   5   27.07    0.92
   5  -1  -5   10.65    0.47
   5  -1  -5   10.97    0.43
   5  -1  -5   11.39    0.48
   5  -1  -5   10.78    0.43
  -5   1   5   10.30    0.42
  -5   1   5   10.91    0.42
   4  -1  -5   43.55    1.61
   4  -1  -5   44.33    1.41
   4  -1  -5   44.16    1.57
   4  -1  -5   44.32    1.41
  -4   1   5   44.08    1.41
  -4   1   5   45.46    1.40
   3  -1  -5  131.51    3.92
   3  -1  -5  132.50    4.37
   3  -1  -5  122.86    4.47
   3  -1  -5  124.70    3.89
  -3   1   5  127.96    3.88
  -3   1   5  130.18    3.91
   2  -1  -5   58.87    1.85
   2  -1  -5   61.10    2.06
   2  -1  -5   57.63    2.12
   2  -1  -5   62.89    1.84
   2  -1  -5   58.81    1.86
  -2   1   5   59.37    1.84
   1  -1  -5  309.79    9.02
   1  -1  -5  326.73   10.08
   1  -1  -5  284.33   10.31
   1  -1  -5  318.76    9.09
   1  -1  -5  289.26    9.96
   1  -1  -5  282.81    8.95
  -1   1   5  288.55    8.95
  -1   1   5  295.57    9.96
   0  -1  -5  398.97   12.56
   0  -1  -5  454.43   14.15
   0  -1  -5  411.88   14.47
   0  -1  -5  454.60   12.66
   0  -1  -5  438.74   12.78
   0  -1  -5  387.98   13.98
   0   1   5  437.23   17.96
   0   1   5  410.23   13.99
   0   1   5  397.38   12.55
  -1  -1  -5  238.55    7.93
  -1  -1  -5  234.40    7.04
  -1  -1  -5  240.01    7.17
  -1  -1  -5  245.34    7.10
  -1  -1  -5  238.58    8.12
  -1  -1  -5  219.40    7.85
   1   1   5  231.39    7.03
   1   1   5  238.11   10.06
  -2  -1  -5   34.77    1.24
  -2  -1  -5   35.64    1.23
  -2  -1  -5   35.19    1.12
  -2  -1  -5   34.39    1.26
  -2  -1  -5   36.75    1.08
  -2  -1  -5   34.34    1.11
   2   1   5   36.17    1.08
  -3  -1  -5  248.34    7.78
  -3  -1  -5  262.77    8.79
  -3  -1  -5  257.33    8.61
  -3  -1  -5  260.41    7.70
  -3  -1  -5  248.23    8.51
  -4  -1  -5   15.68    0.60
  -4  -1  -5   15.19    0.60
  -4  -1  -5   16.12    0.59
  -4  -1  -5   15.49    0.54
  -4  -1  -5   16.43    0.55
  -5  -1  -5   21.13    0.70
  -5  -1  -5   20.54    0.79
  -5  -1  -5   21.34    0.78
  -5  -1  -5   20.48    0.71
  -6  -1  -5  181.89    5.47
  -6  -1  -5  177.13    6.04
  -6  -1  -5  181.06    5.54
  -7  -1  -5   24.45    0.91
  -7  -1  -5   24.67    0.84
  -7  -1  -5   24.95    0.85
  -8  -1  -5    5.95    0.30
  -8  -1  -5    5.98    0.29
  -9  -1  -5    7.02    0.34
  -9  -1  -5    6.77    0.34
 -10  -1  -5    0.12    0.11
 -10  -1  -5   -0.17    0.11
 -11  -1  -5    2.21    0.23
 -11  -1  -5    2.29    0.24
   9  -2  -5    4.72    0.31
   9  -2  -5    5.29    0.31
  -9   2   5    4.89    0.32
  -9   2   5    4.96    0.29
   8  -2  -5    8.22    0.40
   8  -2  -5    7.99    0.38
  -8   2   5    7.65    0.37
  -8   2   5    8.65    0.40
   7  -2  -5   60.01    1.90
   7  -2  -5   58.41    1.88
  -7   2   5   58.18    1.86
  -7   2   5   58.19    1.89
   6  -2  -5   65.05    2.05
   6  -2  -5   63.12    2.04
  -6   2   5   64.83    2.03
  -6   2   5   65.49    2.05
   5  -2  -5   47.69    1.54
   5  -2  -5   48.73    1.76
   5  -2  -5   47.79    1.54
  -5   2   5   48.01    1.54
  -5   2   5   48.31    1.53
   4  -2  -5  145.68    5.17
   4  -2  -5  154.65    5.04
   4  -2  -5  145.99    4.52
   4  -2  -5  145.95    4.50
  -4   2   5  151.49    4.49
  -4   2   5  145.69    4.52
   3  -2  -5   24.06    0.78
   3  -2  -5   23.62    0.80
   3  -2  -5   24.03    0.79
   3  -2  -5   24.38    0.91
   3  -2  -5   24.32    0.87
  -3   2   5   23.35    0.79
   2  -2  -5    2.28    0.14
   2  -2  -5    2.58    0.14
   2  -2  -5    2.18    0.15
   2  -2  -5    2.60    0.12
  -2   2   5    2.25    0.14
   1  -2  -5  113.70    3.37
   1  -2  -5  107.44    3.83
   1  -2  -5  104.57    3.35
   1  -2  -5  111.67    3.72
   1  -2  -5  109.95    3.69
  -1   2   5  108.88    3.32
  -1   2   5  113.55    3.70
   0  -2  -5  112.37    3.98
   0  -2  -5  114.59    3.85
   0  -2  -5  116.24    3.87
   0  -2  -5  112.38    3.48
   0  -2  -5  118.79    3.51
   0   2   5  116.73    3.85
   0   2   5  111.35    3.45
  -1  -2  -5  170.18    5.15
  -1  -2  -5  171.25    5.68
  -1  -2  -5  163.13    5.82
  -1  -2  -5  167.53    5.64
  -1  -2  -5  170.35    5.10
   1   2   5  169.43    5.05
  -2  -2  -5  271.93    9.40
  -2  -2  -5  288.00    8.59
  -2  -2  -5  278.55    9.70
  -2  -2  -5  290.81    8.49
  -2  -2  -5  280.85    9.49
   2   2   5  282.78   12.04
   2   2   5  282.59    8.41
  -3  -2  -5    0.14    0.06
  -3  -2  -5    0.19    0.05
  -3  -2  -5    0.22    0.05
  -3  -2  -5    0.09    0.05
  -3  -2  -5    0.31    0.06
   3   2   5    0.25    0.04
  -4  -2  -5    2.53    0.16
  -4  -2  -5    2.86    0.17
  -4  -2  -5    2.66    0.15
  -4  -2  -5    2.48    0.14
  -5  -2  -5    4.31    0.23
  -5  -2  -5    5.40    0.22
  -5  -2  -5    4.22    0.22
  -5  -2  -5    4.52    0.24
  -6  -2  -5    0.44    0.10
  -6  -2  -5    0.42    0.09
  -7  -2  -5   34.20    1.12
  -7  -2  -5   33.56    1.12
  -8  -2  -5   10.30    0.43
  -8  -2  -5    9.63    0.41
  -9  -2  -5    4.04    0.25
  -9  -2  -5    3.84    0.25
 -10  -2  -5    9.91    0.43
 -10  -2  -5    9.56    0.45
 -11  -2  -5    2.64    0.23
 -11  -2  -5    2.47    0.25
   9  -3  -5   22.92    0.83
  -9   3   5   21.89    0.81
   8  -3  -5    0.88    0.15
   8  -3  -5    0.71    0.14
  -8   3   5    0.91    0.15
  -8   3   5    0.99    0.15
   7  -3  -5   14.79    0.58
   7  -3  -5   15.08    0.59
  -7   3   5   15.67    0.59
  -7   3   5   14.96    0.57
   6  -3  -5   46.47    1.53
   6  -3  -5   46.52    1.53
  -6   3   5   48.93    1.53
  -6   3   5   47.59    1.52
   5  -3  -5   41.45    1.35
   5  -3  -5   42.54    1.56
   5  -3  -5   41.15    1.35
  -5   3   5   41.45    1.34
  -5   3   5   41.90    1.34
   4  -3  -5  144.09    5.01
   4  -3  -5  140.49    4.35
   4  -3  -5  144.41    4.37
  -4   3   5  143.94    4.34
   3  -3  -5  150.38    4.63
   3  -3  -5  154.80    4.68
   3  -3  -5  150.38    5.31
  -3   3   5  153.81    4.60
   2  -3  -5   13.27    0.46
   2  -3  -5   13.52    0.46
   2  -3  -5   12.83    0.54
  -2   3   5   13.30    0.46
   1  -3  -5   37.56    1.34
   1  -3  -5   37.26    1.18
   1  -3  -5   36.05    1.16
  -1   3   5   37.14    1.16
   0  -3  -5   43.28    1.61
   0  -3  -5   45.23    1.42
   0  -3  -5   44.61    1.40
   0   3   5   44.12    1.39
   0   3   5   48.26    1.55
  -1  -3  -5   24.96    0.80
  -1  -3  -5   24.24    0.90
  -1  -3  -5   24.85    0.85
  -1  -3  -5   24.07    0.78
   1   3   5   24.32    0.77
  -2  -3  -5  167.13    5.15
  -2  -3  -5  175.73    5.88
  -2  -3  -5  175.39    5.22
  -2  -3  -5  165.43    5.75
   2   3   5  168.50    5.10
   2   3   5  170.92    7.29
  -3  -3  -5  104.32    3.50
  -3  -3  -5  101.07    3.09
  -3  -3  -5   97.66    3.44
  -3  -3  -5  101.21    3.12
   3   3   5  100.05    4.35
   3   3   5  102.04    3.04
  -4  -3  -5   31.75    1.03
  -4  -3  -5   32.77    1.12
  -4  -3  -5   31.50    1.02
   4   3   5   30.82    1.41
  -5  -3  -5   20.59    0.70
  -5  -3  -5   20.45    0.70
   5   3   5   21.23    0.96
  -6  -3  -5  109.81    3.35
  -6  -3  -5  107.77    3.37
  -7  -3  -5   58.77    1.86
  -7  -3  -5   57.63    1.85
  -8  -3  -5   15.88    0.60
  -8  -3  -5   15.54    0.58
  -9  -3  -5   14.29    0.57
  -9  -3  -5   13.83    0.54
 -10  -3  -5    4.09    0.29
 -10  -3  -5    4.00    0.26
 -11  -3  -5    6.26    0.36
 -11  -3  -5    5.57    0.32
  11   3   5    6.11    0.42
   9  -4  -5   10.23    0.46
  -9   4   5    9.17    0.43
   8  -4  -5   27.28    0.94
  -8   4   5   25.68    0.92
   7  -4  -5    1.72    0.19
  -7   4   5    2.19    0.19
   6  -4  -5    1.79    0.17
  -6   4   5    1.88    0.17
   5  -4  -5    4.28    0.23
  -5   4   5    4.16    0.23
   4  -4  -5   45.02    1.42
   4  -4  -5   45.76    1.65
   4  -4  -5   43.40    1.44
  -4   4   5   44.41    1.42
  -4   4   5   44.17    1.64
   3  -4  -5   34.63    1.11
   3  -4  -5   34.88    1.29
   3  -4  -5   35.48    1.13
  -3   4   5   33.60    1.11
  -3   4   5   34.72    1.29
   2  -4  -5   43.72    1.39
   2  -4  -5   43.30    1.36
   2  -4  -5   44.10    1.58
  -2   4   5   44.05    1.58
  -2   4   5   42.09    1.36
   1  -4  -5   65.71    2.05
   1  -4  -5   67.08    2.09
   1  -4  -5   67.48    2.37
  -1   4   5   66.29    2.36
  -1   4   5   66.97    2.05
   0  -4  -5   23.07    0.74
   0  -4  -5   22.90    0.76
   0  -4  -5   22.74    0.86
   0   4   5   22.92    0.74
   0   4   5   22.59    0.85
  -1  -4  -5    0.38    0.07
  -1  -4  -5    0.29    0.06
  -1  -4  -5    0.27    0.05
   1   4   5    0.35    0.06
  -2  -4  -5    8.93    0.36
  -2  -4  -5    8.64    0.33
  -2  -4  -5    8.63    0.32
   2   4   5    8.58    0.31
  -3  -4  -5   11.14    0.42
  -3  -4  -5   11.03    0.40
  -3  -4  -5   11.10    0.40
   3   4   5   10.84    0.53
   3   4   5   10.94    0.37
  -4  -4  -5   73.79    2.29
  -4  -4  -5   73.83    2.31
   4   4   5   75.96    2.24
   4   4   5   72.04    3.21
  -5  -4  -5   69.78    2.19
  -5  -4  -5   71.10    2.20
   5   4   5   69.74    3.06
  -6  -4  -5   73.48    2.31
  -6  -4  -5   73.23    2.31
   6   4   5   74.51    3.22
  -7  -4  -5    0.49    0.10
  -7  -4  -5    0.63    0.11
  -8  -4  -5    9.09    0.39
  -8  -4  -5    9.27    0.40
  -9  -4  -5    4.89    0.26
  -9  -4  -5    5.36    0.30
   9   4   5    4.50    0.34
 -10  -4  -5   13.41    0.57
 -10  -4  -5   13.54    0.53
  10   4   5   12.51    0.66
 -11  -4  -5    0.31    0.12
 -11  -4  -5    0.51    0.15
  11   4   5    0.34    0.18
   8  -5  -5    6.39    0.35
  -8   5   5    5.94    0.33
   7  -5  -5   44.85    1.49
  -7   5   5   45.47    1.48
   6  -5  -5    6.99    0.34
  -6   5   5    6.96    0.33
   5  -5  -5   17.90    0.65
  -5   5   5   17.22    0.63
   4  -5  -5    7.64    0.35
  -4   5   5    8.01    0.33
   3  -5  -5   20.07    0.79
   3  -5  -5   19.39    0.69
  -3   5   5   19.18    0.78
  -3   5   5   18.92    0.66
   2  -5  -5   11.56    0.49
   2  -5  -5   11.55    0.41
   2  -5  -5   10.57    0.43
  -2   5   5   11.92    0.42
  -2   5   5   11.29    0.49
   1  -5  -5  184.91    5.61
   1  -5  -5  185.51    5.52
   1  -5  -5  179.04    6.34
  -1   5   5  180.03    5.50
  -1   5   5  183.93    6.34
   0  -5  -5  190.16    5.58
   0  -5  -5  186.54    5.68
   0  -5  -5  181.21    6.41
   0   5   5  183.49    5.56
   0   5   5  183.35    6.41
  -1  -5  -5   68.31    2.08
  -1  -5  -5   67.62    2.13
  -1  -5  -5   68.01    2.39
   1   5   5   67.13    2.39
   1   5   5   67.61    2.07
  -2  -5  -5   27.56    0.87
  -2  -5  -5   26.72    0.90
  -2  -5  -5   27.22    0.99
   2   5   5   27.52    0.99
   2   5   5   26.45    0.86
  -3  -5  -5   12.56    0.45
  -3  -5  -5   12.46    0.48
  -3  -5  -5   12.42    0.46
   3   5   5   12.69    0.43
  -4  -5  -5   33.93    1.11
  -4  -5  -5   34.89    1.12
   4   5   5   32.10    1.54
   4   5   5   36.76    1.08
  -5  -5  -5   51.22    1.66
  -5  -5  -5   52.09    1.65
   5   5   5   49.36    2.30
   5   5   5   55.89    1.61
  -6  -5  -5    5.69    0.28
  -6  -5  -5    5.78    0.26
  -7  -5  -5    6.26    0.28
  -7  -5  -5    5.96    0.30
   7   5   5    5.77    0.34
  -8  -5  -5   39.68    1.35
  -8  -5  -5   41.47    1.33
   8   5   5   40.02    1.53
  -9  -5  -5    3.02    0.21
  -9  -5  -5    3.56    0.25
   9   5   5    2.80    0.29
 -10  -5  -5    0.22    0.12
 -10  -5  -5   -0.06    0.10
  10   5   5    0.13    0.14
 -11  -5  -5    1.27    0.17
 -11  -5  -5    1.09    0.20
  11   5   5    1.29    0.24
   8  -6  -5    1.98    0.22
  -8   6   5    1.79    0.20
   7  -6  -5    5.54    0.32
  -7   6   5    5.32    0.31
  -6   6   5   43.74    1.43
   5  -6  -5   23.76    0.85
  -5   6   5   23.09    0.81
   4  -6  -5   31.17    1.08
  -4   6   5   32.08    1.05
   3  -6  -5    2.35    0.19
  -3   6   5    2.16    0.17
   2  -6  -5    1.33    0.15
   2  -6  -5    1.20    0.13
  -2   6   5    1.37    0.15
  -2   6   5    1.35    0.13
   1  -6  -5  152.26    4.78
   1  -6  -5  157.57    5.40
  -1   6   5  156.22    5.39
  -1   6   5  151.94    4.67
   0  -6  -5    0.37    0.09
   0  -6  -5    0.25    0.08
   0   6   5    0.38    0.08
   0   6   5    0.34    0.09
  -1  -6  -5   81.10    2.60
  -1  -6  -5   84.61    2.92
  -1  -6  -5   83.38    2.54
   1   6   5   83.00    2.92
   1   6   5   82.19    2.53
  -2  -6  -5   83.31    2.95
  -2  -6  -5   84.70    2.63
  -2  -6  -5   84.75    2.58
   2   6   5   84.45    2.95
   2   6   5   82.49    2.56
  -3  -6  -5   60.33    1.90
  -3  -6  -5   59.95    1.93
  -3  -6  -5   61.44    2.15
   3   6   5   62.24    1.88
  -4  -6  -5   15.24    0.55
  -4  -6  -5   15.28    0.56
   4   6   5   16.25    0.54
  -5  -6  -5   21.44    0.72
  -5  -6  -5   19.62    0.71
   5   6   5   21.23    0.69
  -6  -6  -5    0.66    0.10
  -6  -6  -5    0.43    0.10
   6   6   5    0.78    0.13
  -7  -6  -5    9.48    0.40
  -7  -6  -5   10.05    0.38
   7   6   5    7.54    0.43
  -8  -6  -5   16.97    0.65
  -8  -6  -5   16.93    0.62
   8   6   5   16.78    0.74
  -9  -6  -5   11.49    0.50
  -9  -6  -5   11.63    0.47
   9   6   5   10.96    0.57
 -10  -6  -5    0.16    0.11
 -10  -6  -5    0.04    0.12
  10   6   5    0.04    0.14
 -11  -6  -5    2.05    0.25
  11   6   5    1.70    0.27
   7  -7  -5    5.39    0.33
  -7   7   5    5.47    0.32
   6  -7  -5    6.31    0.37
  -6   7   5    7.02    0.35
   5  -7  -5   26.42    0.96
  -5   7   5   26.43    0.91
   4  -7  -5   15.95    0.63
  -4   7   5   15.96    0.59
   3  -7  -5   38.85    1.31
  -3   7   5   38.62    1.26
   2  -7  -5   32.31    1.12
  -2   7   5   33.41    1.08
   1  -7  -5   22.87    0.81
  -1   7   5   23.03    0.78
   0  -7  -5   15.26    0.57
   0  -7  -5   15.24    0.63
   0   7   5   14.58    0.54
   0   7   5   15.30    0.63
  -1  -7  -5    0.15    0.08
  -1  -7  -5    0.26    0.09
   1   7   5    0.06    0.07
   1   7   5    0.25    0.08
  -2  -7  -5   22.72    0.80
  -2  -7  -5   23.43    0.88
   2   7   5   23.42    0.88
   2   7   5   22.53    0.77
  -3  -7  -5   60.09    1.93
  -3  -7  -5   61.31    1.89
   3   7   5   59.86    1.88
  -4  -7  -5    3.73    0.22
  -4  -7  -5    3.84    0.21
   4   7   5    4.15    0.21
  -5  -7  -5    0.82    0.11
  -5  -7  -5    0.68    0.11
   5   7   5    0.73    0.11
  -6  -7  -5    6.30    0.31
  -6  -7  -5    6.64    0.30
   6   7   5    6.82    0.29
  -7  -7  -5    2.09    0.18
  -7  -7  -5    2.11    0.19
  -8  -7  -5    0.92    0.14
  -8  -7  -5    0.99    0.16
  -9  -7  -5    4.07    0.28
  -9  -7  -5    3.93    0.24
   9   7   5    3.80    0.32
 -10  -7  -5    0.14    0.12
 -10  -7  -5   -0.12    0.11
  10   7   5   -0.18    0.13
   6  -8  -5    2.15    0.24
  -6   8   5    2.44    0.22
   5  -8  -5    0.75    0.16
  -5   8   5    0.92    0.15
   4  -8  -5    8.42    0.41
  -4   8   5    8.35    0.37
   3  -8  -5    5.54    0.33
  -3   8   5    5.86    0.29
   2  -8  -5   36.90    1.24
  -2   8   5   35.56    1.18
   1  -8  -5   12.71    0.52
  -1   8   5   12.78    0.48
   0  -8  -5    1.63    0.17
   0   8   5    1.56    0.15
  -1  -8  -5   46.53    1.67
  -1  -8  -5   43.77    1.49
   1   8   5   47.10    1.67
   1   8   5   44.05    1.44
  -2  -8  -5    5.35    0.29
  -2  -8  -5    5.58    0.29
   2   8   5    5.55    0.26
   2   8   5    5.63    0.30
  -3  -8  -5    2.45    0.19
   3   8   5    2.25    0.18
  -4  -8  -5   18.13    0.67
   4   8   5   18.32    0.64
  -5  -8  -5    9.78    0.42
   5   8   5   10.15    0.40
  -6  -8  -5    5.21    0.27
  -6  -8  -5    4.80    0.26
   6   8   5    4.88    0.25
  -7  -8  -5    4.27    0.26
  -7  -8  -5    4.12    0.25
  -8  -8  -5   18.34    0.68
  -8  -8  -5   18.13    0.71
  -9  -8  -5    0.06    0.11
  -9  -8  -5    0.19    0.12
 -10  -8  -5    3.59    0.31
   5  -9  -5    0.81    0.19
  -5   9   5    0.79    0.16
   4  -9  -5    3.64    0.30
  -4   9   5    4.03    0.25
   3  -9  -5    6.64    0.36
  -3   9   5    6.02    0.31
   2  -9  -5    3.16    0.25
  -2   9   5    3.59    0.24
   1  -9  -5    6.05    0.33
  -1   9   5    5.73    0.29
   0  -9  -5    5.44    0.32
   0   9   5    5.41    0.27
  -1  -9  -5    0.02    0.10
   1   9   5   -0.02    0.08
  -2  -9  -5   35.21    1.23
   2   9   5   36.87    1.19
  -3  -9  -5    0.27    0.11
   3   9   5    0.10    0.09
  -4  -9  -5    0.67    0.14
   4   9   5    0.22    0.11
  -5  -9  -5   20.63    0.77
   5   9   5   21.55    0.75
  -6  -9  -5    0.20    0.11
   6   9   5    0.14    0.10
  -7  -9  -5    3.97    0.25
  -8  -9  -5    2.59    0.22
   3 -10  -5    1.90    0.24
  -3  10   5    2.24    0.21
   2 -10  -5    5.88    0.36
  -2  10   5    6.05    0.32
   1 -10  -5    4.75    0.31
  -1  10   5    4.84    0.27
   0 -10  -5    4.85    0.31
   0  10   5    5.02    0.27
  -1 -10  -5   13.98    0.59
   1  10   5   14.23    0.55
  -2 -10  -5    1.17    0.17
   2  10   5    1.51    0.16
  -3 -10  -5    7.93    0.40
   3  10   5    8.71    0.38
  -4 -10  -5   12.47    0.53
   4  10   5   12.42    0.50
  -5 -10  -5    0.54    0.14
   5  10   5    0.72    0.14
  -6 -10  -5    9.35    0.44
   6  10   5   10.55    0.44
  -7 -10  -5   10.08    0.46
   7  10   5   10.80    0.46
  -8 -10  -5    1.27    0.18
   2 -11  -5    2.23    0.26
  -2  11   5    2.79    0.24
   1 -11  -5    1.68    0.22
  -1  11   5    1.40    0.18
   0 -11  -5    2.43    0.25
   0  11   5    2.32    0.22
  -1 -11  -5    8.99    0.46
   1  11   5   10.31    0.44
  -2 -11  -5    3.31    0.26
   2  11   5    3.31    0.24
  -3 -11  -5    0.32    0.14
   3  11   5    0.34    0.13
  -4 -11  -5    1.41    0.20
   4  11   5    1.23    0.18
  -5 -11  -5    1.57    0.19
   5  11   5    1.29    0.18
  -6 -11  -5    0.77    0.17
   6  11   5    1.15    0.18
  -7 -11  -5    7.55    0.39
   7  11   5    7.34    0.38
  -2 -12  -5    9.47    0.49
   2  12   5    9.86    0.46
  -3 -12  -5    0.56    0.16
   3  12   5    0.81    0.17
   3   9  -6    1.21    0.22
   3   9  -6    1.38    0.19
   2   9  -6    2.65    0.27
   1   9  -6    4.87    0.33
   0   9  -6    0.05    0.15
  -1   9  -6    1.80    0.23
   6   8  -6    1.23    0.20
   6   8  -6    0.75    0.22
   5   8  -6    6.28    0.41
   5   8  -6    6.83    0.37
   4   8  -6    5.33    0.37
   4   8  -6    5.71    0.32
   3   8  -6    2.41    0.22
   3   8  -6    1.92    0.23
   2   8  -6    6.26    0.32
   2   8  -6    5.42    0.35
   1   8  -6    3.86    0.31
   0   8  -6    8.25    0.43
  -1   8  -6    4.99    0.34
  -2   8  -6    3.78    0.31
  -3   8  -6    2.25    0.25
  -4   8  -6    1.32    0.20
  -4   8  -6    1.42    0.23
   4  -8   6    1.55    0.23
   7   7  -6    2.69    0.30
   7   7  -6    2.98    0.27
   6   7  -6    0.85    0.22
   6   7  -6    1.30    0.19
   5   7  -6    6.93    0.43
   5   7  -6    6.64    0.36
   4   7  -6    3.60    0.30
   4   7  -6    3.27    0.24
   3   7  -6    2.84    0.22
   3   7  -6    3.09    0.26
   2   7  -6    7.93    0.35
   2   7  -6    7.11    0.41
   1   7  -6    3.51    0.22
   1   7  -6    3.29    0.26
   0   7  -6    5.15    0.33
  -1   7  -6   16.12    0.68
  -2   7  -6   15.09    0.65
  -3   7  -6    1.40    0.20
  -3   7  -6    1.64    0.20
   3  -7   6    1.72    0.21
  -4   7  -6    5.14    0.35
  -4   7  -6    5.80    0.36
   4  -7   6    5.13    0.36
  -5   7  -6    4.16    0.33
  -5   7  -6    4.62    0.33
   5  -7   6    4.14    0.34
   8   6  -6   10.09    0.49
   8   6  -6    8.91    0.54
   8   6  -6   10.08    0.47
  -8  -6   6   10.52    0.47
   7   6  -6    1.10    0.18
   7   6  -6    0.76    0.20
   7   6  -6    0.60    0.15
  -7  -6   6    0.61    0.14
   6   6  -6   12.76    0.63
   6   6  -6   12.47    0.54
   6   6  -6   13.08    0.52
  -6  -6   6   12.22    0.51
   5   6  -6   25.93    0.92
   5   6  -6   26.08    1.05
   4   6  -6   12.54    0.51
   4   6  -6   12.64    0.59
   3   6  -6   24.44    0.97
   3   6  -6   24.27    0.85
   2   6  -6   20.26    0.84
   2   6  -6   21.89    0.75
   1   6  -6    4.34    0.28
   1   6  -6    4.06    0.24
   0   6  -6   34.51    1.29
  -1   6  -6    9.01    0.43
  -2   6  -6   25.53    0.98
  -3   6  -6    1.69    0.20
  -3   6  -6    1.82    0.20
   3  -6   6    2.12    0.21
  -4   6  -6    4.44    0.31
  -4   6  -6    4.34    0.31
   4  -6   6    4.66    0.32
  -5   6  -6    3.75    0.29
  -5   6  -6    4.21    0.31
   5  -6   6    3.93    0.30
  -6   6  -6    2.32    0.26
  -6   6  -6    2.51    0.25
   6  -6   6    2.54    0.27
   8   5  -6    3.74    0.28
   8   5  -6    3.66    0.34
   8   5  -6    3.99    0.29
  -8  -5   6    3.26    0.28
   7   5  -6   10.52    0.56
   7   5  -6   11.02    0.49
   7   5  -6   10.56    0.48
  -7  -5   6   10.48    0.47
   6   5  -6    0.38    0.12
   6   5  -6    0.54    0.14
   6   5  -6    0.34    0.16
  -6  -5   6    0.56    0.14
   5   5  -6   20.83    0.87
   5   5  -6   20.91    0.77
   5   5  -6   21.77    0.76
  -5  -5   6   20.91    0.75
   4   5  -6   32.87    1.09
   4   5  -6   33.30    1.08
   4   5  -6   31.03    1.23
   3   5  -6   12.32    0.48
   3   5  -6   12.14    0.55
   2   5  -6   18.86    0.79
   2   5  -6   21.02    0.70
   1   5  -6   12.56    0.56
   1   5  -6   13.77    0.49
   0   5  -6   24.82    0.95
  -1   5  -6   13.31    0.56
  -2   5  -6   12.63    0.53
  -2   5  -6   12.48    0.50
  -2   5  -6   12.72    0.54
   2  -5   6   12.57    0.51
  -3   5  -6    0.34    0.13
  -3   5  -6    0.82    0.14
  -3   5  -6    0.72    0.13
   3  -5   6    0.78    0.15
  -4   5  -6   41.21    1.43
  -4   5  -6   43.20    1.54
   4  -5   6   41.43    1.44
  -5   5  -6    2.72    0.24
  -5   5  -6    2.73    0.25
   5  -5   6    2.77    0.25
  -6   5  -6    1.01    0.18
  -6   5  -6    1.10    0.18
   6  -5   6    0.96    0.17
  -7   5  -6    0.00    0.14
  -7   5  -6    0.18    0.15
   7  -5   6    0.47    0.16
   9   4  -6   18.80    0.86
   9   4  -6   19.30    0.76
   9   4  -6   19.12    0.76
  -9  -4   6   18.20    0.74
   8   4  -6    4.77    0.30
   8   4  -6    4.22    0.36
   8   4  -6    4.91    0.31
  -8  -4   6    4.45    0.29
   7   4  -6    8.04    0.40
   7   4  -6    8.10    0.47
   7   4  -6    9.03    0.41
  -7  -4   6    8.09    0.39
   6   4  -6   17.74    0.69
   6   4  -6   17.87    0.68
   6   4  -6   18.61    0.78
  -6  -4   6   18.28    0.68
   5   4  -6   20.60    0.75
   5   4  -6   19.69    0.73
   5   4  -6   19.77    0.84
  -5  -4   6   21.79    0.74
   4   4  -6    7.49    0.39
   4   4  -6    7.01    0.33
   4   4  -6    8.10    0.34
   3   4  -6   26.89    1.03
   3   4  -6   27.01    0.91
   3   4  -6   26.85    0.90
   2   4  -6   15.26    0.55
   2   4  -6   15.67    0.55
   2   4  -6   15.39    0.65
   2   4  -6   14.91    0.63
   1   4  -6   40.50    1.29
   1   4  -6   39.75    1.51
   1   4  -6   41.47    1.29
   1   4  -6   40.55    1.47
   0   4  -6   11.90    0.55
   0   4  -6   12.61    0.54
   0   4  -6   13.65    0.46
   0   4  -6   12.55    0.45
  -1   4  -6    3.86    0.24
  -1   4  -6    3.77    0.24
  -2   4  -6    0.52    0.11
  -2   4  -6    0.59    0.10
  -2   4  -6    0.65    0.12
  -3   4  -6    1.19    0.14
  -3   4  -6    1.34    0.16
  -3   4  -6    1.44    0.16
  -4   4  -6   20.15    0.75
  -4   4  -6   20.31    0.78
  -4   4  -6   20.48    0.80
  -5   4  -6   11.43    0.49
  -5   4  -6   10.92    0.51
  -6   4  -6    2.24    0.22
  -6   4  -6    2.20    0.22
  -7   4  -6    2.00    0.22
  -7   4  -6    1.66    0.21
  -8   4  -6    2.84    0.28
  -8   4  -6    2.73    0.28
   9   3  -6    6.17    0.42
   9   3  -6    6.69    0.37
   9   3  -6    5.83    0.35
  -9  -3   6    5.68    0.36
   8   3  -6    2.66    0.24
   8   3  -6    3.33    0.26
   8   3  -6    2.75    0.29
  -8  -3   6    2.94    0.25
   7   3  -6   21.61    0.81
   7   3  -6   21.65    0.92
   7   3  -6   22.35    0.82
  -7  -3   6   22.92    0.82
   6   3  -6    1.31    0.20
   6   3  -6    1.49    0.17
   6   3  -6    1.51    0.17
  -6  -3   6    1.69    0.17
   5   3  -6   73.03    2.28
   5   3  -6   69.95    2.27
   5   3  -6   73.25    2.56
  -5  -3   6   72.62    2.28
   4   3  -6    5.32    0.30
   4   3  -6    4.86    0.30
   4   3  -6    5.52    0.27
   4   3  -6    5.31    0.26
  -4  -3   6    5.26    0.26
   3   3  -6    5.03    0.25
   3   3  -6    5.01    0.25
   3   3  -6    5.48    0.29
   3   3  -6    4.88    0.30
   2   3  -6   40.59    1.30
   2   3  -6   39.57    1.46
   2   3  -6   41.45    1.50
   2   3  -6   40.61    1.29
   1   3  -6   63.36    2.31
   1   3  -6   65.53    2.00
   1   3  -6   63.29    2.25
   1   3  -6   64.58    1.98
   0   3  -6   76.71    2.75
   0   3  -6   80.50    2.42
   0   3  -6   80.74    2.83
  -1   3  -6   24.98    0.80
  -1   3  -6   24.64    0.82
  -1   3  -6   23.96    0.94
  -1   3  -6   24.52    0.91
  -1   3  -6   24.59    0.92
  -2   3  -6   19.99    0.68
  -2   3  -6   19.84    0.65
  -2   3  -6   19.09    0.75
  -2   3  -6   19.28    0.74
  -2   3  -6   19.63    0.78
  -3   3  -6   50.05    1.81
  -3   3  -6   50.04    1.55
  -3   3  -6   50.83    1.61
  -3   3  -6   48.84    1.77
  -3   3  -6   48.97    1.74
  -4   3  -6    2.97    0.20
  -4   3  -6    3.30    0.21
  -4   3  -6    2.76    0.21
  -4   3  -6    3.30    0.23
  -5   3  -6   14.63    0.58
  -5   3  -6   14.41    0.61
  -5   3  -6   14.01    0.57
  -5   3  -6   15.03    0.61
  -6   3  -6    6.90    0.37
  -6   3  -6    7.39    0.36
  -7   3  -6   18.55    0.73
  -7   3  -6   18.94    0.78
  -8   3  -6    7.39    0.40
  -8   3  -6    6.86    0.42
  -9   3  -6    1.81    0.23
   9   2  -6    0.45    0.15
   9   2  -6    0.44    0.15
   9   2  -6    0.85    0.20
  -9  -2   6    0.51    0.16
   8   2  -6    2.60    0.27
   8   2  -6    2.48    0.23
   8   2  -6    2.52    0.23
  -8  -2   6    2.86    0.23
   7   2  -6   16.49    0.65
   7   2  -6   16.39    0.65
   7   2  -6   17.79    0.75
  -7  -2   6   16.65    0.64
  -7  -2   6   17.11    0.65
   6   2  -6   43.18    1.56
   6   2  -6   42.51    1.39
   6   2  -6   41.21    1.38
  -6  -2   6   40.71    1.38
  -6  -2   6   42.26    1.37
   5   2  -6   29.84    1.16
   5   2  -6   32.05    1.17
   5   2  -6   30.33    1.03
   5   2  -6   29.70    1.03
  -5  -2   6   32.16    1.04
  -5  -2   6   29.41    1.02
   4   2  -6    6.22    0.31
   4   2  -6    6.75    0.31
   4   2  -6    7.82    0.36
   4   2  -6    6.50    0.36
  -4  -2   6    6.75    0.30
  -4  -2   6    7.07    0.30
   3   2  -6   35.60    1.14
   3   2  -6   34.19    1.29
   3   2  -6   35.86    1.31
   3   2  -6   33.30    1.14
  -3  -2   6   37.01    1.14
   2   2  -6    3.01    0.21
   2   2  -6    3.08    0.20
   2   2  -6    2.98    0.18
   2   2  -6    2.88    0.18
   1   2  -6   31.36    1.00
   1   2  -6   30.86    1.16
   1   2  -6   30.82    1.14
   1   2  -6   31.77    1.01
   0   2  -6    2.92    0.19
   0   2  -6    3.37    0.16
   0   2  -6    3.16    0.18
   0   2  -6    3.01    0.20
  -1   2  -6   99.16    2.96
  -1   2  -6   96.80    2.99
  -1   2  -6   97.21    3.29
  -1   2  -6   92.65    3.40
  -1   2  -6   95.03    3.32
  -1   2  -6   99.62    2.92
  -2   2  -6   46.23    1.60
  -2   2  -6   44.90    1.44
  -2   2  -6   43.39    1.41
  -2   2  -6   46.29    1.58
  -2   2  -6   44.78    1.63
  -3   2  -6   66.06    2.21
  -3   2  -6   64.43    2.24
  -3   2  -6   62.42    2.28
  -3   2  -6   63.49    2.03
  -4   2  -6   25.88    0.92
  -4   2  -6   23.99    0.94
  -4   2  -6   24.80    0.94
  -4   2  -6   24.58    0.85
  -5   2  -6    0.10    0.06
  -5   2  -6    0.21    0.09
  -5   2  -6    0.14    0.09
  -5   2  -6    0.12    0.08
  -5   2  -6    0.10    0.09
  -6   2  -6    0.46    0.10
  -6   2  -6    0.43    0.11
  -6   2  -6    0.46    0.09
  -6   2  -6    0.36    0.11
  -7   2  -6   20.44    0.75
  -7   2  -6   19.42    0.81
  -8   2  -6    4.26    0.28
  -9   2  -6    3.80    0.28
 -10   2  -6    4.71    0.33
   9   1  -6    2.57    0.25
   9   1  -6    3.08    0.30
   9   1  -6    3.37    0.26
  -9  -1   6    2.77    0.25
  -9  -1   6    2.49    0.23
   8   1  -6    2.21    0.22
   8   1  -6    2.62    0.27
   8   1  -6    2.57    0.23
  -8  -1   6    2.51    0.22
  -8  -1   6    2.52    0.22
   7   1  -6   20.53    0.84
   7   1  -6   19.31    0.74
   7   1  -6   19.97    0.75
  -7  -1   6   19.72    0.74
  -7  -1   6   20.63    0.73
   6   1  -6   19.03    0.78
   6   1  -6   19.12    0.70
   6   1  -6   18.62    0.69
  -6  -1   6   18.73    0.69
  -6  -1   6   18.82    0.68
   5   1  -6   20.20    0.73
   5   1  -6   20.53    0.82
   5   1  -6   22.01    0.83
   5   1  -6   19.37    0.72
  -5  -1   6   20.57    0.73
  -5  -1   6   20.84    0.72
   4   1  -6   93.56    2.85
   4   1  -6   88.72    3.20
   4   1  -6   93.15    2.86
   4   1  -6   93.62    3.26
  -4  -1   6   92.35    2.86
  -4  -1   6   92.26    2.84
   3   1  -6  122.06    4.12
   3   1  -6  118.80    3.66
   3   1  -6  119.65    4.20
   3   1  -6  120.52    3.68
  -3  -1   6  119.16    3.65
   2   1  -6  186.70    6.64
   2   1  -6  189.21    5.77
   2   1  -6  196.87    6.51
   2   1  -6  193.86    5.81
  -2  -1   6  191.51    5.76
   1   1  -6   32.65    1.04
   1   1  -6   32.86    1.18
   1   1  -6   32.30    1.20
   1   1  -6   32.61    1.05
  -1  -1   6   33.01    1.03
   0   1  -6   14.53    0.61
   0   1  -6   16.21    0.54
   0   1  -6   16.35    0.52
   0   1  -6   15.24    0.60
   0  -1   6   15.99    0.52
  -1   1  -6   27.05    1.02
  -1   1  -6   28.61    0.91
  -1   1  -6   28.10    0.91
  -1   1  -6   28.27    1.05
  -1   1  -6   28.94    1.02
  -1   1  -6   28.79    0.89
  -2   1  -6  155.30    5.36
  -2   1  -6  164.84    5.31
  -2   1  -6  157.35    4.84
  -2   1  -6  152.13    5.48
  -2   1  -6  159.56    4.78
  -3   1  -6   30.58    1.18
  -3   1  -6   32.07    1.03
  -3   1  -6   33.67    1.16
  -3   1  -6   31.76    1.16
  -3   1  -6   33.21    1.05
  -4   1  -6   35.52    1.35
  -4   1  -6   37.38    1.22
  -4   1  -6   37.14    1.33
  -4   1  -6   40.48    1.20
  -4   1  -6   36.89    1.36
  -5   1  -6   47.67    1.55
  -5   1  -6   47.35    1.51
  -5   1  -6   48.94    1.72
  -5   1  -6   47.98    1.71
  -5   1  -6   47.26    1.67
  -6   1  -6    2.00    0.15
  -6   1  -6    1.76    0.15
  -6   1  -6    1.85    0.18
  -6   1  -6    1.87    0.17
  -7   1  -6    3.30    0.21
  -7   1  -6    3.27    0.20
  -7   1  -6    3.40    0.23
  -7   1  -6    2.89    0.24
  -8   1  -6    0.79    0.14
  -8   1  -6    0.85    0.13
  -9   1  -6    0.38    0.15
 -10   1  -6    2.75    0.26
   9   0  -6   21.61    0.79
   9   0  -6   19.86    0.80
  -9   0   6   20.81    0.77
  -9   0   6   20.03    0.79
   8   0  -6   31.85    1.13
   8   0  -6   33.25    1.15
   8   0  -6   33.81    1.28
  -8   0   6   32.24    1.11
  -8   0   6   32.29    1.14
   7   0  -6   14.10    0.57
   7   0  -6   14.52    0.64
   7   0  -6   13.95    0.56
  -7   0   6   14.32    0.55
  -7   0   6   14.32    0.57
   6   0  -6    9.16    0.40
   6   0  -6    8.64    0.39
   6   0  -6    9.67    0.45
  -6   0   6    9.79    0.40
  -6   0   6    9.16    0.40
   5   0  -6    1.45    0.15
   5   0  -6    1.43    0.14
   5   0  -6    1.34    0.14
   5   0  -6    1.46    0.17
  -5   0   6    1.27    0.13
  -5   0   6    1.49    0.15
   4   0  -6   19.05    0.76
   4   0  -6   19.81    0.78
   4   0  -6   19.31    0.69
   4   0  -6   19.37    0.69
  -4   0   6   20.41    0.68
  -4   0   6   19.91    0.69
   3   0  -6   54.28    1.70
   3   0  -6   54.41    1.95
   3   0  -6   53.80    1.91
   3   0  -6   52.67    1.71
  -3   0   6   56.11    1.70
   2   0  -6   97.36    3.51
   2   0  -6   98.64    3.08
   2   0  -6  102.18    3.06
   2   0  -6  101.05    3.44
  -2   0   6  101.99    3.05
   1   0  -6   14.96    0.57
   1   0  -6   13.86    0.58
   1   0  -6   15.34    0.51
   1   0  -6   14.11    0.51
  -1   0   6   15.22    0.50
   0   0  -6   47.09    1.78
   0   0  -6   52.46    1.74
   0   0  -6   49.83    1.55
   0   0  -6   50.65    1.54
   0   0  -6   48.70    1.56
   0   0  -6   51.85    1.73
   0   0   6   49.39    1.53
   0   0   6   49.46    2.16
  -1   0  -6    0.36    0.07
  -1   0  -6    0.21    0.07
  -1   0  -6    0.29    0.07
  -1   0  -6    0.48    0.06
  -1   0  -6    0.69    0.08
  -1   0  -6    0.45    0.06
   1   0   6    0.54    0.06
  -2   0  -6   23.30    0.77
  -2   0  -6   23.54    0.77
  -2   0  -6   23.51    0.85
  -2   0  -6   24.53    0.86
  -2   0  -6   22.85    0.87
  -3   0  -6   32.86    1.04
  -3   0  -6   32.18    1.17
  -3   0  -6   33.01    1.16
  -3   0  -6   32.08    1.18
  -3   0  -6   32.54    1.05
  -4   0  -6    1.01    0.11
  -4   0  -6    0.83    0.10
  -4   0  -6    0.66    0.09
  -4   0  -6    0.88    0.11
  -4   0  -6    0.86    0.10
  -5   0  -6    2.56    0.17
  -5   0  -6    2.85    0.18
  -5   0  -6    2.98    0.18
  -5   0  -6    2.30    0.19
  -6   0  -6   51.28    1.76
  -6   0  -6   49.67    1.62
  -6   0  -6   49.93    1.80
  -6   0  -6   50.30    1.60
  -7   0  -6    2.09    0.20
  -7   0  -6    2.53    0.18
  -7   0  -6    2.71    0.19
  -7   0  -6    2.77    0.23
  -8   0  -6    0.68    0.14
  -8   0  -6    0.78    0.12
  -9   0  -6    2.70    0.22
  -9   0  -6    3.04    0.23
 -10   0  -6   -0.08    0.12
 -10   0  -6    0.20    0.12
   9  -1  -6    1.67    0.21
   9  -1  -6    1.65    0.21
  -9   1   6    1.93    0.21
  -9   1   6    1.64    0.20
   8  -1  -6   35.59    1.23
   8  -1  -6   35.82    1.25
  -8   1   6   36.36    1.24
  -8   1   6   36.81    1.22
   7  -1  -6   36.61    1.25
   7  -1  -6   35.83    1.24
  -7   1   6   37.43    1.22
  -7   1   6   37.63    1.25
   6  -1  -6   13.84    0.60
   6  -1  -6   14.53    0.55
   6  -1  -6   13.35    0.54
  -6   1   6   14.03    0.53
  -6   1   6   14.30    0.55
   5  -1  -6   22.24    0.82
   5  -1  -6   20.25    0.74
   5  -1  -6   20.71    0.83
   5  -1  -6   20.66    0.74
  -5   1   6   20.81    0.73
  -5   1   6   21.30    0.74
   4  -1  -6   26.10    0.98
   4  -1  -6   25.42    0.86
   4  -1  -6   24.84    0.86
   4  -1  -6   25.38    0.95
  -4   1   6   25.06    0.85
   3  -1  -6    1.05    0.11
   3  -1  -6    0.94    0.11
   3  -1  -6    1.34    0.13
   3  -1  -6    1.27    0.13
  -3   1   6    1.19    0.12
   2  -1  -6   46.19    1.46
   2  -1  -6   46.70    1.47
   2  -1  -6   44.06    1.67
   2  -1  -6   47.95    1.63
  -2   1   6   47.39    1.45
   1  -1  -6   10.00    0.36
   1  -1  -6    9.62    0.41
   1  -1  -6    9.82    0.33
   1  -1  -6    9.83    0.37
   1  -1  -6    9.81    0.39
  -1   1   6    9.47    0.35
   0  -1  -6   88.15    3.23
   0  -1  -6   94.92    2.84
   0  -1  -6   93.09    2.81
   0  -1  -6   92.27    2.83
   0  -1  -6   94.34    3.15
   0   1   6   91.80    3.96
   0   1   6   93.01    2.80
  -1  -1  -6   68.34    2.47
  -1  -1  -6   71.57    2.13
  -1  -1  -6   70.57    2.40
  -1  -1  -6   69.75    2.16
  -1  -1  -6   69.42    2.40
  -1  -1  -6   71.99    2.17
   1   1   6   70.06    3.03
   1   1   6   70.02    2.13
  -2  -1  -6   14.36    0.45
  -2  -1  -6   13.44    0.54
  -2  -1  -6   13.73    0.48
  -2  -1  -6   13.88    0.54
  -2  -1  -6   14.64    0.53
  -2  -1  -6   13.86    0.48
   2   1   6   13.84    0.45
  -3  -1  -6    1.49    0.13
  -3  -1  -6    1.37    0.12
  -3  -1  -6    1.21    0.11
  -3  -1  -6    1.48    0.11
  -3  -1  -6    1.56    0.11
  -4  -1  -6    0.75    0.10
  -4  -1  -6    0.56    0.08
  -4  -1  -6    0.84    0.09
  -4  -1  -6    0.62    0.08
  -4  -1  -6    0.64    0.09
  -5  -1  -6   10.55    0.42
  -5  -1  -6   11.44    0.46
  -5  -1  -6   10.97    0.42
  -5  -1  -6   10.78    0.46
  -6  -1  -6    5.39    0.27
  -6  -1  -6    5.01    0.29
  -6  -1  -6    4.80    0.25
  -6  -1  -6    4.64    0.25
  -7  -1  -6   80.99    2.56
  -7  -1  -6   80.65    2.58
  -7  -1  -6   83.76    2.82
  -8  -1  -6    1.29    0.15
  -8  -1  -6    1.46    0.16
  -9  -1  -6    0.46    0.12
  -9  -1  -6    0.28    0.12
 -10  -1  -6    3.93    0.27
 -10  -1  -6    3.77    0.27
 -11  -1  -6    1.45    0.21
 -11  -1  -6    1.53    0.21
   9  -2  -6    9.34    0.46
   9  -2  -6    9.35    0.43
  -9   2   6    9.03    0.45
  -9   2   6    8.40    0.41
   8  -2  -6    1.47    0.19
   8  -2  -6    1.65    0.20
  -8   2   6    1.22    0.17
  -8   2   6    1.76    0.20
   7  -2  -6   13.21    0.54
   7  -2  -6   12.98    0.53
  -7   2   6   13.55    0.52
  -7   2   6   12.64    0.53
   6  -2  -6   13.16    0.53
   6  -2  -6   13.54    0.52
  -6   2   6   13.06    0.52
  -6   2   6   13.29    0.51
   5  -2  -6   20.05    0.71
   5  -2  -6   19.07    0.70
  -5   2   6   20.00    0.70
  -5   2   6   19.79    0.69
   4  -2  -6   23.41    0.79
   4  -2  -6   22.99    0.90
   4  -2  -6   22.95    0.79
  -4   2   6   22.96    0.78
   3  -2  -6    7.31    0.36
   3  -2  -6    7.95    0.33
   3  -2  -6    8.28    0.32
  -3   2   6    7.58    0.32
   2  -2  -6    0.22    0.06
   2  -2  -6    0.40    0.08
   2  -2  -6    0.21    0.07
   2  -2  -6    0.10    0.07
  -2   2   6    0.41    0.08
   1  -2  -6    0.22    0.07
   1  -2  -6    0.23    0.06
   1  -2  -6    0.07    0.05
   1  -2  -6    0.26    0.07
   1  -2  -6    0.30    0.06
  -1   2   6    0.57    0.08
   0  -2  -6    4.74    0.20
   0  -2  -6    4.98    0.21
   0  -2  -6    4.80    0.21
   0  -2  -6    4.84    0.24
   0   2   6    4.75    0.20
  -1  -2  -6   30.83    1.08
  -1  -2  -6   30.25    1.12
  -1  -2  -6   30.72    0.98
  -1  -2  -6   31.32    0.98
  -1  -2  -6   30.54    1.10
   1   2   6   30.13    1.35
   1   2   6   31.33    0.96
  -2  -2  -6  141.91    4.82
  -2  -2  -6  139.66    4.36
  -2  -2  -6  145.28    4.32
  -2  -2  -6  138.55    4.79
  -2  -2  -6  141.13    4.93
   2   2   6  146.00    4.27
   2   2   6  144.28    6.11
  -3  -2  -6   51.58    1.60
  -3  -2  -6   51.62    1.78
  -3  -2  -6   49.50    1.78
  -3  -2  -6   52.42    1.81
  -3  -2  -6   50.22    1.61
   3   2   6   51.46    2.24
  -4  -2  -6    0.71    0.09
  -4  -2  -6    0.66    0.09
  -4  -2  -6    0.69    0.10
  -4  -2  -6    0.90    0.10
  -4  -2  -6    0.60    0.07
  -5  -2  -6   38.45    1.25
  -5  -2  -6   37.98    1.39
  -5  -2  -6   39.51    1.40
  -5  -2  -6   39.48    1.26
  -6  -2  -6   14.08    0.57
  -6  -2  -6   14.35    0.52
  -6  -2  -6   13.78    0.52
  -7  -2  -6   14.22    0.52
  -7  -2  -6   12.74    0.51
  -8  -2  -6    4.40    0.26
  -8  -2  -6    4.23    0.25
  -9  -2  -6   11.40    0.48
  -9  -2  -6   11.11    0.47
 -10  -2  -6    1.60    0.19
 -10  -2  -6    1.60    0.20
 -11  -2  -6    6.80    0.37
 -11  -2  -6    8.04    0.42
   9  -3  -6   11.32    0.50
  -9   3   6   10.30    0.47
   8  -3  -6    9.26    0.42
   8  -3  -6    8.29    0.41
  -8   3   6    8.44    0.39
  -8   3   6    8.19    0.40
   7  -3  -6    0.58    0.14
   7  -3  -6    0.64    0.14
  -7   3   6    0.50    0.12
  -7   3   6    0.71    0.14
   6  -3  -6    9.61    0.42
   6  -3  -6   10.21    0.43
  -6   3   6    9.49    0.41
  -6   3   6    9.87    0.42
   5  -3  -6   10.87    0.45
   5  -3  -6   10.64    0.44
  -5   3   6   11.51    0.44
   4  -3  -6   81.07    2.93
   4  -3  -6   81.51    2.55
   4  -3  -6   81.92    2.55
  -4   3   6   84.03    2.54
   3  -3  -6   38.39    1.24
   3  -3  -6   38.29    1.24
   3  -3  -6   38.10    1.42
  -3   3   6   38.48    1.23
   2  -3  -6   66.24    1.99
   2  -3  -6   61.08    1.98
   2  -3  -6   62.24    2.28
  -2   3   6   65.17    1.97
   1  -3  -6   22.93    0.89
   1  -3  -6   24.02    0.77
   1  -3  -6   22.86    0.77
  -1   3   6   23.76    0.77
   0  -3  -6   23.32    0.79
   0  -3  -6   24.59    0.80
   0  -3  -6   24.02    0.91
   0   3   6   25.12    0.78
  -1  -3  -6   28.21    1.04
  -1  -3  -6   28.65    1.00
  -1  -3  -6   28.02    0.92
  -1  -3  -6   28.90    0.92
   1   3   6   28.83    0.90
  -2  -3  -6   37.37    1.34
  -2  -3  -6   36.60    1.18
  -2  -3  -6   36.84    1.32
  -2  -3  -6   38.42    1.30
  -2  -3  -6   38.13    1.19
   2   3   6   36.04    1.64
   2   3   6   37.62    1.15
  -3  -3  -6   23.15    0.85
  -3  -3  -6   23.66    0.78
  -3  -3  -6   24.19    0.86
  -3  -3  -6   22.29    0.77
  -3  -3  -6   23.71    0.87
   3   3   6   24.03    0.74
   3   3   6   23.20    1.07
  -4  -3  -6   10.74    0.41
  -4  -3  -6   11.05    0.41
  -4  -3  -6   11.07    0.45
   4   3   6   10.85    0.54
  -5  -3  -6   18.08    0.62
  -5  -3  -6   17.25    0.62
   5   3   6   17.85    0.84
  -6  -3  -6   27.00    0.91
  -6  -3  -6   27.10    0.91
  -7  -3  -6    4.32    0.24
  -7  -3  -6    4.21    0.24
  -8  -3  -6    3.20    0.21
  -8  -3  -6    2.64    0.21
  -9  -3  -6    6.36    0.33
  -9  -3  -6    6.04    0.32
 -10  -3  -6    7.22    0.36
 -10  -3  -6    7.00    0.37
 -11  -3  -6    0.29    0.14
 -11  -3  -6    0.43    0.15
   8  -4  -6    4.12    0.28
  -8   4   6    4.24    0.28
   7  -4  -6   25.42    0.92
  -7   4   6   26.53    0.91
   6  -4  -6    0.18    0.11
  -6   4   6    0.47    0.12
   5  -4  -6   18.30    0.69
   5  -4  -6   20.10    0.69
  -5   4   6   18.79    0.68
   4  -4  -6   20.69    0.72
  -4   4   6   20.84    0.72
   3  -4  -6   21.77    0.87
   3  -4  -6   22.20    0.75
   3  -4  -6   22.23    0.75
  -3   4   6   21.98    0.75
   2  -4  -6   64.25    2.28
   2  -4  -6   61.88    1.97
   2  -4  -6   63.55    2.00
  -2   4   6   64.41    1.97
   1  -4  -6    0.27    0.07
   1  -4  -6    0.20    0.07
   1  -4  -6    0.08    0.07
  -1   4   6    0.24    0.07
   0  -4  -6  178.52    6.29
   0  -4  -6  179.29    5.49
   0  -4  -6  187.90    5.57
   0   4   6  180.37    5.46
  -1  -4  -6   28.98    1.06
  -1  -4  -6   29.36    0.94
  -1  -4  -6   27.88    0.92
   1   4   6   28.28    0.91
  -2  -4  -6    4.96    0.23
  -2  -4  -6    4.67    0.23
  -2  -4  -6    4.94    0.21
   2   4   6    5.05    0.27
   2   4   6    5.36    0.21
  -3  -4  -6    2.46    0.14
  -3  -4  -6    2.20    0.14
  -3  -4  -6    2.36    0.15
   3   4   6    2.25    0.13
   3   4   6    2.34    0.17
  -4  -4  -6   43.62    1.39
  -4  -4  -6   42.81    1.37
   4   4   6   43.05    1.92
  -5  -4  -6   13.20    0.48
  -5  -4  -6   12.64    0.47
   5   4   6   12.92    0.64
  -6  -4  -6   22.97    0.79
  -6  -4  -6   22.55    0.78
  -7  -4  -6    0.55    0.11
  -7  -4  -6    0.52    0.11
  -8  -4  -6    7.06    0.33
  -8  -4  -6    7.58    0.36
  -9  -4  -6    2.77    0.20
  -9  -4  -6    2.25    0.21
 -10  -4  -6    6.08    0.32
 -10  -4  -6    4.85    0.32
  10   4   6    5.79    0.40
 -11  -4  -6    0.42    0.15
 -11  -4  -6    0.21    0.14
  11   4   6    0.43    0.18
   8  -5  -6    3.61    0.28
  -8   5   6    3.69    0.27
   7  -5  -6    9.34    0.43
  -7   5   6    8.83    0.41
   6  -5  -6   14.28    0.57
  -6   5   6   13.88    0.55
  -5   5   6   12.77    0.50
   4  -5  -6   35.36    1.18
  -4   5   6   35.76    1.17
   3  -5  -6    0.17    0.08
   3  -5  -6    0.05    0.07
  -3   5   6    0.16    0.08
   2  -5  -6    6.13    0.28
   2  -5  -6    6.09    0.32
   2  -5  -6    6.06    0.26
  -2   5   6    5.77    0.31
  -2   5   6    6.52    0.28
   1  -5  -6   41.35    1.28
   1  -5  -6   39.53    1.48
   1  -5  -6   40.68    1.31
  -1   5   6   39.92    1.48
  -1   5   6   40.01    1.28
   0  -5  -6    0.53    0.09
   0  -5  -6    0.58    0.10
   0  -5  -6    0.68    0.08
   0   5   6    0.67    0.09
  -1  -5  -6    7.67    0.33
  -1  -5  -6    7.20    0.31
  -1  -5  -6    7.32    0.28
   1   5   6    6.97    0.28
  -2  -5  -6    3.50    0.20
  -2  -5  -6    3.71    0.20
  -2  -5  -6    3.73    0.18
   2   5   6    3.72    0.17
  -3  -5  -6    3.35    0.18
  -3  -5  -6    3.22    0.18
  -3  -5  -6    3.23    0.18
   3   5   6    3.66    0.17
  -4  -5  -6    7.64    0.32
  -4  -5  -6    7.48    0.31
   4   5   6    8.27    0.29
   4   5   6    7.42    0.41
  -5  -5  -6   22.11    0.76
  -5  -5  -6   21.92    0.76
  -6  -5  -6    0.00    0.08
  -6  -5  -6    0.50    0.10
  -7  -5  -6    1.25    0.14
  -7  -5  -6    1.08    0.14
  -8  -5  -6   16.36    0.62
  -8  -5  -6   15.69    0.60
  -9  -5  -6    0.74    0.14
  -9  -5  -6    0.90    0.14
   9   5   6    0.89    0.19
 -10  -5  -6    6.54    0.37
 -10  -5  -6    7.07    0.34
  10   5   6    6.32    0.43
 -11  -5  -6    0.05    0.13
  11   5   6    0.32    0.18
   7  -6  -6    4.07    0.29
  -7   6   6    3.40    0.26
   6  -6  -6    4.29    0.27
  -6   6   6    3.92    0.26
  -5   6   6   12.50    0.50
   4  -6  -6    1.16    0.15
  -4   6   6    1.70    0.16
   3  -6  -6    5.68    0.30
  -3   6   6    5.92    0.28
   2  -6  -6    0.49    0.10
  -2   6   6    0.46    0.10
   1  -6  -6   31.94    1.20
   1  -6  -6   31.26    1.06
  -1   6   6   32.08    1.20
  -1   6   6   31.15    1.03
   0  -6  -6   64.93    1.99
   0  -6  -6   62.74    2.05
   0  -6  -6   64.63    2.31
   0   6   6   64.91    2.00
   0   6   6   64.66    2.31
  -1  -6  -6   14.67    0.51
  -1  -6  -6   14.86    0.54
  -1  -6  -6   14.59    0.60
   1   6   6   14.68    0.52
   1   6   6   15.06    0.60
  -2  -6  -6    9.96    0.37
  -2  -6  -6    9.97    0.42
  -2  -6  -6    9.61    0.39
   2   6   6    9.94    0.37
   2   6   6   10.07    0.42
  -3  -6  -6   38.90    1.29
  -3  -6  -6   39.46    1.26
   3   6   6   40.29    1.25
  -4  -6  -6    3.94    0.20
  -4  -6  -6    3.45    0.20
   4   6   6    3.80    0.19
  -5  -6  -6   13.66    0.51
  -5  -6  -6   13.36    0.51
  -6  -6  -6   12.20    0.47
  -6  -6  -6   12.43    0.49
  -7  -6  -6   11.98    0.48
  -7  -6  -6   11.42    0.46
  -8  -6  -6    2.35    0.19
  -8  -6  -6    2.61    0.22
   8   6   6    2.77    0.25
  -9  -6  -6   10.00    0.45
  -9  -6  -6    9.23    0.42
   9   6   6   10.17    0.53
 -10  -6  -6    0.40    0.14
 -10  -6  -6    0.50    0.15
  10   6   6    0.48    0.18
 -11  -6  -6    0.24    0.14
  11   6   6    0.34    0.18
  -6   7   6    1.99    0.20
  -5   7   6    7.28    0.36
   4  -7  -6    0.85    0.15
  -4   7   6    0.85    0.14
   3  -7  -6    0.34    0.11
  -3   7   6    0.17    0.10
   2  -7  -6   10.24    0.44
  -2   7   6   10.61    0.42
   1  -7  -6   13.36    0.53
  -1   7   6   13.19    0.49
   0  -7  -6    1.72    0.17
   0  -7  -6    1.35    0.15
   0   7   6    1.69    0.17
   0   7   6    1.56    0.14
  -1  -7  -6   63.30    2.09
  -1  -7  -6   67.50    2.35
   1   7   6   65.21    2.34
   1   7   6   65.66    2.04
  -2  -7  -6    0.34    0.11
  -2  -7  -6    0.49    0.10
   2   7   6    0.65    0.11
   2   7   6    0.41    0.10
  -3  -7  -6   15.52    0.59
  -3  -7  -6   16.60    0.57
   3   7   6   16.26    0.57
  -4  -7  -6   14.99    0.54
  -4  -7  -6   14.04    0.55
   4   7   6   14.97    0.52
  -5  -7  -6    0.28    0.10
  -5  -7  -6    0.25    0.09
   5   7   6    0.44    0.09
  -6  -7  -6    9.02    0.38
  -6  -7  -6    8.64    0.38
  -7  -7  -6    9.29    0.40
  -7  -7  -6    9.35    0.41
  -8  -7  -6   14.96    0.59
  -8  -7  -6   16.44    0.63
  -9  -7  -6    3.85    0.25
  -9  -7  -6    4.64    0.29
 -10  -7  -6    1.94    0.20
 -10  -7  -6    2.12    0.24
   5  -8  -6    2.74    0.26
  -5   8   6    2.95    0.23
   4  -8  -6    8.00    0.41
  -4   8   6    8.06    0.37
   3  -8  -6    9.74    0.45
  -3   8   6    9.36    0.41
   2  -8  -6    9.35    0.43
  -2   8   6    9.23    0.39
   1  -8  -6    7.20    0.37
  -1   8   6    8.62    0.36
   0  -8  -6    0.80    0.14
   0   8   6    1.17    0.13
  -1  -8  -6    2.72    0.22
   1   8   6    3.12    0.19
  -2  -8  -6   58.19    1.92
   2   8   6   60.60    1.87
  -3  -8  -6   21.63    0.80
   3   8   6   22.91    0.77
  -4  -8  -6    0.68    0.13
   4   8   6    0.68    0.11
  -5  -8  -6   26.65    0.93
   5   8   6   27.03    0.90
  -6  -8  -6    0.14    0.10
  -6  -8  -6    0.22    0.12
  -7  -8  -6    0.00    0.11
  -7  -8  -6    0.04    0.10
  -8  -8  -6    7.99    0.37
  -8  -8  -6    7.52    0.38
  -9  -8  -6    4.25    0.30
  -9  -8  -6    3.85    0.26
 -10  -8  -6    2.32    0.22
 -10  -8  -6    2.16    0.24
   4  -9  -6    4.76    0.34
  -4   9   6    4.77    0.28
   3  -9  -6    9.42    0.46
  -3   9   6    9.33    0.41
   2  -9  -6    9.14    0.45
  -2   9   6   10.19    0.42
   1  -9  -6    6.47    0.35
  -1   9   6    6.47    0.32
   0  -9  -6    1.12    0.16
   0   9   6    1.11    0.15
  -1  -9  -6    0.10    0.11
   1   9   6    0.17    0.10
  -2  -9  -6    1.29    0.17
   2   9   6    1.16    0.14
  -3  -9  -6   10.34    0.45
   3   9   6   10.83    0.43
  -4  -9  -6    6.63    0.34
   4   9   6    6.45    0.31
  -5  -9  -6    7.94    0.38
   5   9   6    7.61    0.34
  -6  -9  -6    8.08    0.39
   6   9   6    8.96    0.38
  -7  -9  -6    0.65    0.14
  -8  -9  -6    6.37    0.33
  -9  -9  -6    0.01    0.12
   3 -10  -6    1.36    0.22
  -3  10   6    1.59    0.19
   2 -10  -6    3.10    0.27
  -2  10   6    3.48    0.24
   1 -10  -6    7.84    0.42
  -1  10   6    8.32    0.38
   0 -10  -6    4.88    0.31
   0  10   6    4.48    0.28
  -1 -10  -6    9.02    0.43
   1  10   6    9.08    0.41
  -2 -10  -6    0.15    0.12
   2  10   6    0.12    0.11
  -3 -10  -6    0.24    0.13
   3  10   6    0.35    0.13
  -4 -10  -6    2.16    0.21
   4  10   6    2.39    0.20
  -5 -10  -6    2.20    0.22
   5  10   6    2.05    0.19
  -6 -10  -6    1.72    0.20
   6  10   6    1.70    0.18
  -7 -10  -6   12.90    0.54
  -8 -10  -6    2.40    0.23
   1 -11  -6    0.61    0.17
  -1  11   6    0.51    0.15
   0 -11  -6    0.66    0.17
   0  11   6    0.51    0.15
  -1 -11  -6    8.65    0.45
   1  11   6    9.44    0.43
  -2 -11  -6   13.36    0.60
   2  11   6   15.11    0.58
  -3 -11  -6    2.24    0.24
   3  11   6    2.95    0.23
  -4 -11  -6    0.15    0.13
   4  11   6    0.21    0.12
  -5 -11  -6    2.99    0.26
   5  11   6    3.13    0.25
  -6 -11  -6    3.18    0.25
   6  11   6    2.59    0.24
   4   8  -7    6.06    0.40
   4   8  -7    6.08    0.36
   3   8  -7    2.16    0.26
   3   8  -7    2.06    0.22
   2   8  -7    4.41    0.33
   1   8  -7    7.98    0.44
   0   8  -7    0.14    0.15
  -1   8  -7    4.25    0.33
  -2   8  -7    0.47    0.18
   6   7  -7    5.23    0.41
   6   7  -7    5.78    0.34
   5   7  -7    4.64    0.35
   5   7  -7    5.38    0.32
   4   7  -7    2.74    0.28
   4   7  -7    2.23    0.23
   3   7  -7    1.99    0.20
   3   7  -7    2.03    0.24
   2   7  -7    3.57    0.28
   2   7  -7    3.34    0.24
   1   7  -7    4.96    0.34
   0   7  -7    2.65    0.26
  -1   7  -7    7.70    0.43
  -2   7  -7    4.57    0.33
  -3   7  -7    1.45    0.21
  -4   7  -7    1.19    0.21
   7   6  -7    2.94    0.26
   7   6  -7    2.38    0.30
   7   6  -7    2.78    0.26
   6   6  -7    0.66    0.19
   6   6  -7    0.79    0.17
   5   6  -7    7.78    0.45
   5   6  -7    7.16    0.37
   4   6  -7   10.41    0.45
   4   6  -7    9.52    0.50
   3   6  -7    0.83    0.18
   3   6  -7    1.01    0.15
   2   6  -7    0.67    0.16
   2   6  -7    0.52    0.13
   1   6  -7    0.61    0.15
   0   6  -7    0.79    0.16
  -1   6  -7    4.06    0.28
  -2   6  -7    5.83    0.35
  -3   6  -7    1.29    0.19
  -4   6  -7    1.42    0.21
  -4   6  -7    1.55    0.20
   4  -6   7    1.35    0.21
  -5   6  -7    1.46    0.21
  -5   6  -7    1.40    0.22
   5  -6   7    1.38    0.22
  -6   6  -7    0.68    0.18
  -6   6  -7    0.62    0.18
   6  -6   7    0.35    0.17
   7   5  -7    0.33    0.14
   7   5  -7    0.24    0.18
   7   5  -7    0.48    0.15
  -7  -5   7    0.59    0.15
   6   5  -7    7.47    0.39
   6   5  -7    7.11    0.36
   6   5  -7    7.51    0.44
   5   5  -7    0.97    0.15
   5   5  -7    0.42    0.17
   5   5  -7    0.80    0.14
   4   5  -7   24.36    0.86
   4   5  -7   25.36    0.88
   4   5  -7   24.56    1.00
   3   5  -7   16.52    0.59
   3   5  -7   15.43    0.58
   3   5  -7   14.78    0.68
   2   5  -7   11.00    0.43
   2   5  -7   10.21    0.50
   1   5  -7    8.14    0.34
   1   5  -7    8.23    0.42
   0   5  -7    5.84    0.33
  -1   5  -7    8.21    0.41
  -2   5  -7    7.64    0.39
  -3   5  -7    0.02    0.10
  -3   5  -7   -0.18    0.12
   3  -5   7   -0.04    0.10
  -4   5  -7   27.20    1.03
  -4   5  -7   25.62    0.95
   4  -5   7   25.44    0.96
  -5   5  -7    7.68    0.43
  -5   5  -7    7.43    0.40
  -6   5  -7    1.49    0.21
  -6   5  -7    1.56    0.22
  -7   5  -7   -0.22    0.12
  -7   5  -7    0.19    0.16
   7  -5   7    0.23    0.15
   8   4  -7    8.14    0.48
   8   4  -7    8.34    0.43
   8   4  -7    8.17    0.44
  -8  -4   7    8.71    0.44
   7   4  -7    1.89    0.25
   7   4  -7    1.50    0.20
   7   4  -7    1.31    0.19
  -7  -4   7    1.63    0.20
   6   4  -7    0.64    0.15
   6   4  -7    0.51    0.14
   6   4  -7    0.50    0.18
  -6  -4   7    0.41    0.13
   5   4  -7   10.19    0.51
   5   4  -7   10.10    0.44
   5   4  -7   10.04    0.44
   4   4  -7    4.02    0.24
   4   4  -7    3.82    0.25
   4   4  -7    4.20    0.29
   3   4  -7    0.44    0.11
   3   4  -7    0.28    0.10
   3   4  -7    0.17    0.13
   2   4  -7   27.68    0.93
   2   4  -7   27.26    1.05
   2   4  -7   27.63    0.92
   1   4  -7   20.66    0.83
   1   4  -7   21.34    0.72
   0   4  -7   34.60    1.30
   0   4  -7   35.90    1.14
  -1   4  -7    1.27    0.16
  -2   4  -7    4.46    0.27
  -3   4  -7    0.03    0.09
  -3   4  -7   -0.07    0.10
  -3   4  -7    0.06    0.10
  -4   4  -7   11.17    0.48
  -4   4  -7   11.44    0.50
  -4   4  -7   11.40    0.52
  -5   4  -7    5.74    0.34
  -5   4  -7    5.50    0.32
  -6   4  -7    6.08    0.37
  -6   4  -7    5.37    0.33
  -7   4  -7    0.43    0.15
  -7   4  -7    0.46    0.16
  -8   4  -7    2.24    0.26
  -8   4  -7    2.52    0.27
   8   3  -7    8.94    0.45
   8   3  -7    9.13    0.45
   8   3  -7    9.69    0.52
  -8  -3   7    8.84    0.44
   7   3  -7    7.69    0.40
   7   3  -7    8.33    0.41
   7   3  -7    7.87    0.46
  -7  -3   7    8.31    0.40
   6   3  -7   25.70    0.91
   6   3  -7   24.46    0.90
   6   3  -7   24.99    1.02
  -6  -3   7   25.74    0.90
   5   3  -7   45.40    1.71
   5   3  -7   46.83    1.52
   5   3  -7   46.54    1.52
   4   3  -7    1.52    0.16
   4   3  -7    1.54    0.16
   4   3  -7    1.55    0.19
   3   3  -7    8.57    0.42
   3   3  -7    8.06    0.36
   3   3  -7    8.71    0.37
   2   3  -7    7.66    0.40
   2   3  -7    8.41    0.34
   2   3  -7    8.60    0.35
   1   3  -7   33.79    1.06
   1   3  -7   31.71    1.21
   1   3  -7   32.78    1.07
   0   3  -7   24.60    0.81
   0   3  -7   23.60    0.92
  -1   3  -7   27.53    1.03
  -2   3  -7    0.13    0.08
  -2   3  -7    0.09    0.07
  -2   3  -7    0.09    0.09
  -3   3  -7    5.75    0.29
  -3   3  -7    5.23    0.30
  -3   3  -7    5.06    0.27
  -4   3  -7    7.88    0.39
  -4   3  -7    7.66    0.36
  -4   3  -7    8.50    0.38
  -5   3  -7    6.85    0.34
  -5   3  -7    7.15    0.37
  -5   3  -7    6.69    0.34
  -6   3  -7    1.78    0.19
  -6   3  -7    1.99    0.21
  -7   3  -7    1.77    0.20
  -7   3  -7    1.00    0.18
  -8   3  -7    1.67    0.22
  -8   3  -7    1.93    0.25
   9   2  -7    0.95    0.19
   9   2  -7    0.70    0.21
   8   2  -7    0.21    0.13
   8   2  -7    0.27    0.17
   8   2  -7    0.61    0.15
  -8  -2   7    0.55    0.15
   7   2  -7    5.12    0.34
   7   2  -7    5.10    0.30
   7   2  -7    5.04    0.30
  -7  -2   7    4.89    0.29
   6   2  -7    9.37    0.47
   6   2  -7    9.31    0.43
   6   2  -7    9.60    0.43
  -6  -2   7    9.34    0.42
  -6  -2   7    9.19    0.41
   5   2  -7   34.61    1.32
   5   2  -7   35.49    1.19
   5   2  -7   34.59    1.18
  -5  -2   7   35.90    1.17
   4   2  -7    0.78    0.15
   4   2  -7    0.60    0.12
   4   2  -7    0.67    0.12
  -4  -2   7    0.74    0.12
   3   2  -7   12.08    0.47
   3   2  -7   11.89    0.53
   3   2  -7   12.47    0.47
  -3  -2   7   12.68    0.47
   2   2  -7    5.52    0.30
   2   2  -7    5.45    0.26
   2   2  -7    5.90    0.27
   2   2  -7    5.12    0.30
   1   2  -7    2.86    0.20
   1   2  -7    2.61    0.16
   1   2  -7    2.78    0.18
   1   2  -7    2.68    0.20
   0   2  -7    6.24    0.28
   0   2  -7    6.17    0.26
   0   2  -7    5.86    0.31
   0   2  -7    6.31    0.32
  -1   2  -7    4.37    0.24
  -1   2  -7    4.05    0.24
  -1   2  -7    4.31    0.21
  -2   2  -7   27.03    0.91
  -2   2  -7   26.38    1.03
  -2   2  -7   26.78    1.01
  -2   2  -7   27.50    1.00
  -2   2  -7   27.81    0.89
  -3   2  -7    0.79    0.11
  -3   2  -7    0.62    0.11
  -3   2  -7    0.65    0.11
  -3   2  -7    0.91    0.12
  -3   2  -7    0.72    0.10
  -4   2  -7   12.50    0.50
  -4   2  -7   11.78    0.50
  -4   2  -7   10.10    0.42
  -4   2  -7   12.30    0.51
  -4   2  -7   11.28    0.46
  -5   2  -7    9.37    0.41
  -5   2  -7    9.21    0.41
  -5   2  -7    9.03    0.44
  -6   2  -7    3.35    0.25
  -6   2  -7    2.71    0.22
  -7   2  -7    6.53    0.37
  -7   2  -7    6.47    0.35
  -8   2  -7    4.11    0.32
  -8   2  -7    4.22    0.29
  -9   2  -7    0.31    0.15
   9   1  -7   10.69    0.50
   9   1  -7   10.57    0.57
  -9  -1   7   10.28    0.48
   8   1  -7    4.20    0.29
   8   1  -7    4.48    0.33
   8   1  -7    3.24    0.27
  -8  -1   7    4.52    0.29
  -8  -1   7    3.82    0.27
   7   1  -7    1.48    0.21
   7   1  -7    1.48    0.18
   7   1  -7    1.49    0.18
  -7  -1   7    1.08    0.16
  -7  -1   7    1.49    0.17
   6   1  -7    9.26    0.43
   6   1  -7    8.93    0.42
   6   1  -7    9.49    0.47
  -6  -1   7    9.90    0.42
  -6  -1   7   10.17    0.43
   5   1  -7    6.23    0.32
   5   1  -7    6.35    0.35
   5   1  -7    5.93    0.31
  -5  -1   7    6.53    0.30
   4   1  -7    0.22    0.11
   4   1  -7    0.19    0.10
   4   1  -7    0.31    0.09
  -4  -1   7    0.17    0.08
   3   1  -7   51.78    1.62
   3   1  -7   49.87    1.62
   3   1  -7   51.55    1.86
   3   1  -7   49.29    1.81
  -3  -1   7   51.94    1.61
   2   1  -7    7.77    0.32
   2   1  -7    7.22    0.36
   2   1  -7    7.67    0.33
   2   1  -7    7.10    0.35
  -2  -1   7    7.61    0.31
   1   1  -7   15.40    0.64
   1   1  -7   16.46    0.64
   1   1  -7   15.80    0.57
   1   1  -7   16.22    0.55
  -1  -1   7   16.15    0.55
   0   1  -7    2.91    0.19
   0   1  -7    3.17    0.16
   0   1  -7    3.41    0.18
   0   1  -7    2.98    0.21
   0  -1   7    3.18    0.16
  -1   1  -7    2.33    0.17
  -1   1  -7    2.20    0.16
  -1   1  -7    2.15    0.14
  -1   1  -7    2.30    0.15
  -2   1  -7    0.64    0.09
  -2   1  -7    0.59    0.09
  -2   1  -7    0.82    0.11
  -2   1  -7    0.75    0.11
  -3   1  -7   10.12    0.43
  -3   1  -7    9.71    0.43
  -3   1  -7    9.84    0.38
  -3   1  -7    9.79    0.39
  -3   1  -7    9.72    0.43
  -4   1  -7   15.62    0.63
  -4   1  -7   15.98    0.58
  -4   1  -7   16.16    0.64
  -4   1  -7   15.86    0.62
  -4   1  -7   15.40    0.55
  -5   1  -7    0.06    0.09
  -5   1  -7    0.05    0.08
  -5   1  -7    0.12    0.08
  -5   1  -7    0.13    0.08
  -6   1  -7   24.74    0.90
  -6   1  -7   23.27    0.84
  -6   1  -7   24.00    0.81
  -6   1  -7   22.90    0.92
  -7   1  -7    0.14    0.11
  -7   1  -7    0.20    0.10
  -7   1  -7    0.20    0.12
  -8   1  -7    3.41    0.25
  -8   1  -7    3.51    0.30
  -8   1  -7    3.44    0.23
  -9   1  -7    5.69    0.33
 -10   1  -7    1.09    0.20
   9   0  -7    0.15    0.13
  -9   0   7    0.21    0.14
  -9   0   7    0.11    0.14
   8   0  -7   22.84    0.85
   8   0  -7   22.17    0.85
  -8   0   7   23.80    0.83
  -8   0   7   21.59    0.84
   7   0  -7    1.29    0.17
   7   0  -7    1.19    0.17
   7   0  -7    1.49    0.20
  -7   0   7    1.11    0.15
  -7   0   7    1.20    0.17
   6   0  -7    3.27    0.24
   6   0  -7    3.18    0.23
   6   0  -7    3.21    0.25
  -6   0   7    3.20    0.22
  -6   0   7    3.53    0.23
   5   0  -7    1.76    0.17
   5   0  -7    1.74    0.17
   5   0  -7    1.96    0.20
  -5   0   7    1.58    0.16
   4   0  -7    0.26    0.11
   4   0  -7    0.33    0.09
   4   0  -7    0.16    0.10
  -4   0   7    0.25    0.09
   3   0  -7   21.11    0.74
   3   0  -7   20.36    0.73
   3   0  -7   22.01    0.84
   3   0  -7   21.22    0.82
  -3   0   7   21.90    0.73
   2   0  -7   33.77    1.25
   2   0  -7   33.16    1.22
   2   0  -7   33.40    1.10
   2   0  -7   34.41    1.09
  -2   0   7   33.36    1.08
   1   0  -7    4.37    0.23
   1   0  -7    4.56    0.21
   1   0  -7    4.48    0.23
   1   0  -7    4.50    0.24
  -1   0   7    4.53    0.21
   0   0  -7   32.18    1.27
   0   0  -7   35.04    1.24
   0   0  -7   35.09    1.09
   0   0  -7   34.28    1.12
   0   0   7   35.68    1.52
   0   0   7   35.38    1.09
  -1   0  -7   60.36    2.16
  -1   0  -7   60.04    2.22
  -1   0  -7   63.31    1.95
  -1   0  -7   64.49    1.91
  -1   0  -7   64.37    1.95
   1   0   7   61.79    1.90
  -2   0  -7    7.27    0.32
  -2   0  -7    6.91    0.29
  -2   0  -7    6.97    0.33
  -2   0  -7    7.11    0.29
  -2   0  -7    7.40    0.33
  -3   0  -7   29.10    1.03
  -3   0  -7   28.82    0.93
  -3   0  -7   26.96    1.02
  -3   0  -7   28.07    0.91
  -3   0  -7   26.94    1.04
  -4   0  -7   72.34    2.41
  -4   0  -7   69.52    2.17
  -4   0  -7   71.00    2.20
  -4   0  -7   68.50    2.47
  -4   0  -7   67.71    2.43
  -5   0  -7    1.88    0.16
  -5   0  -7    1.32    0.13
  -5   0  -7    1.97    0.16
  -5   0  -7    1.41    0.16
  -6   0  -7    5.45    0.29
  -6   0  -7    5.86    0.30
  -6   0  -7    5.74    0.32
  -6   0  -7    5.74    0.27
  -7   0  -7   21.96    0.80
  -7   0  -7   22.75    0.89
  -7   0  -7   22.24    0.78
  -8   0  -7    3.73    0.25
  -8   0  -7    3.27    0.22
  -9   0  -7    0.85    0.17
  -9   0  -7    0.45    0.13
 -10   0  -7    4.08    0.29
   9  -1  -7    4.20    0.30
   9  -1  -7    4.05    0.30
  -9   1   7    4.10    0.28
  -9   1   7    4.09    0.30
   8  -1  -7    5.81    0.35
   8  -1  -7    5.92    0.33
  -8   1   7    4.84    0.33
  -8   1   7    5.38    0.31
   7  -1  -7    7.95    0.38
   7  -1  -7    7.97    0.39
  -7   1   7    7.69    0.36
  -7   1   7    7.17    0.37
   6  -1  -7   11.23    0.48
   6  -1  -7   12.35    0.50
  -6   1   7   11.69    0.48
   5  -1  -7   22.87    0.80
   5  -1  -7   22.31    0.80
  -5   1   7   22.77    0.79
   4  -1  -7    0.97    0.13
   4  -1  -7    1.37    0.15
   4  -1  -7    1.23    0.15
  -4   1   7    1.05    0.13
   3  -1  -7   46.86    1.49
   3  -1  -7   45.40    1.70
   3  -1  -7   46.66    1.50
   3  -1  -7   47.00    1.65
  -3   1   7   47.20    1.48
   2  -1  -7   30.65    1.17
   2  -1  -7   31.88    1.13
   2  -1  -7   31.47    1.02
   2  -1  -7   31.35    1.03
  -2   1   7   31.38    1.01
   1  -1  -7    2.45    0.16
   1  -1  -7    2.21    0.16
   1  -1  -7    2.18    0.16
   1  -1  -7    2.55    0.16
  -1   1   7    2.32    0.15
   0  -1  -7   19.55    0.64
   0  -1  -7   18.13    0.65
   0  -1  -7   19.88    0.64
   0  -1  -7   18.87    0.75
   0  -1  -7   19.40    0.72
   0   1   7   20.09    0.64
  -1  -1  -7   19.57    0.61
  -1  -1  -7   18.49    0.63
  -1  -1  -7   18.17    0.69
  -1  -1  -7   17.44    0.71
  -1  -1  -7   19.07    0.62
   1   1   7   18.98    0.61
  -2  -1  -7    8.19    0.34
  -2  -1  -7    7.82    0.31
  -2  -1  -7    7.97    0.31
  -2  -1  -7    8.03    0.35
   2   1   7    7.82    0.41
  -3  -1  -7   13.34    0.48
  -3  -1  -7   13.84    0.54
  -3  -1  -7   14.23    0.55
  -3  -1  -7   13.28    0.54
  -3  -1  -7   13.15    0.48
  -4  -1  -7    8.51    0.36
  -4  -1  -7    9.36    0.39
  -4  -1  -7    9.66    0.41
  -4  -1  -7    9.26    0.36
  -4  -1  -7    9.41    0.41
  -5  -1  -7    2.26    0.16
  -5  -1  -7    2.38    0.18
  -5  -1  -7    2.04    0.18
  -5  -1  -7    2.23    0.17
  -6  -1  -7    4.49    0.25
  -6  -1  -7    4.54    0.25
  -6  -1  -7    5.19    0.30
  -6  -1  -7    5.22    0.27
  -7  -1  -7    5.77    0.30
  -7  -1  -7    5.83    0.30
  -7  -1  -7    6.16    0.35
  -7  -1  -7    5.76    0.31
  -8  -1  -7    4.85    0.27
  -8  -1  -7    4.67    0.27
  -9  -1  -7    0.11    0.10
  -9  -1  -7    0.06    0.12
 -10  -1  -7    0.40    0.15
 -10  -1  -7    0.47    0.14
   8  -2  -7   14.76    0.62
   8  -2  -7   14.96    0.61
  -8   2   7   14.33    0.59
  -8   2   7   15.13    0.61
   7  -2  -7    0.14    0.12
   7  -2  -7   -0.09    0.10
  -7   2   7    0.14    0.12
   6  -2  -7   30.44    1.05
   6  -2  -7   30.51    1.05
  -6   2   7   30.39    1.03
   5  -2  -7    5.45    0.28
   5  -2  -7    4.87    0.27
  -5   2   7    5.00    0.27
   4  -2  -7    9.97    0.41
   4  -2  -7    9.83    0.42
  -4   2   7   10.27    0.41
   3  -2  -7   40.86    1.33
   3  -2  -7   39.87    1.51
   3  -2  -7   41.44    1.33
  -3   2   7   41.67    1.31
   2  -2  -7    5.61    0.30
   2  -2  -7    5.77    0.27
   2  -2  -7    6.13    0.27
  -2   2   7    6.11    0.26
   1  -2  -7   71.47    2.29
   1  -2  -7   77.12    2.29
   1  -2  -7   72.31    2.63
   1  -2  -7   74.91    2.54
  -1   2   7   74.36    2.27
   0  -2  -7   11.82    0.42
   0  -2  -7   11.65    0.49
   0  -2  -7   11.44    0.43
   0  -2  -7   11.73    0.45
   0  -2  -7   12.03    0.42
   0   2   7   11.93    0.42
  -1  -2  -7   24.08    0.92
  -1  -2  -7   25.39    0.80
  -1  -2  -7   23.96    0.88
  -1  -2  -7   24.78    0.81
  -1  -2  -7   25.56    0.81
   1   2   7   23.71    1.10
   1   2   7   25.31    0.79
  -2  -2  -7   26.76    0.96
  -2  -2  -7   26.45    0.87
  -2  -2  -7   25.33    0.87
  -2  -2  -7   26.74    0.99
  -2  -2  -7   28.51    0.85
   2   2   7   26.84    1.21
  -3  -2  -7   19.67    0.67
  -3  -2  -7   19.55    0.73
  -3  -2  -7   19.05    0.66
  -3  -2  -7   19.99    0.76
  -3  -2  -7   19.81    0.74
   3   2   7   19.66    0.91
  -4  -2  -7    2.96    0.20
  -4  -2  -7    2.83    0.17
  -4  -2  -7    2.96    0.20
  -4  -2  -7    3.14    0.17
  -5  -2  -7    7.71    0.37
  -5  -2  -7    7.53    0.33
  -5  -2  -7    7.72    0.37
  -5  -2  -7    8.13    0.33
  -6  -2  -7    7.07    0.32
  -6  -2  -7    7.31    0.36
  -6  -2  -7    7.05    0.32
  -6  -2  -7    7.28    0.36
  -7  -2  -7   36.02    1.22
  -7  -2  -7   37.12    1.21
  -8  -2  -7    1.19    0.15
  -8  -2  -7    1.17    0.15
  -9  -2  -7    2.50    0.22
  -9  -2  -7    2.12    0.21
 -10  -2  -7    1.46    0.19
 -10  -2  -7    1.27    0.18
   8  -3  -7    3.06    0.26
   8  -3  -7    3.13    0.26
  -8   3   7    2.64    0.23
   7  -3  -7    5.79    0.33
   7  -3  -7    5.70    0.32
  -7   3   7    5.63    0.31
   6  -3  -7    9.58    0.43
   6  -3  -7   10.03    0.45
  -6   3   7    9.84    0.43
   5  -3  -7   10.61    0.44
   5  -3  -7    9.73    0.43
  -5   3   7   10.35    0.43
   4  -3  -7    0.20    0.09
   4  -3  -7    0.27    0.09
  -4   3   7    0.29    0.09
   3  -3  -7   27.55    0.94
   3  -3  -7   27.50    0.94
  -3   3   7   29.03    0.94
   2  -3  -7    0.50    0.10
   2  -3  -7    0.26    0.09
   2  -3  -7    0.44    0.10
  -2   3   7    0.38    0.09
   1  -3  -7   37.37    1.39
   1  -3  -7   36.64    1.21
   1  -3  -7   38.72    1.21
  -1   3   7   38.25    1.20
   0  -3  -7   49.71    1.81
   0  -3  -7   49.23    1.58
   0  -3  -7   51.22    1.59
   0   3   7   51.31    1.57
  -1  -3  -7   19.76    0.64
  -1  -3  -7   17.86    0.63
  -1  -3  -7   17.89    0.72
   1   3   7   19.28    0.62
  -2  -3  -7    0.38    0.07
  -2  -3  -7    0.21    0.07
  -2  -3  -7    0.25    0.07
  -2  -3  -7    0.18    0.07
   2   3   7    0.16    0.06
   2   3   7    0.42    0.06
  -3  -3  -7   14.55    0.56
  -3  -3  -7   13.85    0.55
  -3  -3  -7   14.25    0.50
  -3  -3  -7   13.77    0.50
   3   3   7   14.43    0.68
  -4  -3  -7    0.66    0.10
  -4  -3  -7    0.55    0.09
  -4  -3  -7    1.04    0.13
  -4  -3  -7    0.74    0.10
   4   3   7    0.76    0.12
  -5  -3  -7    0.25    0.09
  -5  -3  -7    0.30    0.08
  -5  -3  -7    0.17    0.09
  -6  -3  -7   17.34    0.62
  -6  -3  -7   16.78    0.62
  -7  -3  -7   27.07    0.94
  -7  -3  -7   27.79    0.94
  -8  -3  -7    0.68    0.14
  -8  -3  -7    0.56    0.12
  -9  -3  -7   23.62    0.87
  -9  -3  -7   24.79    0.87
 -10  -3  -7    3.45    0.25
 -10  -3  -7    3.82    0.27
   8  -4  -7    1.46    0.20
  -8   4   7    1.22    0.18
   7  -4  -7    0.17    0.12
  -7   4   7    0.16    0.12
   6  -4  -7    4.63    0.28
   6  -4  -7    5.09    0.28
  -6   4   7    4.41    0.27
   5  -4  -7    4.06    0.24
   5  -4  -7    3.91    0.26
  -5   4   7    3.55    0.24
   4  -4  -7   32.58    1.07
   4  -4  -7   30.30    1.07
  -4   4   7   32.52    1.06
   3  -4  -7   12.39    0.47
  -3   4   7   12.51    0.48
   2  -4  -7   15.16    0.52
   2  -4  -7   14.19    0.52
   2  -4  -7   14.01    0.61
  -2   4   7   14.33    0.53
   1  -4  -7    0.11    0.07
   1  -4  -7    0.23    0.09
   1  -4  -7    0.05    0.07
  -1   4   7    0.02    0.07
   0  -4  -7    0.26    0.08
   0  -4  -7    0.14    0.08
   0  -4  -7    0.35    0.09
   0   4   7    0.32    0.08
  -1  -4  -7   81.02    2.55
  -1  -4  -7   83.72    2.92
  -1  -4  -7   83.53    2.58
   1   4   7   82.93    2.53
  -2  -4  -7   21.45    0.80
  -2  -4  -7   20.42    0.71
  -2  -4  -7   21.43    0.72
   2   4   7   21.54    0.69
  -3  -4  -7    9.43    0.37
  -3  -4  -7    9.47    0.37
  -3  -4  -7    9.79    0.40
   3   4   7    9.51    0.49
  -4  -4  -7   66.32    2.09
  -4  -4  -7   66.77    2.11
   4   4   7   67.27    2.93
  -5  -4  -7   30.12    1.00
  -5  -4  -7   29.81    1.00
  -6  -4  -7   12.01    0.47
  -6  -4  -7   12.22    0.47
  -7  -4  -7    0.99    0.13
  -7  -4  -7    0.53    0.12
  -8  -4  -7    2.02    0.19
  -8  -4  -7    2.54    0.21
  -9  -4  -7    9.08    0.42
  -9  -4  -7    9.00    0.41
 -10  -4  -7    9.69    0.44
 -10  -4  -7    9.48    0.46
   7  -5  -7   -0.14    0.12
  -7   5   7    0.01    0.11
   6  -5  -7    1.86    0.20
  -6   5   7    1.54    0.18
   5  -5  -7    0.38    0.13
  -5   5   7    0.31    0.12
  -4   5   7    6.20    0.30
   3  -5  -7   28.53    0.94
  -3   5   7   27.57    0.94
   2  -5  -7    3.44    0.20
   2  -5  -7    3.45    0.20
  -2   5   7    3.54    0.21
   1  -5  -7   11.81    0.52
   1  -5  -7   12.08    0.46
   1  -5  -7   12.12    0.44
  -1   5   7   11.61    0.44
   0  -5  -7  158.54    4.80
   0  -5  -7  158.06    5.50
   0  -5  -7  158.21    4.86
   0   5   7  156.36    4.77
  -1  -5  -7   46.67    1.45
  -1  -5  -7   44.09    1.47
  -1  -5  -7   46.54    1.67
   1   5   7   46.17    1.44
  -2  -5  -7   20.25    0.71
  -2  -5  -7   21.72    0.79
  -2  -5  -7   19.88    0.69
   2   5   7   20.08    0.68
  -3  -5  -7   24.16    0.81
  -3  -5  -7   23.68    0.82
   3   5   7   24.47    0.78
  -4  -5  -7   17.65    0.61
  -4  -5  -7   17.09    0.61
   4   5   7   16.77    0.82
  -5  -5  -7   64.07    2.08
  -5  -5  -7   67.10    2.07
  -6  -5  -7   34.39    1.13
  -6  -5  -7   33.01    1.12
  -7  -5  -7    4.57    0.25
  -7  -5  -7    4.97    0.27
  -8  -5  -7    2.80    0.22
  -8  -5  -7    2.30    0.20
  -9  -5  -7    8.87    0.40
  -9  -5  -7    8.85    0.42
 -10  -5  -7    4.04    0.27
 -10  -5  -7    3.39    0.26
  10   5   7    3.36    0.34
   7  -6  -7   11.03    0.51
  -7   6   7   10.20    0.48
   6  -6  -7    9.42    0.44
  -6   6   7    9.15    0.42
  -5   6   7    8.14    0.38
  -4   6   7    1.09    0.16
   3  -6  -7    3.93    0.23
  -3   6   7    3.78    0.23
   2  -6  -7    9.03    0.39
  -2   6   7    9.04    0.38
   1  -6  -7   37.93    1.26
  -1   6   7   38.57    1.24
   0  -6  -7   84.88    2.74
   0  -6  -7   88.95    2.69
   0  -6  -7   87.63    3.10
   0   6   7   87.47    2.68
  -1  -6  -7   36.35    1.33
  -1  -6  -7   36.02    1.15
  -1  -6  -7   35.60    1.19
   1   6   7   35.19    1.15
  -2  -6  -7    0.06    0.08
  -2  -6  -7    0.12    0.08
  -2  -6  -7    0.19    0.07
   2   6   7    0.07    0.07
  -3  -6  -7    7.32    0.31
  -3  -6  -7    7.13    0.32
   3   6   7    7.23    0.29
  -4  -6  -7   28.38    0.94
  -4  -6  -7   27.54    0.95
  -5  -6  -7    1.04    0.13
  -5  -6  -7    0.78    0.13
  -6  -6  -7   16.69    0.64
  -6  -6  -7   18.42    0.65
  -7  -6  -7   15.53    0.59
  -7  -6  -7   14.65    0.57
  -8  -6  -7    5.73    0.31
  -8  -6  -7    5.59    0.31
  -9  -6  -7    4.41    0.29
  -9  -6  -7    4.48    0.27
 -10  -6  -7    1.59    0.19
 -10  -6  -7    1.72    0.21
  10   6   7    1.65    0.25
   6  -7  -7   24.53    0.89
  -6   7   7   23.34    0.87
  -5   7   7   10.67    0.47
  -4   7   7    4.31    0.26
   3  -7  -7    1.62    0.17
  -3   7   7    1.96    0.18
   2  -7  -7    0.90    0.14
  -2   7   7    1.01    0.13
   1  -7  -7    6.06    0.31
  -1   7   7    6.76    0.30
   0  -7  -7    6.70    0.33
   0   7   7    7.30    0.32
  -1  -7  -7    8.81    0.39
  -1  -7  -7    8.73    0.41
   1   7   7    8.99    0.37
  -2  -7  -7   49.15    1.66
  -2  -7  -7   53.18    1.62
   2   7   7   51.22    1.61
  -3  -7  -7   19.30    0.66
  -3  -7  -7   18.19    0.68
   3   7   7   18.92    0.65
  -4  -7  -7    7.51    0.33
  -4  -7  -7    6.64    0.33
   4   7   7    7.90    0.31
  -5  -7  -7    6.62    0.31
  -5  -7  -7    6.49    0.31
  -6  -7  -7    2.22    0.19
  -6  -7  -7    1.74    0.17
  -7  -7  -7   10.04    0.42
  -7  -7  -7    9.63    0.44
  -8  -7  -7    3.54    0.27
  -8  -7  -7    4.06    0.26
  -9  -7  -7   23.63    0.87
  -9  -7  -7   24.15    0.90
 -10  -7  -7    1.96    0.24
 -10  -7  -7    1.67    0.20
  -5   8   7    8.99    0.43
   4  -8  -7    7.03    0.39
  -4   8   7    7.76    0.38
   3  -8  -7   14.20    0.60
  -3   8   7   14.62    0.57
   2  -8  -7    6.20    0.34
  -2   8   7    6.36    0.31
   1  -8  -7    5.74    0.31
  -1   8   7    5.70    0.29
   0  -8  -7    0.63    0.13
   0   8   7    0.70    0.12
  -1  -8  -7    0.75    0.14
   1   8   7    1.15    0.14
  -2  -8  -7   13.02    0.53
   2   8   7   13.24    0.50
  -3  -8  -7   31.21    1.10
   3   8   7   33.47    1.07
  -4  -8  -7    6.56    0.32
   4   8   7    6.04    0.29
  -5  -8  -7    9.39    0.42
  -5  -8  -7   10.36    0.42
  -6  -8  -7   13.65    0.55
  -6  -8  -7   14.17    0.55
  -7  -8  -7   -0.07    0.10
  -7  -8  -7    0.08    0.10
  -8  -8  -7    7.09    0.37
  -8  -8  -7    7.12    0.36
  -9  -8  -7    4.80    0.30
  -9  -8  -7    4.50    0.32
   4  -9  -7    1.54    0.22
  -4   9   7    1.82    0.21
   3  -9  -7   17.41    0.71
  -3   9   7   17.92    0.68
   2  -9  -7    4.48    0.31
  -2   9   7    4.73    0.27
   1  -9  -7   12.92    0.55
  -1   9   7   12.91    0.52
   0  -9  -7   20.37    0.78
   0   9   7   20.77    0.74
  -1  -9  -7    2.98    0.24
   1   9   7    2.72    0.21
  -2  -9  -7    2.28    0.21
   2   9   7    2.89    0.20
  -3  -9  -7   15.93    0.65
   3   9   7   17.86    0.62
  -4  -9  -7   13.77    0.57
   4   9   7   14.71    0.54
  -5  -9  -7   15.35    0.62
   5   9   7   16.35    0.59
  -6  -9  -7   12.59    0.52
  -7  -9  -7    8.36    0.40
  -8  -9  -7    8.05    0.39
   2 -10  -7    8.77    0.45
  -2  10   7    8.25    0.40
   1 -10  -7    6.94    0.39
  -1  10   7    7.03    0.36
   0 -10  -7    6.50    0.37
   0  10   7    6.85    0.35
  -1 -10  -7    8.73    0.44
   1  10   7    9.05    0.40
  -2 -10  -7   18.12    0.74
   2  10   7   20.89    0.73
  -3 -10  -7    0.70    0.16
   3  10   7    1.41    0.16
  -4 -10  -7    7.94    0.40
   4  10   7    8.53    0.38
  -5 -10  -7    4.15    0.29
   5  10   7    4.18    0.26
  -6 -10  -7    2.65    0.24
  -7 -10  -7    9.18    0.44
   0 -11  -7    1.45    0.21
   0  11   7    1.55    0.20
  -1 -11  -7    5.16    0.34
   1  11   7    4.98    0.31
  -2 -11  -7   10.39    0.51
   2  11   7   11.23    0.49
  -3 -11  -7   21.31    0.84
   3  11   7   22.53    0.80
  -4 -11  -7    0.20    0.14
   4  11   7    0.52    0.14
  -5 -11  -7    2.63    0.25
   5  11   7    2.62    0.23
   4   7  -8    2.84    0.26
   4   7  -8    2.70    0.30
   3   7  -8    1.12    0.22
   2   7  -8    1.62    0.23
   1   7  -8    2.34    0.26
   0   7  -8    2.10    0.24
  -1   7  -8    4.22    0.32
  -2   7  -8    2.40    0.27
   5   6  -8    0.89    0.21
   5   6  -8    0.81    0.17
   4   6  -8    5.05    0.30
   4   6  -8    5.25    0.36
   3   6  -8    8.81    0.46
   3   6  -8    8.61    0.41
   2   6  -8    0.04    0.14
   1   6  -8    0.88    0.18
   0   6  -8    0.27    0.14
  -1   6  -8    9.16    0.47
  -2   6  -8    2.33    0.24
  -3   6  -8    2.21    0.25
  -4   6  -8    0.02    0.16
   6   5  -8    0.40    0.15
   6   5  -8    0.73    0.16
   6   5  -8    0.70    0.20
   5   5  -8    1.80    0.20
   5   5  -8    1.82    0.20
   5   5  -8    1.46    0.24
   4   5  -8   16.70    0.64
   4   5  -8   16.70    0.74
   4   5  -8   15.86    0.63
   3   5  -8    1.84    0.19
   3   5  -8    1.55    0.21
   2   5  -8    3.37    0.28
   2   5  -8    3.40    0.22
   1   5  -8    1.63    0.20
   0   5  -8    1.35    0.19
  -1   5  -8   -0.01    0.12
  -2   5  -8    2.11    0.22
  -3   5  -8   -0.15    0.12
  -4   5  -8    0.12    0.15
   4  -5   8    0.19    0.14
  -5   5  -8    8.88    0.48
  -5   5  -8    8.64    0.46
  -6   5  -8    0.38    0.17
  -6   5  -8    0.40    0.17
   7   4  -8    0.20    0.14
   7   4  -8    0.16    0.13
   7   4  -8   -0.04    0.17
   6   4  -8    1.51    0.24
   6   4  -8    2.21    0.22
   6   4  -8    1.97    0.22
   5   4  -8    0.19    0.13
   5   4  -8    0.52    0.13
   5   4  -8   -0.16    0.15
   4   4  -8   14.87    0.58
   4   4  -8   15.08    0.58
   4   4  -8   14.06    0.65
   3   4  -8    1.20    0.16
   3   4  -8    0.97    0.18
   3   4  -8    1.28    0.15
   2   4  -8    1.23    0.15
   2   4  -8    1.05    0.17
   2   4  -8    1.06    0.14
   1   4  -8    5.44    0.27
   1   4  -8    4.70    0.30
   0   4  -8   12.24    0.55
  -1   4  -8    1.71    0.19
  -2   4  -8   -0.04    0.11
  -3   4  -8    3.35    0.26
  -4   4  -8    7.12    0.41
  -4   4  -8    7.44    0.38
  -5   4  -8    0.61    0.16
  -5   4  -8    0.78    0.17
  -6   4  -8    6.39    0.40
  -6   4  -8    6.16    0.37
  -7   4  -8    0.29    0.16
  -7   4  -8   -0.06    0.14
   7   3  -8    2.34    0.27
   7   3  -8    2.30    0.24
   7   3  -8    2.47    0.25
   6   3  -8    2.72    0.24
   6   3  -8    2.66    0.27
   6   3  -8    2.27    0.22
   5   3  -8    4.48    0.28
   5   3  -8    4.02    0.30
   5   3  -8    4.12    0.27
   4   3  -8    4.85    0.32
   4   3  -8    5.40    0.29
   4   3  -8    5.50    0.30
   3   3  -8    4.54    0.30
   3   3  -8    4.82    0.26
   3   3  -8    4.81    0.27
   2   3  -8   12.65    0.48
   2   3  -8   11.78    0.54
   2   3  -8   12.31    0.48
   1   3  -8    1.97    0.17
   1   3  -8    1.99    0.20
   1   3  -8    2.13    0.17
   0   3  -8    9.23    0.37
   0   3  -8    8.86    0.43
  -1   3  -8    0.82    0.12
  -1   3  -8    0.84    0.14
  -2   3  -8    5.86    0.32
  -3   3  -8    1.26    0.17
  -3   3  -8    1.42    0.16
  -4   3  -8    7.40    0.39
  -4   3  -8    7.23    0.36
  -5   3  -8   14.86    0.58
  -5   3  -8   13.24    0.62
  -6   3  -8    0.47    0.14
  -6   3  -8    0.39    0.15
  -7   3  -8    3.81    0.31
  -7   3  -8    3.80    0.30
  -8   3  -8    4.37    0.33
  -8   3  -8    3.90    0.32
   8   2  -8    0.06    0.13
   8   2  -8    0.08    0.18
   7   2  -8    4.42    0.30
   7   2  -8    4.63    0.31
   7   2  -8    4.85    0.36
   6   2  -8    7.47    0.43
   6   2  -8    7.22    0.38
   6   2  -8    8.40    0.39
   5   2  -8   10.52    0.46
   5   2  -8   10.73    0.52
   5   2  -8    9.87    0.44
   4   2  -8    4.59    0.26
   4   2  -8    4.30    0.25
   4   2  -8    4.32    0.30
   3   2  -8    2.75    0.19
   3   2  -8    2.49    0.20
   3   2  -8    2.99    0.25
   2   2  -8   14.15    0.54
   2   2  -8   14.23    0.53
   2   2  -8   14.66    0.61
   1   2  -8   49.95    1.61
   1   2  -8   50.57    1.81
   1   2  -8   51.10    1.59
   0   2  -8   14.80    0.60
   0   2  -8   14.11    0.53
  -1   2  -8   12.71    0.55
  -1   2  -8   13.01    0.48
  -2   2  -8   33.75    1.26
  -2   2  -8   34.55    1.11
  -3   2  -8   13.35    0.52
  -3   2  -8   14.02    0.58
  -3   2  -8   13.69    0.50
  -4   2  -8    1.73    0.18
  -4   2  -8    2.00    0.20
  -4   2  -8    1.81    0.15
  -4   2  -8    2.37    0.19
  -5   2  -8    8.40    0.42
  -5   2  -8    7.85    0.38
  -5   2  -8    8.02    0.38
  -5   2  -8    7.65    0.34
  -6   2  -8    8.81    0.45
  -6   2  -8    8.45    0.41
  -7   2  -8    0.49    0.15
  -7   2  -8    0.53    0.14
  -8   2  -8    5.38    0.38
   8   1  -8    2.99    0.27
   8   1  -8    2.63    0.26
  -8  -1   8    2.91    0.25
   7   1  -8    7.43    0.38
   7   1  -8    6.53    0.37
   7   1  -8    6.92    0.42
  -7  -1   8    6.76    0.36
   6   1  -8    9.43    0.43
   6   1  -8    9.86    0.44
   6   1  -8    9.29    0.48
  -6  -1   8    9.42    0.42
   5   1  -8    4.80    0.29
   5   1  -8    5.43    0.33
   5   1  -8    4.76    0.28
  -5  -1   8    5.07    0.28
   4   1  -8   14.50    0.62
   4   1  -8   14.53    0.56
   4   1  -8   14.34    0.56
  -4  -1   8   13.90    0.54
   3   1  -8    7.53    0.37
   3   1  -8    6.85    0.33
   3   1  -8    7.00    0.33
  -3  -1   8    6.92    0.31
   2   1  -8    2.34    0.17
   2   1  -8    1.86    0.17
   2   1  -8    2.23    0.19
  -2  -1   8    2.10    0.16
   1   1  -8   15.33    0.54
   1   1  -8   15.55    0.61
   1   1  -8   14.69    0.55
  -1  -1   8   14.98    0.53
   0   1  -8    0.84    0.10
   0   1  -8    0.79    0.12
   0   1  -8    0.70    0.11
   0   1  -8    0.86    0.12
  -1   1  -8   13.02    0.47
  -1   1  -8   11.84    0.51
  -1   1  -8   12.13    0.54
  -2   1  -8   14.25    0.59
  -2   1  -8   14.78    0.53
  -2   1  -8   14.68    0.61
  -2   1  -8   14.91    0.53
  -3   1  -8    9.14    0.37
  -3   1  -8    8.89    0.37
  -3   1  -8    9.08    0.42
  -3   1  -8    9.71    0.43
  -4   1  -8    8.74    0.40
  -4   1  -8    8.84    0.41
  -4   1  -8    8.62    0.36
  -4   1  -8    8.31    0.40
  -4   1  -8    8.54    0.37
  -5   1  -8    1.53    0.14
  -5   1  -8    1.84    0.18
  -5   1  -8    1.71    0.18
  -5   1  -8    1.35    0.15
  -6   1  -8    0.24    0.10
  -6   1  -8    0.13    0.10
  -6   1  -8    0.00    0.12
  -7   1  -8    3.99    0.29
  -7   1  -8    3.84    0.27
  -7   1  -8    3.50    0.23
  -8   1  -8    4.56    0.31
  -8   1  -8    4.93    0.34
  -9   1  -8    3.31    0.27
   8   0  -8    1.14    0.19
   8   0  -8    0.72    0.18
  -8   0   8    1.45    0.19
   7   0  -8   12.16    0.54
   7   0  -8   12.71    0.54
  -7   0   8   12.71    0.52
   6   0  -8    0.90    0.15
   6   0  -8    0.91    0.15
  -6   0   8    0.87    0.14
   5   0  -8   14.92    0.62
   5   0  -8   13.82    0.56
   5   0  -8   13.63    0.55
  -5   0   8   13.80    0.54
   4   0  -8   13.78    0.53
   4   0  -8   13.54    0.58
   4   0  -8   13.61    0.53
  -4   0   8   13.19    0.52
   3   0  -8   22.41    0.77
   3   0  -8   22.57    0.86
   3   0  -8   22.25    0.79
  -3   0   8   21.73    0.76
   2   0  -8   53.79    1.86
   2   0  -8   52.63    1.66
   2   0  -8   52.04    1.68
  -2   0   8   51.10    1.64
   1   0  -8    2.60    0.19
   1   0  -8    2.22    0.16
   1   0  -8    2.09    0.18
   1   0  -8    2.54    0.17
  -1   0   8    2.07    0.15
   0   0  -8    0.45    0.10
   0   0  -8    0.38    0.10
   0   0  -8    0.49    0.10
   0   0   8    0.87    0.09
  -1   0  -8   14.32    0.50
  -1   0  -8   12.77    0.56
  -1   0  -8   13.16    0.53
  -2   0  -8    3.84    0.23
  -2   0  -8    3.51    0.22
  -2   0  -8    3.82    0.19
  -2   0  -8    3.80    0.20
  -3   0  -8    9.45    0.36
  -3   0  -8    8.65    0.40
  -3   0  -8    8.71    0.36
  -3   0  -8    8.29    0.39
  -4   0  -8   43.19    1.42
  -4   0  -8   42.61    1.58
  -4   0  -8   42.69    1.57
  -4   0  -8   43.86    1.40
  -4   0  -8   45.68    1.56
  -5   0  -8    2.47    0.22
  -5   0  -8    2.26    0.19
  -5   0  -8    2.23    0.18
  -5   0  -8    2.19    0.19
  -6   0  -8    5.00    0.28
  -6   0  -8    4.85    0.27
  -6   0  -8    4.83    0.26
  -6   0  -8    5.10    0.30
  -7   0  -8    0.14    0.10
  -7   0  -8    0.23    0.13
  -7   0  -8    0.28    0.12
  -8   0  -8   11.52    0.48
  -8   0  -8   11.32    0.50
  -8   0  -8   11.89    0.56
  -9   0  -8    0.40    0.14
  -9   0  -8    0.72    0.15
   8  -1  -8   13.34    0.58
   8  -1  -8   12.36    0.56
  -8   1   8   12.33    0.54
   7  -1  -8    1.38    0.19
   7  -1  -8    1.86    0.20
  -7   1   8    1.53    0.18
   6  -1  -8    1.10    0.16
   6  -1  -8    1.15    0.17
  -6   1   8    0.87    0.15
   5  -1  -8    0.45    0.12
   5  -1  -8    0.59    0.13
  -5   1   8    0.20    0.11
   4  -1  -8    5.55    0.29
   4  -1  -8    5.84    0.29
  -4   1   8    5.38    0.28
   3  -1  -8    0.12    0.10
   3  -1  -8    0.15    0.10
   3  -1  -8    0.12    0.09
  -3   1   8    0.01    0.08
   2  -1  -8   13.88    0.57
   2  -1  -8   15.11    0.53
   2  -1  -8   14.15    0.53
  -2   1   8   14.19    0.52
   1  -1  -8   79.28    2.37
   1  -1  -8   77.15    2.65
   1  -1  -8   73.97    2.73
   1  -1  -8   75.59    2.39
  -1   1   8   77.44    2.36
   0  -1  -8    1.58    0.13
   0  -1  -8    1.92    0.15
   0  -1  -8    1.71    0.16
   0  -1  -8    1.90    0.16
   0   1   8    1.73    0.13
  -1  -1  -8    2.37    0.17
  -1  -1  -8    2.55    0.18
  -1  -1  -8    2.84    0.16
  -1  -1  -8    2.48    0.17
  -2  -1  -8   17.49    0.69
  -2  -1  -8   16.88    0.61
  -2  -1  -8   17.40    0.61
  -2  -1  -8   17.58    0.67
   2   1   8   17.82    0.83
  -3  -1  -8    5.91    0.27
  -3  -1  -8    7.68    0.32
  -3  -1  -8    5.24    0.26
  -3  -1  -8    6.04    0.30
  -4  -1  -8   16.81    0.65
  -4  -1  -8   15.94    0.58
  -4  -1  -8   15.50    0.58
  -5  -1  -8   25.88    0.90
  -5  -1  -8   27.73    1.01
  -5  -1  -8   25.70    0.91
  -5  -1  -8   27.27    1.01
  -6  -1  -8   25.20    0.89
  -6  -1  -8   25.60    0.88
  -6  -1  -8   26.47    0.99
  -6  -1  -8   25.80    1.00
  -7  -1  -8   11.16    0.46
  -7  -1  -8   11.43    0.53
  -7  -1  -8   10.64    0.45
  -8  -1  -8   25.18    0.88
  -8  -1  -8   23.71    0.87
  -9  -1  -8    0.27    0.13
  -9  -1  -8    0.11    0.11
 -10  -1  -8    3.58    0.28
 -10  -1  -8    4.02    0.28
   8  -2  -8    6.34    0.37
   8  -2  -8    7.08    0.39
  -8   2   8    6.21    0.35
   7  -2  -8   10.05    0.47
   7  -2  -8   11.37    0.49
  -7   2   8    9.87    0.45
   6  -2  -8   10.86    0.48
   6  -2  -8   11.52    0.50
  -6   2   8   11.64    0.48
   5  -2  -8    8.87    0.41
   5  -2  -8    8.84    0.41
  -5   2   8    9.36    0.40
   4  -2  -8    0.07    0.10
   4  -2  -8    0.15    0.10
  -4   2   8    0.02    0.09
   3  -2  -8   21.20    0.75
   3  -2  -8   20.26    0.74
  -3   2   8   21.66    0.74
   2  -2  -8    5.12    0.26
   2  -2  -8    5.63    0.27
  -2   2   8    5.41    0.26
   1  -2  -8   19.31    0.78
   1  -2  -8   20.76    0.69
   1  -2  -8   19.25    0.69
  -1   2   8   19.46    0.67
   0  -2  -8  104.72    3.13
   0  -2  -8   98.66    3.61
   0  -2  -8  103.37    3.16
   0  -2  -8  102.43    3.50
   0   2   8  103.49    3.12
  -1  -2  -8   38.11    1.16
  -1  -2  -8   35.94    1.18
  -1  -2  -8   35.61    1.35
  -1  -2  -8   36.27    1.30
  -1  -2  -8   37.04    1.18
   1   2   8   36.70    1.15
  -2  -2  -8   43.48    1.39
  -2  -2  -8   42.70    1.57
  -2  -2  -8   43.77    1.38
  -2  -2  -8   43.35    1.53
  -3  -2  -8   46.76    1.51
  -3  -2  -8   46.44    1.67
  -3  -2  -8   48.28    1.52
  -3  -2  -8   48.62    1.71
   3   2   8   46.96    2.10
  -4  -2  -8    1.09    0.13
  -4  -2  -8    1.22    0.13
  -4  -2  -8    1.06    0.13
  -5  -2  -8    4.05    0.22
  -5  -2  -8    4.12    0.23
  -5  -2  -8    4.22    0.26
  -6  -2  -8   22.44    0.89
  -6  -2  -8   23.72    0.89
  -6  -2  -8   21.90    0.79
  -6  -2  -8   22.29    0.79
  -7  -2  -8   32.13    1.09
  -7  -2  -8   32.21    1.10
  -7  -2  -8   32.23    1.21
  -8  -2  -8   11.83    0.48
  -8  -2  -8   10.38    0.46
  -9  -2  -8    2.18    0.21
  -9  -2  -8    1.91    0.21
 -10  -2  -8    3.16    0.26
 -10  -2  -8    3.57    0.27
   7  -3  -8    1.77    0.21
   7  -3  -8    2.10    0.23
  -7   3   8    2.35    0.22
   6  -3  -8   10.86    0.48
   6  -3  -8   10.15    0.47
  -6   3   8   10.46    0.45
   5  -3  -8   19.27    0.72
   5  -3  -8   19.05    0.72
  -5   3   8   19.64    0.71
   4  -3  -8   26.78    0.97
   4  -3  -8   28.82    0.97
  -4   3   8   28.37    0.95
   3  -3  -8   13.82    0.55
   3  -3  -8   15.57    0.56
  -3   3   8   14.52    0.54
   2  -3  -8   19.95    0.71
   2  -3  -8   20.99    0.73
  -2   3   8   20.71    0.71
   1  -3  -8   16.39    0.70
   1  -3  -8   17.50    0.62
   1  -3  -8   17.68    0.62
  -1   3   8   17.74    0.61
   0  -3  -8   14.18    0.53
   0  -3  -8   15.59    0.54
   0  -3  -8   14.89    0.52
   0  -3  -8   14.11    0.61
   0   3   8   15.15    0.53
  -1  -3  -8  269.87    9.57
  -1  -3  -8  276.54    8.37
  -1  -3  -8  283.68    8.46
   1   3   8  278.30    8.30
  -2  -3  -8   54.70    1.74
  -2  -3  -8   55.42    1.97
  -2  -3  -8   55.08    1.74
  -3  -3  -8   32.12    1.06
  -3  -3  -8   32.24    1.07
  -3  -3  -8   32.72    1.17
  -3  -3  -8   33.14    1.20
   3   3   8   32.27    1.47
  -4  -3  -8   48.85    1.53
  -4  -3  -8   47.59    1.54
  -4  -3  -8   47.24    1.70
  -5  -3  -8   12.10    0.47
  -5  -3  -8   11.61    0.46
  -5  -3  -8   12.28    0.52
  -6  -3  -8    7.29    0.33
  -6  -3  -8    7.26    0.33
  -7  -3  -8   16.29    0.61
  -7  -3  -8   15.80    0.61
  -8  -3  -8    3.62    0.25
  -8  -3  -8    3.26    0.23
  -9  -3  -8    4.32    0.28
  -9  -3  -8    4.99    0.30
 -10  -3  -8    7.53    0.41
 -10  -3  -8    7.90    0.40
   7  -4  -8    0.35    0.15
  -7   4   8    0.26    0.13
   6  -4  -8    2.53    0.23
   6  -4  -8    2.42    0.23
  -6   4   8    2.13    0.21
   5  -4  -8    7.68    0.38
   5  -4  -8    7.75    0.37
  -5   4   8    7.68    0.36
   4  -4  -8   44.73    1.53
   4  -4  -8   49.63    1.53
  -4   4   8   45.74    1.51
   3  -4  -8   50.56    1.65
   3  -4  -8   49.95    1.64
  -3   4   8   52.64    1.64
   2  -4  -8   23.34    0.83
  -2   4   8   25.24    0.83
   1  -4  -8   19.27    0.66
   1  -4  -8   19.16    0.67
  -1   4   8   19.14    0.67
   0  -4  -8   10.39    0.39
   0  -4  -8    9.36    0.44
   0  -4  -8    9.86    0.39
   0   4   8    9.94    0.39
  -1  -4  -8    5.85    0.29
  -1  -4  -8    5.52    0.26
  -1  -4  -8    5.72    0.27
   1   4   8    5.88    0.25
  -2  -4  -8   23.45    0.80
  -2  -4  -8   23.22    0.79
  -2  -4  -8   23.62    0.89
   2   4   8   23.55    0.77
  -3  -4  -8   19.10    0.68
  -3  -4  -8   19.95    0.68
  -4  -4  -8    5.56    0.28
  -4  -4  -8    5.82    0.27
  -5  -4  -8   58.34    1.85
  -5  -4  -8   57.77    1.86
  -6  -4  -8    8.86    0.38
  -6  -4  -8    8.69    0.38
  -7  -4  -8    2.57    0.21
  -7  -4  -8    2.74    0.20
  -8  -4  -8    0.23    0.12
  -8  -4  -8    0.17    0.11
  -9  -4  -8    6.38    0.34
  -9  -4  -8    6.56    0.35
 -10  -4  -8    4.08    0.30
 -10  -4  -8    3.92    0.27
   6  -5  -8    1.81    0.21
  -6   5   8    1.62    0.19
   5  -5  -8    2.70    0.24
  -5   5   8    2.88    0.22
   4  -5  -8    7.96    0.39
   4  -5  -8    8.90    0.38
  -4   5   8    8.36    0.38
   3  -5  -8   14.69    0.55
  -3   5   8   14.40    0.56
   2  -5  -8   14.67    0.55
  -2   5   8   14.99    0.56
   1  -5  -8   26.61    0.91
   1  -5  -8   27.09    0.90
  -1   5   8   26.61    0.90
   0  -5  -8   70.50    2.17
   0  -5  -8   69.06    2.19
   0   5   8   68.38    2.15
  -1  -5  -8   43.59    1.58
  -1  -5  -8   42.51    1.38
  -1  -5  -8   42.75    1.40
   1   5   8   43.82    1.37
  -2  -5  -8    0.64    0.11
  -2  -5  -8    0.95    0.11
  -2  -5  -8    0.71    0.11
   2   5   8    0.92    0.11
  -3  -5  -8   14.32    0.53
  -3  -5  -8   14.40    0.53
  -4  -5  -8   36.01    1.19
  -4  -5  -8   35.83    1.18
  -5  -5  -8   16.57    0.60
  -5  -5  -8   15.62    0.59
  -6  -5  -8   31.07    1.06
  -6  -5  -8   31.76    1.07
  -7  -5  -8    8.37    0.38
  -7  -5  -8    8.78    0.39
  -8  -5  -8   13.25    0.54
  -8  -5  -8   13.71    0.55
  -9  -5  -8    1.56    0.19
  -9  -5  -8    1.53    0.19
 -10  -5  -8    5.63    0.34
 -10  -5  -8    5.60    0.34
   6  -6  -8   33.07    1.16
  -6   6   8   32.18    1.14
   5  -6  -8    6.52    0.35
  -5   6   8    6.27    0.34
  -4   6   8    4.07    0.26
  -3   6   8    0.59    0.13
   2  -6  -8    6.79    0.32
  -2   6   8    6.24    0.31
   1  -6  -8    9.25    0.40
   1  -6  -8    9.22    0.37
  -1   6   8    9.35    0.39
   0  -6  -8   38.85    1.23
   0  -6  -8   37.13    1.26
   0   6   8   38.30    1.23
  -1  -6  -8   32.11    1.20
  -1  -6  -8   30.50    1.07
  -1  -6  -8   32.05    1.04
   1   6   8   32.70    1.04
  -2  -6  -8   18.76    0.67
  -2  -6  -8   19.27    0.76
  -2  -6  -8   18.74    0.69
   2   6   8   19.89    0.66
  -3  -6  -8    5.75    0.28
  -3  -6  -8    5.49    0.28
   3   6   8    5.78    0.26
  -4  -6  -8   33.65    1.13
  -4  -6  -8   33.95    1.12
  -5  -6  -8   13.07    0.50
  -5  -6  -8   12.57    0.50
  -6  -6  -8    4.53    0.27
  -6  -6  -8    4.65    0.26
  -7  -6  -8   26.30    0.93
  -7  -6  -8   26.08    0.92
  -8  -6  -8    5.08    0.29
  -8  -6  -8    5.25    0.30
  -9  -6  -8   11.84    0.52
  -9  -6  -8   12.97    0.55
 -10  -6  -8    6.46    0.37
   5  -7  -8   27.11    0.99
  -5   7   8   27.05    0.97
  -4   7   8   14.19    0.58
  -3   7   8    2.66    0.21
   2  -7  -8   21.31    0.80
  -2   7   8   22.72    0.79
   1  -7  -8   32.95    1.11
  -1   7   8   31.43    1.07
   0  -7  -8   11.23    0.47
   0   7   8   11.71    0.45
  -1  -7  -8   19.91    0.73
   1   7   8   20.58    0.71
  -2  -7  -8   46.78    1.57
  -2  -7  -8   49.17    1.54
   2   7   8   48.47    1.53
  -3  -7  -8   29.19    0.96
  -3  -7  -8   27.13    0.97
   3   7   8   28.42    0.93
  -4  -7  -8   37.73    1.21
  -4  -7  -8   34.97    1.21
  -5  -7  -8   11.34    0.45
  -5  -7  -8   10.12    0.44
  -6  -7  -8   17.52    0.65
  -6  -7  -8   16.98    0.65
  -7  -7  -8    8.01    0.38
  -7  -7  -8    8.62    0.40
  -8  -7  -8    4.61    0.30
  -8  -7  -8    3.82    0.27
  -9  -7  -8    5.86    0.34
  -9  -7  -8    6.80    0.37
  -4   8   8   10.46    0.48
   3  -8  -8   26.75    0.99
  -3   8   8   28.22    0.97
   2  -8  -8    6.70    0.35
  -2   8   8    6.23    0.34
   1  -8  -8   15.54    0.62
  -1   8   8   15.52    0.59
   0  -8  -8   25.95    0.93
   0   8   8   26.26    0.90
  -1  -8  -8   11.47    0.49
   1   8   8   12.53    0.48
  -2  -8  -8    2.92    0.22
   2   8   8    3.05    0.21
  -3  -8  -8   40.77    1.40
   3   8   8   43.31    1.36
  -4  -8  -8   11.09    0.47
  -5  -8  -8    7.73    0.37
  -5  -8  -8    8.30    0.37
  -6  -8  -8   15.41    0.61
  -6  -8  -8   15.97    0.61
  -7  -8  -8    3.98    0.27
  -7  -8  -8    4.03    0.28
  -8  -8  -8    4.51    0.30
  -8  -8  -8    4.40    0.28
  -9  -8  -8   10.75    0.51
  -9  -8  -8   10.35    0.48
   3  -9  -8   11.73    0.53
  -3   9   8   11.93    0.52
   2  -9  -8   27.33    1.00
  -2   9   8   27.42    0.97
   1  -9  -8    1.80    0.21
  -1   9   8    2.37    0.21
   0  -9  -8   16.16    0.65
   0   9   8   16.38    0.62
  -1  -9  -8   11.03    0.50
   1   9   8   12.56    0.49
  -2  -9  -8   15.63    0.63
   2   9   8   16.46    0.61
  -3  -9  -8    3.96    0.26
   3   9   8    4.41    0.25
  -4  -9  -8   23.60    0.88
   4   9   8   24.82    0.84
  -5  -9  -8    7.10    0.36
  -6  -9  -8    0.73    0.16
  -7  -9  -8    4.56    0.29
  -8  -9  -8    4.24    0.29
   1 -10  -8   24.63    0.94
  -1  10   8   25.00    0.90
   0 -10  -8    2.01    0.23
   0  10   8    2.11    0.22
  -1 -10  -8    1.66    0.21
   1  10   8    2.46    0.22
  -2 -10  -8    8.00    0.41
   2  10   8    8.18    0.38
  -3 -10  -8   14.45    0.61
   3  10   8   15.17    0.58
  -4 -10  -8    9.97    0.48
   4  10   8   11.79    0.47
  -5 -10  -8    2.52    0.23
  -6 -10  -8   12.38    0.54
  -2 -11  -8    7.16    0.40
   2  11   8    6.51    0.35
  -3 -11  -8    5.01    0.33
   3  11   8    5.65    0.32
   3   6  -9    5.18    0.37
   2   6  -9    0.78    0.19
   1   6  -9    1.00    0.20
   0   6  -9    1.45    0.22
  -1   6  -9    4.19    0.34
  -2   6  -9    5.42    0.37
  -3   6  -9    1.87    0.25
   5   5  -9    1.01    0.18
   5   5  -9    0.71    0.21
   5   5  -9    0.80    0.18
   4   5  -9    4.84    0.36
   4   5  -9    4.56    0.30
   3   5  -9    8.48    0.46
   3   5  -9    8.90    0.41
   2   5  -9    0.44    0.16
   1   5  -9    3.94    0.31
   0   5  -9    2.26    0.24
  -1   5  -9    6.78    0.40
  -2   5  -9    3.65    0.31
  -3   5  -9    8.06    0.45
  -4   5  -9    1.61    0.23
   6   4  -9    1.25    0.19
   6   4  -9    1.26    0.24
   6   4  -9    0.86    0.17
   5   4  -9    4.05    0.27
   5   4  -9    3.84    0.28
   5   4  -9    3.59    0.33
   4   4  -9   16.50    0.65
   4   4  -9   16.50    0.64
   4   4  -9   17.05    0.75
   3   4  -9    9.15    0.48
   3   4  -9    9.89    0.43
   2   4  -9   10.96    0.52
   2   4  -9   10.17    0.44
   1   4  -9    7.33    0.40
   0   4  -9   12.56    0.57
  -1   4  -9    5.54    0.33
  -2   4  -9    1.65    0.21
  -3   4  -9    2.84    0.27
  -4   4  -9    7.01    0.41
  -5   4  -9    8.15    0.44
  -5   4  -9    8.61    0.48
  -6   4  -9    0.05    0.16
  -6   4  -9    0.11    0.15
   6   3  -9    2.20    0.23
   6   3  -9    1.94    0.22
   6   3  -9    2.20    0.26
   5   3  -9    4.78    0.35
   5   3  -9    4.44    0.30
   5   3  -9    4.70    0.30
   4   3  -9    4.20    0.30
   4   3  -9    3.60    0.25
   4   3  -9    3.60    0.26
   3   3  -9    0.19    0.10
   3   3  -9    0.52    0.14
   3   3  -9    0.41    0.15
   2   3  -9   14.91    0.58
   2   3  -9   14.75    0.65
   1   3  -9   12.54    0.57
   1   3  -9   13.05    0.51
   0   3  -9   16.57    0.60
   0   3  -9   15.62    0.67
  -1   3  -9    1.89    0.17
  -1   3  -9    1.99    0.21
  -2   3  -9    3.14    0.25
  -3   3  -9    1.64    0.20
  -4   3  -9    1.26    0.18
  -5   3  -9    6.22    0.38
  -5   3  -9    6.14    0.35
  -6   3  -9    7.21    0.43
  -6   3  -9    7.85    0.40
  -7   3  -9    1.21    0.20
  -7   3  -9    1.27    0.22
   7   2  -9    4.72    0.36
   7   2  -9    4.88    0.33
   6   2  -9   14.26    0.66
   6   2  -9   12.96    0.57
   6   2  -9   14.05    0.58
   5   2  -9    7.91    0.45
   5   2  -9    7.88    0.39
   5   2  -9    8.21    0.39
   4   2  -9   10.15    0.48
   4   2  -9    9.31    0.42
   4   2  -9    9.31    0.43
   3   2  -9   -0.06    0.13
   3   2  -9    0.14    0.12
   3   2  -9    0.11    0.10
   2   2  -9    1.38    0.19
   2   2  -9    1.25    0.16
   2   2  -9    1.23    0.15
   1   2  -9   14.08    0.61
   1   2  -9   14.27    0.55
   0   2  -9   20.53    0.72
   0   2  -9   19.81    0.80
  -1   2  -9    2.06    0.20
  -1   2  -9    2.31    0.18
  -2   2  -9   20.11    0.70
  -2   2  -9   19.41    0.79
  -3   2  -9    6.66    0.32
  -3   2  -9    6.96    0.38
  -4   2  -9    0.10    0.10
  -4   2  -9    0.20    0.11
  -4   2  -9    0.24    0.12
  -5   2  -9    7.26    0.40
  -5   2  -9    7.34    0.37
  -6   2  -9    0.88    0.18
  -6   2  -9    0.80    0.15
  -7   2  -9    7.13    0.43
  -7   2  -9    7.12    0.39
   7   1  -9    3.78    0.29
   7   1  -9    4.14    0.30
  -7  -1   9    4.16    0.28
   6   1  -9    1.74    0.21
   6   1  -9    1.85    0.20
   6   1  -9    2.02    0.25
  -6  -1   9    2.15    0.22
   5   1  -9   14.59    0.59
   5   1  -9   13.90    0.58
   5   1  -9   13.97    0.64
  -5  -1   9   14.40    0.57
   4   1  -9    4.45    0.27
   4   1  -9    4.19    0.29
   4   1  -9    4.68    0.27
  -4  -1   9    4.64    0.27
   3   1  -9   11.41    0.48
   3   1  -9   11.74    0.46
   3   1  -9   11.39    0.52
  -3  -1   9   11.15    0.45
   2   1  -9   17.40    0.67
   2   1  -9   19.48    0.75
   2   1  -9   18.22    0.66
  -2  -1   9   18.94    0.66
   1   1  -9    0.07    0.09
   1   1  -9    0.05    0.10
   1   1  -9    0.03    0.10
  -1  -1   9   -0.03    0.08
   0   1  -9   16.98    0.69
   0   1  -9   16.88    0.62
  -1   1  -9   18.53    0.75
  -1   1  -9   19.43    0.68
  -2   1  -9   27.33    0.92
  -2   1  -9   26.98    1.03
  -3   1  -9   31.11    1.18
  -3   1  -9   31.41    1.05
  -3   1  -9   31.86    1.06
  -4   1  -9   30.55    1.04
  -4   1  -9   30.09    1.15
  -4   1  -9   30.25    1.02
  -5   1  -9   16.90    0.72
  -5   1  -9   17.32    0.63
  -5   1  -9   16.83    0.64
  -6   1  -9    2.24    0.21
  -6   1  -9    2.32    0.19
  -6   1  -9    1.86    0.22
  -7   1  -9    4.88    0.29
  -7   1  -9    4.46    0.32
  -8   1  -9    2.69    0.26
  -8   1  -9    2.85    0.29
   7   0  -9    4.19    0.30
   7   0  -9    4.74    0.31
  -7   0   9    4.38    0.29
   6   0  -9    0.18    0.13
   6   0  -9    0.51    0.15
   5   0  -9    5.90    0.33
   5   0  -9    6.32    0.34
  -5   0   9    6.27    0.33
   4   0  -9   30.98    1.13
   4   0  -9   28.95    1.02
   4   0  -9   28.27    1.01
  -4   0   9   29.31    1.00
   3   0  -9    6.36    0.35
   3   0  -9    6.48    0.32
   3   0  -9    5.71    0.31
  -3   0   9    6.10    0.30
   2   0  -9   62.13    2.11
   2   0  -9   60.43    1.89
   2   0  -9   57.52    1.90
  -2   0   9   58.57    1.87
   1   0  -9   62.62    2.16
   1   0  -9   64.23    1.92
   1   0  -9   59.70    1.94
  -1   0   9   58.25    1.90
   0   0  -9    0.28    0.10
   0   0  -9    0.29    0.11
  -1   0  -9   18.79    0.73
  -1   0  -9   18.72    0.67
  -2   0  -9   24.31    0.91
  -2   0  -9   23.10    0.81
  -3   0  -9    8.55    0.39
  -3   0  -9    7.82    0.35
  -3   0  -9    7.96    0.34
  -4   0  -9   37.98    1.24
  -4   0  -9   37.26    1.25
  -4   0  -9   38.25    1.39
  -5   0  -9   25.50    0.89
  -5   0  -9   24.89    0.99
  -5   0  -9   26.12    0.89
  -6   0  -9    4.12    0.25
  -6   0  -9    4.50    0.27
  -6   0  -9    4.70    0.31
  -7   0  -9    3.14    0.29
  -7   0  -9    3.82    0.26
  -7   0  -9    3.60    0.25
  -8   0  -9    5.53    0.31
  -8   0  -9    5.31    0.32
  -8   0  -9    5.55    0.36
  -9   0  -9    2.25    0.24
  -9   0  -9    1.76    0.20
   7  -1  -9   18.89    0.77
   7  -1  -9   19.57    0.78
  -7   1   9   20.59    0.76
   6  -1  -9    4.79    0.30
   6  -1  -9    4.52    0.30
  -6   1   9    4.24    0.27
   5  -1  -9   11.80    0.52
   5  -1  -9   12.17    0.51
  -5   1   9   12.39    0.50
   4  -1  -9    6.79    0.33
   4  -1  -9    6.09    0.32
  -4   1   9    6.12    0.31
   3  -1  -9   18.00    0.67
   3  -1  -9   18.17    0.68
  -3   1   9   18.30    0.66
   2  -1  -9   45.75    1.51
   2  -1  -9   48.48    1.50
  -2   1   9   45.78    1.49
   1  -1  -9   31.28    1.12
   1  -1  -9   29.55    1.02
   1  -1  -9   30.83    1.00
  -1   1   9   29.55    0.99
   0  -1  -9  145.08    4.35
   0  -1  -9  140.90    4.40
   0  -1  -9  144.56    4.89
  -1  -1  -9    1.12    0.13
  -1  -1  -9    0.91    0.13
  -2  -1  -9   36.83    1.29
  -2  -1  -9   36.32    1.16
  -2  -1  -9   34.64    1.32
  -2  -1  -9   36.30    1.16
   2   1   9   32.88    1.59
  -3  -1  -9   33.09    1.10
  -3  -1  -9   33.48    1.24
  -3  -1  -9   33.29    1.10
  -3  -1  -9   32.67    1.21
  -4  -1  -9    7.51    0.37
  -4  -1  -9    7.57    0.34
  -4  -1  -9    7.43    0.34
  -5  -1  -9    8.16    0.40
  -5  -1  -9    7.39    0.34
  -5  -1  -9    7.40    0.35
  -6  -1  -9   11.84    0.53
  -6  -1  -9   11.60    0.47
  -6  -1  -9   10.82    0.47
  -7  -1  -9    6.06    0.34
  -7  -1  -9    6.93    0.39
  -7  -1  -9    6.11    0.33
  -8  -1  -9   11.70    0.50
  -8  -1  -9   11.22    0.49
  -9  -1  -9    0.25    0.14
  -9  -1  -9    0.21    0.13
   7  -2  -9   12.27    0.56
   7  -2  -9   12.95    0.57
  -7   2   9   12.59    0.54
   6  -2  -9   16.13    0.65
   6  -2  -9   15.68    0.64
  -6   2   9   15.76    0.63
   5  -2  -9   26.13    0.93
   5  -2  -9   25.46    0.93
  -5   2   9   26.33    0.92
   4  -2  -9    4.68    0.28
   4  -2  -9    4.88    0.29
  -4   2   9    5.02    0.28
   3  -2  -9    6.15    0.31
   3  -2  -9    5.83    0.31
  -3   2   9    6.55    0.31
   2  -2  -9   33.86    1.10
   2  -2  -9   31.70    1.10
  -2   2   9   32.93    1.08
   1  -2  -9    5.40    0.28
   1  -2  -9    5.57    0.28
  -1   2   9    5.72    0.27
   0  -2  -9    1.62    0.16
   0  -2  -9    2.04    0.16
   0   2   9    1.85    0.15
  -1  -2  -9   52.93    1.70
  -1  -2  -9   53.85    1.94
  -2  -2  -9   21.93    0.84
  -2  -2  -9   22.44    0.77
  -2  -2  -9   22.93    0.88
  -2  -2  -9   22.20    0.76
  -3  -2  -9    5.57    0.27
  -3  -2  -9    5.65    0.27
  -3  -2  -9    5.63    0.30
  -3  -2  -9    5.68    0.30
  -4  -2  -9   18.64    0.67
  -4  -2  -9   19.05    0.67
  -4  -2  -9   18.65    0.74
  -5  -2  -9    0.14    0.10
  -5  -2  -9    0.32    0.11
  -5  -2  -9   -0.01    0.10
  -6  -2  -9    7.65    0.40
  -6  -2  -9    7.29    0.35
  -6  -2  -9    7.28    0.35
  -7  -2  -9    9.61    0.43
  -7  -2  -9   10.39    0.44
  -7  -2  -9    9.32    0.48
  -8  -2  -9   14.82    0.58
  -8  -2  -9   13.86    0.58
  -9  -2  -9   -0.02    0.12
  -9  -2  -9    0.20    0.13
   7  -3  -9    3.55    0.29
   7  -3  -9    3.08    0.29
  -7   3   9    3.28    0.28
   6  -3  -9    4.29    0.31
   6  -3  -9    4.95    0.32
  -6   3   9    4.87    0.30
   5  -3  -9   20.29    0.77
   5  -3  -9   19.58    0.75
  -5   3   9   20.75    0.75
   4  -3  -9   15.58    0.62
   4  -3  -9   15.49    0.61
  -4   3   9   16.16    0.61
   3  -3  -9   20.41    0.74
   3  -3  -9   21.03    0.75
  -3   3   9   20.59    0.74
   2  -3  -9   33.48    1.15
   2  -3  -9   34.95    1.16
  -2   3   9   35.61    1.14
   1  -3  -9   14.59    0.56
   1  -3  -9   15.95    0.56
  -1   3   9   14.72    0.55
   0  -3  -9    3.73    0.22
   0  -3  -9    3.34    0.21
   0   3   9    3.68    0.20
  -1  -3  -9   25.24    0.88
  -1  -3  -9   27.27    0.87
  -1  -3  -9   25.20    1.00
  -2  -3  -9   77.64    2.44
  -2  -3  -9   74.94    2.43
  -2  -3  -9   80.61    2.77
  -3  -3  -9   14.05    0.53
  -3  -3  -9   14.68    0.54
   3   3   9   14.21    0.70
  -4  -3  -9    6.93    0.33
  -4  -3  -9    7.45    0.34
  -4  -3  -9    8.64    0.38
  -5  -3  -9   27.98    0.96
  -5  -3  -9   29.30    1.07
  -5  -3  -9   27.20    0.96
  -6  -3  -9    7.70    0.36
  -6  -3  -9    7.76    0.36
  -6  -3  -9    8.72    0.42
  -7  -3  -9   16.18    0.62
  -7  -3  -9   15.87    0.62
  -8  -3  -9    1.74    0.19
  -8  -3  -9    1.56    0.19
  -9  -3  -9    2.63    0.23
  -9  -3  -9    2.50    0.24
   6  -4  -9   -0.01    0.13
   6  -4  -9    0.25    0.14
  -6   4   9    0.11    0.14
   5  -4  -9    8.17    0.42
   5  -4  -9    8.21    0.41
  -5   4   9    8.62    0.40
   4  -4  -9   13.67    0.57
   4  -4  -9   14.62    0.59
  -4   4   9   14.66    0.57
   3  -4  -9   24.14    0.84
   3  -4  -9   23.14    0.85
  -3   4   9   24.04    0.84
   2  -4  -9   11.82    0.49
   2  -4  -9   12.09    0.48
  -2   4   9   11.90    0.48
   1  -4  -9   15.42    0.57
   1  -4  -9   14.31    0.56
  -1   4   9   15.68    0.56
   0  -4  -9   13.49    0.51
   0   4   9   13.49    0.50
  -1  -4  -9   70.85    2.21
  -1  -4  -9   69.33    2.20
   1   4   9   70.12    2.17
  -2  -4  -9    8.99    0.38
  -2  -4  -9    9.40    0.42
  -2  -4  -9    9.14    0.38
  -3  -4  -9   31.71    1.04
  -3  -4  -9   30.36    1.03
  -4  -4  -9   15.13    0.57
  -4  -4  -9   15.24    0.57
  -5  -4  -9   19.45    0.71
  -5  -4  -9   19.93    0.71
  -6  -4  -9   24.61    0.87
  -6  -4  -9   24.22    0.86
  -7  -4  -9    5.94    0.32
  -7  -4  -9    6.28    0.33
  -8  -4  -9   10.33    0.46
  -8  -4  -9   10.04    0.46
  -9  -4  -9    1.82    0.21
  -9  -4  -9    2.26    0.22
   6  -5  -9   20.36    0.80
  -6   5   9   20.75    0.78
   5  -5  -9   10.43    0.48
  -5   5   9   10.03    0.46
   4  -5  -9   11.75    0.49
   4  -5  -9   11.77    0.53
  -4   5   9   12.88    0.52
   3  -5  -9   42.12    1.35
   3  -5  -9   39.10    1.36
  -3   5   9   40.60    1.34
   2  -5  -9   29.04    0.96
  -2   5   9   27.01    0.95
   1  -5  -9    7.06    0.33
  -1   5   9    7.56    0.33
   0  -5  -9   51.86    1.68
   0  -5  -9   53.62    1.70
   0   5   9   53.40    1.68
  -1  -5  -9   68.97    2.19
  -1  -5  -9   70.93    2.21
   1   5   9   69.61    2.17
  -2  -5  -9    6.08    0.31
  -2  -5  -9    5.21    0.27
  -2  -5  -9    6.05    0.29
  -3  -5  -9   29.09    0.99
  -3  -5  -9   29.98    1.00
  -4  -5  -9   19.75    0.70
  -4  -5  -9   18.60    0.69
  -5  -5  -9   27.26    0.92
  -5  -5  -9   25.66    0.91
  -6  -5  -9    2.20    0.19
  -6  -5  -9    2.26    0.20
  -7  -5  -9    5.30    0.29
  -7  -5  -9    5.32    0.30
  -8  -5  -9    2.28    0.21
  -8  -5  -9    2.04    0.21
  -9  -5  -9    2.77    0.24
  -9  -5  -9    2.59    0.25
   5  -6  -9   38.24    1.35
  -5   6   9   39.81    1.33
   4  -6  -9   12.16    0.53
  -4   6   9   11.77    0.51
  -3   6   9    2.35    0.21
  -2   6   9   40.79    1.35
   1  -6  -9   29.88    0.99
  -1   6   9   28.76    0.99
   0  -6  -9   14.45    0.57
   0  -6  -9   15.38    0.56
   0   6   9   15.74    0.57
  -1  -6  -9   18.36    0.65
  -1  -6  -9   17.59    0.66
   1   6   9   18.01    0.64
  -2  -6  -9   16.76    0.61
  -2  -6  -9   15.94    0.60
   2   6   9   16.96    0.59
  -3  -6  -9    2.36    0.19
  -3  -6  -9    2.53    0.19
  -4  -6  -9   26.06    0.90
  -4  -6  -9   25.98    0.90
  -5  -6  -9   19.12    0.71
  -5  -6  -9   19.32    0.71
  -6  -6  -9    4.14    0.26
  -6  -6  -9    4.32    0.27
  -7  -6  -9   10.07    0.45
  -7  -6  -9    9.62    0.44
  -8  -6  -9    3.20    0.25
  -8  -6  -9    2.50    0.24
  -9  -6  -9    0.19    0.14
  -9  -6  -9    0.07    0.13
  -4   7   9   17.06    0.67
  -3   7   9    7.72    0.38
  -2   7   9    2.04    0.20
   1  -7  -9   29.45    1.03
  -1   7   9   30.38    1.03
   0  -7  -9   25.69    0.91
   0   7   9   26.38    0.90
  -1  -7  -9   14.76    0.58
   1   7   9   15.05    0.56
  -2  -7  -9    1.10    0.15
  -2  -7  -9    0.83    0.13
   2   7   9    1.25    0.14
  -3  -7  -9   14.18    0.54
  -3  -7  -9   13.62    0.54
  -4  -7  -9    1.79    0.18
  -4  -7  -9    2.05    0.18
  -5  -7  -9    2.36    0.20
  -5  -7  -9    2.39    0.21
  -6  -7  -9   10.06    0.44
  -6  -7  -9    9.53    0.43
  -7  -7  -9    5.95    0.34
  -7  -7  -9    6.12    0.33
  -8  -7  -9    2.27    0.22
  -8  -7  -9    2.38    0.23
  -3   8   9    6.74    0.37
  -2   8   9   20.29    0.76
   1  -8  -9    1.11    0.16
  -1   8   9    1.34    0.18
   0  -8  -9   18.23    0.70
   0   8   9   18.52    0.68
  -1  -8  -9   26.02    0.94
   1   8   9   26.83    0.91
  -2  -8  -9   11.30    0.49
   2   8   9   12.44    0.48
  -3  -8  -9   11.93    0.51
   3   8   9   12.56    0.48
  -4  -8  -9   13.94    0.56
  -5  -8  -9    6.87    0.35
  -5  -8  -9    7.00    0.34
  -6  -8  -9    0.71    0.15
  -6  -8  -9    0.84    0.15
  -7  -8  -9    5.83    0.33
  -7  -8  -9    5.99    0.34
  -8  -8  -9    2.16    0.23
  -8  -8  -9    2.26    0.24
   2  -9  -9    9.57    0.47
  -2   9   9    9.79    0.45
   1  -9  -9   12.54    0.56
  -1   9   9   13.28    0.54
   0  -9  -9    0.44    0.15
   0   9   9    0.07    0.12
  -1  -9  -9    5.77    0.34
   1   9   9    6.00    0.32
  -2  -9  -9    2.31    0.22
   2   9   9    2.78    0.22
  -3  -9  -9   17.26    0.70
   3   9   9   19.63    0.68
  -4  -9  -9   11.00    0.48
  -5  -9  -9    8.25    0.40
  -6  -9  -9    2.25    0.22
  -7  -9  -9    0.15    0.15
   0 -10  -9   21.62    0.83
   0  10   9   21.03    0.79
  -1 -10  -9   -0.02    0.14
   1  10   9    0.23    0.14
  -2 -10  -9    2.41    0.24
   2  10   9    2.86    0.24
  -3 -10  -9    3.12    0.27
   3  10   9    3.39    0.24
  -4 -10  -9   11.84    0.53
  -5 -10  -9    4.11    0.29
   2   5 -10    0.19    0.17
   1   5 -10    0.72    0.19
   0   5 -10    1.60    0.23
  -1   5 -10    4.15    0.33
  -2   5 -10    1.64    0.25
   4   4 -10    2.74    0.29
   4   4 -10    2.48    0.23
   4   4 -10    2.14    0.23
   3   4 -10    7.51    0.37
   3   4 -10    6.84    0.41
   2   4 -10    2.70    0.27
   1   4 -10    6.46    0.39
   0   4 -10    2.21    0.24
  -1   4 -10    5.56    0.35
  -2   4 -10    0.12    0.15
  -3   4 -10    2.27    0.26
  -4   4 -10    5.21    0.37
   5   3 -10    1.75    0.25
   5   3 -10    2.02    0.23
   5   3 -10    1.97    0.22
   4   3 -10    8.34    0.46
   4   3 -10    7.58    0.39
   4   3 -10    8.13    0.40
   3   3 -10    3.44    0.29
   3   3 -10    3.80    0.26
   3   3 -10    3.69    0.26
   2   3 -10    1.76    0.19
   2   3 -10    1.50    0.22
   1   3 -10   30.79    1.23
   1   3 -10   33.15    1.10
   0   3 -10   21.03    0.74
   0   3 -10   18.80    0.81
  -1   3 -10    9.38    0.47
  -2   3 -10    7.71    0.42
  -3   3 -10    8.04    0.44
  -4   3 -10    3.19    0.28
  -5   3 -10    4.32    0.33
   5   2 -10   10.23    0.49
   5   2 -10    9.83    0.48
   5   2 -10   11.57    0.56
   4   2 -10    3.99    0.26
   4   2 -10    4.29    0.32
   4   2 -10    3.21    0.26
   3   2 -10   14.50    0.60
   3   2 -10   14.59    0.65
   3   2 -10   15.78    0.59
   2   2 -10    4.29    0.28
   2   2 -10    3.75    0.28
   1   2 -10    2.01    0.19
   1   2 -10    2.20    0.23
   0   2 -10   34.98    1.32
   0   2 -10   35.30    1.18
  -1   2 -10    6.80    0.33
  -1   2 -10    7.11    0.39
  -2   2 -10    7.34    0.39
  -2   2 -10    7.11    0.35
  -3   2 -10   15.21    0.57
  -3   2 -10   14.20    0.65
  -4   2 -10    2.28    0.24
  -5   2 -10    3.14    0.24
  -5   2 -10    3.12    0.27
  -6   2 -10    3.08    0.26
  -6   2 -10    3.66    0.30
   6   1 -10   14.50    0.61
  -6  -1  10   13.75    0.59
   5   1 -10    8.87    0.47
   5   1 -10    8.51    0.43
   5   1 -10    8.92    0.43
  -5  -1  10    8.83    0.41
   4   1 -10   20.02    0.76
   4   1 -10   20.30    0.77
   4   1 -10   20.55    0.84
  -4  -1  10   20.79    0.75
   3   1 -10   13.58    0.55
   3   1 -10   13.89    0.55
   3   1 -10   13.74    0.61
  -3  -1  10   13.82    0.54
   2   1 -10   11.85    0.53
   2   1 -10   11.48    0.46
   2   1 -10   11.01    0.48
  -2  -1  10   11.03    0.45
   1   1 -10   34.83    1.19
   1   1 -10   35.84    1.32
   0   1 -10    1.33    0.17
   0   1 -10    0.89    0.15
  -1   1 -10   18.88    0.76
  -1   1 -10   18.17    0.67
  -2   1 -10   10.79    0.51
  -2   1 -10   11.15    0.45
  -3   1 -10    2.66    0.24
  -3   1 -10    2.99    0.23
  -4   1 -10    7.37    0.35
  -4   1 -10    6.85    0.39
  -5   1 -10    6.74    0.38
  -5   1 -10    6.10    0.33
  -5   1 -10    6.54    0.34
  -6   1 -10    0.72    0.16
  -6   1 -10    0.51    0.16
  -6   1 -10    0.61    0.14
  -7   1 -10    1.24    0.21
  -7   1 -10    0.98    0.18
   6   0 -10    4.12    0.29
  -6   0  10    4.14    0.28
   5   0 -10    2.43    0.23
   5   0 -10    1.92    0.22
  -5   0  10    2.11    0.21
   4   0 -10   10.72    0.46
   4   0 -10    9.62    0.45
  -4   0  10    9.99    0.43
   3   0 -10   10.01    0.43
   3   0 -10    9.63    0.43
  -3   0  10    9.23    0.40
   2   0 -10    1.23    0.16
   2   0 -10    1.22    0.17
   2   0 -10    0.99    0.15
  -2   0  10    1.16    0.14
   1   0 -10   13.90    0.58
   1   0 -10   12.96    0.53
   0   0 -10   22.85    0.88
   0   0 -10   22.54    0.80
  -1   0 -10    0.48    0.12
  -1   0 -10    0.28    0.12
  -2   0 -10    6.76    0.35
  -2   0 -10    6.42    0.32
  -3   0 -10   16.06    0.60
  -3   0 -10   15.55    0.66
  -4   0 -10    2.26    0.20
  -4   0 -10    2.48    0.21
  -4   0 -10    2.16    0.22
  -5   0 -10   10.00    0.49
  -5   0 -10    9.87    0.43
  -5   0 -10    9.74    0.43
  -6   0 -10    1.34    0.20
  -6   0 -10    1.72    0.19
  -6   0 -10    1.54    0.18
  -7   0 -10    3.75    0.29
  -7   0 -10    3.40    0.26
  -7   0 -10    2.97    0.24
  -8   0 -10    1.02    0.17
  -8   0 -10    1.10    0.18
  -8   0 -10    1.12    0.22
   6  -1 -10    8.43    0.44
   6  -1 -10    8.23    0.43
  -6   1  10    7.80    0.40
   5  -1 -10    3.64    0.27
   5  -1 -10    4.20    0.29
  -5   1  10    3.99    0.26
   4  -1 -10    9.31    0.42
   4  -1 -10    8.63    0.41
  -4   1  10    8.16    0.39
   3  -1 -10   12.44    0.52
   3  -1 -10   12.74    0.51
  -3   1  10   12.46    0.49
   2  -1 -10   14.23    0.55
   2  -1 -10   14.01    0.56
  -2   1  10   14.34    0.53
   1  -1 -10   17.08    0.62
   1  -1 -10   17.05    0.64
  -1   1  10   16.79    0.61
   0  -1 -10   14.66    0.60
   0  -1 -10   14.63    0.57
  -1  -1 -10    7.82    0.36
  -1  -1 -10    8.26    0.38
  -2  -1 -10    6.01    0.33
  -2  -1 -10    6.31    0.31
  -3  -1 -10   20.61    0.74
  -3  -1 -10   20.23    0.73
  -3  -1 -10   21.41    0.82
  -4  -1 -10   19.65    0.80
  -4  -1 -10   20.21    0.73
  -4  -1 -10   19.93    0.72
  -5  -1 -10    2.48    0.24
  -5  -1 -10    2.66    0.21
  -5  -1 -10    2.51    0.21
  -6  -1 -10    5.63    0.31
  -6  -1 -10    5.74    0.36
  -6  -1 -10    6.17    0.32
  -7  -1 -10    1.00    0.17
  -7  -1 -10    1.27    0.20
  -7  -1 -10    1.22    0.18
  -8  -1 -10    6.23    0.35
  -8  -1 -10    6.06    0.34
  -8  -1 -10    6.11    0.40
   6  -2 -10    8.72    0.45
   6  -2 -10    9.38    0.45
  -6   2  10    8.83    0.43
   5  -2 -10    6.69    0.36
   5  -2 -10    6.23    0.35
  -5   2  10    5.89    0.34
   4  -2 -10    3.83    0.26
   4  -2 -10    3.46    0.26
  -4   2  10    4.01    0.25
   3  -2 -10    8.00    0.38
   3  -2 -10    8.16    0.39
  -3   2  10    8.08    0.37
   2  -2 -10   34.56    1.15
   2  -2 -10   33.71    1.15
  -2   2  10   33.83    1.13
   1  -2 -10   23.75    0.83
   1  -2 -10   24.36    0.83
  -1   2  10   22.94    0.81
   0  -2 -10   24.58    0.86
  -1  -2 -10    0.42    0.12
  -2  -2 -10   57.22    1.83
  -3  -2 -10    8.11    0.39
  -3  -2 -10    7.99    0.35
  -3  -2 -10    8.18    0.36
  -4  -2 -10    8.82    0.38
  -4  -2 -10    8.75    0.42
  -4  -2 -10    8.69    0.39
  -5  -2 -10   10.89    0.46
  -5  -2 -10   11.56    0.51
  -5  -2 -10   11.03    0.47
  -6  -2 -10    7.49    0.38
  -6  -2 -10    7.75    0.37
  -6  -2 -10    8.21    0.42
  -7  -2 -10    8.96    0.43
  -7  -2 -10   10.15    0.50
  -7  -2 -10    9.89    0.44
  -8  -2 -10    2.04    0.22
  -8  -2 -10    1.82    0.20
   6  -3 -10    2.09    0.24
   6  -3 -10    2.03    0.24
  -6   3  10    2.47    0.25
   5  -3 -10   10.11    0.49
   5  -3 -10   10.31    0.47
  -5   3  10   10.77    0.47
   4  -3 -10   21.97    0.82
   4  -3 -10   22.50    0.83
  -4   3  10   21.99    0.80
   3  -3 -10    9.03    0.41
   3  -3 -10    9.16    0.41
  -3   3  10    8.44    0.39
   2  -3 -10   10.38    0.44
   2  -3 -10   11.01    0.46
  -2   3  10   10.18    0.44
   1  -3 -10   36.34    1.17
   1  -3 -10   33.59    1.17
  -1   3  10   35.07    1.15
   0  -3 -10   11.39    0.45
   0  -3 -10   10.77    0.45
   0   3  10   11.18    0.43
  -1  -3 -10    9.32    0.40
  -2  -3 -10   50.86    1.69
  -2  -3 -10   54.59    1.70
  -3  -3 -10    0.66    0.13
  -3  -3 -10    0.41    0.11
  -4  -3 -10    1.22    0.15
  -4  -3 -10    1.10    0.15
  -5  -3 -10   -0.02    0.10
  -5  -3 -10    0.11    0.11
  -6  -3 -10    8.37    0.42
  -6  -3 -10    7.56    0.38
  -6  -3 -10    7.80    0.38
  -7  -3 -10    1.88    0.20
  -7  -3 -10    2.42    0.22
  -8  -3 -10    4.28    0.30
  -8  -3 -10    4.24    0.28
   5  -4 -10    2.80    0.26
   5  -4 -10    3.79    0.28
  -5   4  10    3.34    0.25
   4  -4 -10   16.28    0.64
   4  -4 -10   16.78    0.66
  -4   4  10   15.90    0.63
   3  -4 -10   39.70    1.35
   3  -4 -10   40.70    1.35
  -3   4  10   40.01    1.33
   2  -4 -10    1.87    0.18
   2  -4 -10    1.66    0.19
  -2   4  10    1.93    0.19
   1  -4 -10    0.42    0.12
   1  -4 -10    0.36    0.12
  -1   4  10    0.46    0.12
   0  -4 -10    8.92    0.38
   0  -4 -10    7.95    0.37
   0   4  10    8.79    0.37
  -1  -4 -10   20.04    0.71
  -2  -4 -10   17.21    0.61
  -2  -4 -10   16.26    0.62
  -3  -4 -10   13.28    0.52
  -3  -4 -10   13.53    0.52
  -4  -4 -10    2.36    0.19
  -4  -4 -10    1.94    0.18
  -5  -4 -10    3.31    0.24
  -5  -4 -10    3.03    0.22
  -6  -4 -10    2.93    0.23
  -6  -4 -10    2.20    0.21
  -7  -4 -10    0.05    0.11
  -7  -4 -10    0.83    0.15
  -8  -4 -10    1.08    0.18
  -8  -4 -10    0.93    0.17
   5  -5 -10   28.71    1.06
  -5   5  10   29.90    1.05
   4  -5 -10    5.06    0.33
   4  -5 -10    5.72    0.32
  -4   5  10    6.11    0.33
   3  -5 -10    7.93    0.39
   3  -5 -10    7.32    0.40
  -3   5  10    8.42    0.40
   2  -5 -10   23.30    0.85
   2  -5 -10   23.81    0.83
  -2   5  10   22.87    0.83
   1  -5 -10    2.60    0.22
   1  -5 -10    2.73    0.22
  -1   5  10    2.77    0.22
   0  -5 -10    0.12    0.09
   0   5  10    0.20    0.10
  -1  -5 -10    2.96    0.21
  -1  -5 -10    2.99    0.21
  -2  -5 -10    6.03    0.30
  -2  -5 -10    6.40    0.31
  -3  -5 -10    0.24    0.10
  -3  -5 -10    0.10    0.10
  -4  -5 -10    9.81    0.43
  -4  -5 -10   10.53    0.44
  -5  -5 -10   15.88    0.62
  -5  -5 -10   16.88    0.63
  -6  -5 -10    1.36    0.18
  -6  -5 -10    1.39    0.18
  -7  -5 -10    1.20    0.18
  -7  -5 -10    1.02    0.17
  -8  -5 -10    1.10    0.18
  -8  -5 -10    1.40    0.19
   4  -6 -10   12.42    0.58
  -4   6  10   13.57    0.57
   3  -6 -10    3.84    0.29
  -3   6  10    3.61    0.26
   2  -6 -10    0.06    0.13
  -2   6  10    0.59    0.15
   1  -6 -10   56.20    1.81
  -1   6  10   56.56    1.81
   0  -6 -10   15.19    0.58
   0   6  10   15.48    0.58
  -1  -6 -10    5.04    0.28
  -1  -6 -10    5.79    0.29
   1   6  10    6.22    0.30
  -2  -6 -10    3.60    0.25
  -2  -6 -10    4.24    0.25
  -3  -6 -10    2.49    0.20
  -3  -6 -10    2.41    0.19
  -4  -6 -10    2.86    0.21
  -4  -6 -10    3.11    0.23
  -5  -6 -10   11.88    0.49
  -5  -6 -10   11.52    0.49
  -6  -6 -10    8.70    0.41
  -6  -6 -10    8.18    0.40
  -7  -6 -10    5.03    0.31
  -7  -6 -10    5.14    0.31
  -8  -6 -10    3.78    0.28
  -8  -6 -10    4.40    0.30
   3  -7 -10    2.34    0.24
  -3   7  10    1.93    0.22
  -2   7  10    4.24    0.28
  -1   7  10    0.52    0.13
   0  -7 -10   20.73    0.79
   0   7  10   22.72    0.79
  -1  -7 -10   12.97    0.53
  -1  -7 -10   13.49    0.52
   1   7  10   13.38    0.52
  -2  -7 -10   15.52    0.60
  -2  -7 -10   16.04    0.61
  -3  -7 -10    0.21    0.11
  -3  -7 -10   -0.06    0.11
  -4  -7 -10    3.36    0.23
  -4  -7 -10    3.55    0.25
  -5  -7 -10    2.23    0.21
  -5  -7 -10    2.99    0.23
  -6  -7 -10    0.42    0.14
  -6  -7 -10    0.44    0.15
  -7  -7 -10    5.37    0.32
  -7  -7 -10    5.09    0.32
  -8  -7 -10    1.75    0.21
  -1   8  10    5.08    0.30
   0  -8 -10    0.37    0.14
   0   8  10    0.56    0.14
  -1  -8 -10   16.33    0.65
   1   8  10   16.57    0.63
  -2  -8 -10    2.53    0.23
   2   8  10    3.01    0.23
  -3  -8 -10    7.93    0.39
  -4  -8 -10    3.95    0.25
  -4  -8 -10    3.30    0.26
  -5  -8 -10    1.78    0.19
  -5  -8 -10    1.86    0.21
  -6  -8 -10    2.76    0.24
  -6  -8 -10    3.36    0.26
  -7  -8 -10    0.89    0.17
  -7  -8 -10    0.90    0.18
   0  -9 -10    3.08    0.26
   0   9  10    3.10    0.25
  -1  -9 -10    0.17    0.14
   1   9  10    0.00    0.12
  -2  -9 -10    0.75    0.16
   2   9  10    1.02    0.15
  -3  -9 -10    0.13    0.14
  -4  -9 -10    6.05    0.34
  -5  -9 -10   11.20    0.51
   1   4 -11    6.37    0.40
   0   4 -11    0.61    0.18
  -1   4 -11    3.59    0.32
   3   3 -11    6.94    0.40
   3   3 -11    5.92    0.35
   2   3 -11    3.00    0.28
   2   3 -11    2.86    0.25
   1   3 -11    1.00    0.20
   1   3 -11    0.70    0.16
   0   3 -11    8.40    0.40
   0   3 -11    8.55    0.46
  -1   3 -11    1.21    0.21
  -2   3 -11   -0.04    0.15
  -3   3 -11    2.23    0.25
   4   2 -11    0.68    0.19
   4   2 -11    0.82    0.18
   3   2 -11    0.62    0.17
   3   2 -11    0.77    0.19
   2   2 -11    2.83    0.24
   2   2 -11    3.38    0.30
   1   2 -11    4.60    0.30
   1   2 -11    4.78    0.34
   0   2 -11    1.21    0.18
   0   2 -11    0.99    0.18
  -1   2 -11    9.83    0.44
  -1   2 -11    9.47    0.48
  -2   2 -11    1.30    0.21
  -2   2 -11    1.32    0.18
  -3   2 -11    0.43    0.16
  -4   2 -11    2.35    0.25
  -5   2 -11    1.34    0.22
   4   1 -11    5.48    0.34
   4   1 -11    5.66    0.33
   3   1 -11    2.89    0.25
   3   1 -11    3.16    0.26
   3   1 -11    2.91    0.23
   2   1 -11    0.42    0.16
   2   1 -11    0.55    0.16
   1   1 -11    5.11    0.32
   1   1 -11    5.47    0.34
   0   1 -11    9.08    0.43
   0   1 -11   10.21    0.48
  -1   1 -11    4.13    0.29
  -1   1 -11    3.85    0.26
  -2   1 -11    5.99    0.36
  -2   1 -11    6.44    0.33
  -3   1 -11    5.12    0.34
  -3   1 -11    4.64    0.30
  -4   1 -11    0.57    0.17
  -4   1 -11    0.36    0.14
  -5   1 -11    2.78    0.24
  -5   1 -11    3.12    0.28
  -6   1 -11    0.68    0.15
  -6   1 -11    0.68    0.20
   4   0 -11   14.07    0.60
   4   0 -11   14.26    0.60
  -4   0  11   15.54    0.59
   3   0 -11   12.09    0.51
   3   0 -11   12.35    0.52
  -3   0  11   11.41    0.49
   2   0 -11    1.90    0.20
   1   0 -11   11.19    0.51
   1   0 -11   10.77    0.47
   0   0 -11    2.34    0.21
   0   0 -11    2.84    0.24
  -1   0 -11   15.89    0.62
  -1   0 -11   16.73    0.69
  -2   0 -11    0.31    0.14
  -2   0 -11    0.25    0.14
  -3   0 -11   14.62    0.58
  -3   0 -11   14.65    0.65
  -4   0 -11    9.02    0.42
  -4   0 -11    9.62    0.48
  -5   0 -11    1.85    0.22
  -5   0 -11    1.68    0.19
  -5   0 -11    1.44    0.18
  -6   0 -11    0.42    0.14
  -6   0 -11    0.20    0.15
  -6   0 -11    0.44    0.14
   5  -1 -11    2.95    0.27
  -5   1  11    3.11    0.26
   4  -1 -11    2.17    0.23
   4  -1 -11    2.20    0.23
  -4   1  11    2.26    0.22
   3  -1 -11    7.58    0.37
   3  -1 -11    6.91    0.38
  -3   1  11    7.76    0.36
   2  -1 -11   15.07    0.58
   2  -1 -11   14.64    0.59
  -2   1  11   14.15    0.56
   1  -1 -11    7.62    0.38
   0  -1 -11    1.97    0.19
  -1  -1 -11    0.09    0.11
  -2  -1 -11    1.26    0.17
  -2  -1 -11    1.33    0.18
  -3  -1 -11    8.47    0.38
  -3  -1 -11    7.69    0.40
  -4  -1 -11    1.09    0.16
  -4  -1 -11    0.66    0.15
  -5  -1 -11    3.45    0.27
  -5  -1 -11    4.05    0.31
  -5  -1 -11    4.19    0.27
  -6  -1 -11    0.19    0.13
  -6  -1 -11    0.19    0.13
  -6  -1 -11    0.03    0.13
  -7  -1 -11    0.79    0.16
  -7  -1 -11    1.50    0.19
  -7  -1 -11    1.06    0.20
   4  -2 -11    2.97    0.26
   4  -2 -11    2.69    0.25
  -4   2  11    3.25    0.25
   3  -2 -11    0.45    0.15
   3  -2 -11    0.38    0.14
  -3   2  11    0.47    0.13
   2  -2 -11    9.02    0.41
   2  -2 -11    8.60    0.41
  -2   2  11    8.83    0.39
   1  -2 -11   22.10    0.80
   0  -2 -11    4.35    0.27
  -1  -2 -11    0.42    0.12
  -2  -2 -11    5.02    0.28
  -3  -2 -11    1.20    0.16
  -4  -2 -11    0.28    0.12
  -4  -2 -11    0.32    0.12
  -5  -2 -11    0.28    0.12
  -5  -2 -11    0.13    0.12
  -5  -2 -11    0.31    0.13
  -6  -2 -11    2.28    0.21
  -6  -2 -11    2.25    0.24
  -6  -2 -11    2.14    0.21
  -7  -2 -11    4.30    0.34
  -7  -2 -11    4.64    0.29
  -7  -2 -11    4.20    0.30
   4  -3 -11    4.22    0.30
   4  -3 -11    4.09    0.30
  -4   3  11    4.30    0.28
   3  -3 -11    4.05    0.29
   3  -3 -11    4.43    0.29
  -3   3  11    4.07    0.27
   2  -3 -11    0.49    0.14
   2  -3 -11    0.94    0.16
  -2   3  11    0.49    0.13
   1  -3 -11    0.24    0.11
   1  -3 -11    0.40    0.12
  -1   3  11    0.38    0.12
   0  -3 -11    2.97    0.22
  -1  -3 -11    2.66    0.21
  -2  -3 -11   13.18    0.53
  -3  -3 -11    6.35    0.32
  -4  -3 -11    0.35    0.12
  -4  -3 -11    0.23    0.11
  -5  -3 -11    0.06    0.11
  -5  -3 -11    0.18    0.12
  -6  -3 -11    3.89    0.28
  -6  -3 -11    4.60    0.29
  -7  -3 -11    2.13    0.22
  -7  -3 -11    2.17    0.22
   4  -4 -11    4.86    0.33
   4  -4 -11    5.18    0.33
  -4   4  11    4.76    0.31
   3  -4 -11    7.49    0.39
   3  -4 -11    7.81    0.39
  -3   4  11    7.01    0.37
   2  -4 -11   24.76    0.89
   2  -4 -11   23.98    0.88
  -2   4  11   24.61    0.87
   1  -4 -11    0.44    0.13
   1  -4 -11    0.37    0.13
  -1   4  11    0.38    0.12
   0  -4 -11    0.58    0.13
  -1  -4 -11    6.85    0.33
  -2  -4 -11   16.18    0.62
  -3  -4 -11    3.20    0.24
  -3  -4 -11    3.77    0.24
  -4  -4 -11    7.55    0.35
  -4  -4 -11    7.35    0.37
  -5  -4 -11    2.09    0.20
  -5  -4 -11    2.65    0.21
  -6  -4 -11    4.17    0.27
  -6  -4 -11    3.79    0.26
  -7  -4 -11    0.36    0.14
  -7  -4 -11    0.35    0.14
   3  -5 -11    5.23    0.32
   3  -5 -11    5.31    0.33
  -3   5  11    5.43    0.32
   2  -5 -11    1.52    0.20
   2  -5 -11    1.67    0.20
  -2   5  11    2.04    0.21
   1  -5 -11   26.22    0.85
   1  -5 -11   20.63    0.82
  -1   5  11   21.95    0.81
   0  -5 -11    0.95    0.15
   0  -5 -11    1.09    0.16
  -1  -5 -11    4.04    0.26
  -2  -5 -11    0.58    0.13
  -2  -5 -11    0.66    0.14
  -3  -5 -11    3.63    0.24
  -3  -5 -11    2.93    0.22
  -4  -5 -11    1.73    0.19
  -4  -5 -11    2.07    0.20
  -5  -5 -11    3.57    0.26
  -5  -5 -11    3.78    0.26
  -6  -5 -11    6.80    0.36
  -6  -5 -11    7.33    0.37
  -7  -5 -11    0.35    0.14
  -7  -5 -11    0.71    0.17
   2  -6 -11    0.70    0.17
  -2   6  11    1.01    0.18
   1  -6 -11    1.62    0.20
   1  -6 -11    2.05    0.20
  -1   6  11    1.83    0.19
   0  -6 -11   14.97    0.59
   0  -6 -11   15.77    0.61
   0   6  11   15.45    0.60
  -1  -6 -11    0.58    0.13
  -2  -6 -11    6.49    0.33
  -2  -6 -11    6.13    0.32
  -3  -6 -11    0.20    0.12
  -3  -6 -11    0.34    0.13
  -4  -6 -11    0.38    0.13
  -4  -6 -11    0.40    0.13
  -5  -6 -11    4.64    0.30
  -5  -6 -11    4.44    0.29
  -6  -6 -11    0.10    0.13
  -6  -6 -11    0.13    0.14
  -7  -6 -11    2.97    0.26
  -1   7  11    2.91    0.24
   0   7  11    0.22    0.13
  -1  -7 -11    7.32    0.36
  -2  -7 -11    2.29    0.21
  -2  -7 -11    2.21    0.21
  -3  -7 -11    3.13    0.24
  -3  -7 -11    2.80    0.23
  -4  -7 -11    2.29    0.22
  -4  -7 -11    2.10    0.21
  -5  -7 -11    0.22    0.13
  -5  -7 -11    0.34    0.13
  -6  -7 -11   15.30    0.63
  -6  -7 -11   15.44    0.63
   0   8  11    0.79    0.17
  -1  -8 -11    3.09    0.25
   1   8  11    2.98    0.25
  -2  -8 -11    4.77    0.30
  -3  -8 -11    0.12    0.14
  -4  -8 -11    5.11    0.31
  -4  -8 -11    4.79    0.30
  -5  -8 -11    4.39    0.29
  -5  -8 -11    4.31    0.30
   0   2 -12    8.78    0.46
   0   2 -12    8.38    0.42
  -1   2 -12    1.37    0.20
  -1   2 -12    1.05    0.20
  -2   2 -12    2.53    0.28
  -2   2 -12    2.59    0.24
   1   1 -12    0.03    0.13
   1   1 -12   -0.12    0.14
   0   1 -12    1.10    0.18
   0   1 -12    1.18    0.20
  -1   1 -12    1.82    0.22
  -1   1 -12    2.00    0.22
  -2   1 -12    1.09    0.18
  -2   1 -12    0.89    0.19
  -3   1 -12    0.13    0.16
  -3   1 -12    0.12    0.13
   2   0 -12    1.54    0.20
   1   0 -12    0.28    0.14
   0   0 -12    1.30    0.19
  -1   0 -12    0.95    0.17
  -1   0 -12    0.87    0.17
  -2   0 -12   -0.10    0.13
  -2   0 -12    0.06    0.14
  -3   0 -12    2.47    0.23
  -3   0 -12    2.47    0.26
  -4   0 -12    4.14    0.30
  -4   0 -12    3.63    0.32
   3  -1 -12   -0.01    0.13
   2  -1 -12    4.89    0.32
   1  -1 -12    7.09    0.38
   0  -1 -12    2.60    0.23
  -1  -1 -12    1.86    0.20
  -2  -1 -12   -0.01    0.12
  -3  -1 -12    7.13    0.37
  -4  -1 -12    5.39    0.36
  -4  -1 -12    4.85    0.32
  -5  -1 -12    3.27    0.30
  -5  -1 -12    2.77    0.25
   3  -2 -12    5.15    0.32
  -3   2  12    4.90    0.30
   2  -2 -12    0.00    0.13
   1  -2 -12    9.51    0.45
   0  -2 -12    6.89    0.36
  -1  -2 -12    2.15    0.22
  -2  -2 -12    0.84    0.15
  -3  -2 -12   12.00    0.51
  -4  -2 -12    0.34    0.14
  -5  -2 -12    1.21    0.20
  -6  -2 -12    0.28    0.14
   2  -3 -12   11.10    0.50
   1  -3 -12   -0.02    0.12
   0  -3 -12    4.53    0.28
  -1  -3 -12    1.11    0.17
  -2  -3 -12    7.96    0.38
  -3  -3 -12    4.64    0.30
  -4  -3 -12    0.69    0.15
  -5  -3 -12    1.72    0.20
  -5  -3 -12    1.44    0.19
  -6  -3 -12    1.36    0.19
   2  -4 -12    2.07    0.23
   2  -4 -12    1.90    0.21
  -2   4  12    1.67    0.20
   1  -4 -12    2.43    0.23
   0  -4 -12    0.11    0.13
  -1  -4 -12    4.13    0.27
  -2  -4 -12    0.43    0.13
  -3  -4 -12    4.95    0.31
  -4  -4 -12    1.02    0.17
  -4  -4 -12    1.07    0.17
  -5  -4 -12    0.08    0.14
  -5  -4 -12   -0.25    0.12
  -6  -4 -12    7.80    0.41
   1  -5 -12    0.16    0.14
   0  -5 -12    9.22    0.43
  -1  -5 -12    1.41    0.18
  -2  -5 -12    8.65    0.41
  -3  -5 -12    4.79    0.29
  -4  -5 -12    3.16    0.25
  -4  -5 -12    3.06    0.25
  -5  -5 -12    8.61    0.42
  -5  -5 -12    8.56    0.42
   0  -6 -12    4.87    0.31
  -1  -6 -12    1.74    0.19
  -2  -6 -12    2.37    0.23
  -3  -6 -12   14.87    0.60
  -3  -6 -12   14.46    0.59
  -4  -6 -12    1.85    0.20
  -4  -6 -12    1.25    0.19
  -5  -6 -12    5.29    0.33
  -2  -7 -12    5.99    0.34
  -3  -7 -12    1.06    0.18
  -3  -7 -12    0.78    0.17
   0   0   0    0.00    0.00
;
_shelx_hkl_checksum     42502
_shelx_res_file
;
TITL GU_BD_G2_july13_0m in P-1
    new.res
    created by SHELXL-2017/1 at 18:54:44 on 08-Nov-2020
CELL 0.71073   8.57090   8.67600   9.26440  77.2600  81.9930  77.3400
ZERR    1.00   0.00171   0.00174   0.00185   0.0300   0.0300   0.0300
LATT    1
SFAC C H N O Ni
UNIT 20 28 4 12 1
LIST 4 ! automatically inserted. Change 6 to 4 for CHECKCIF!!
L.S. 10
BOND $H
FMAP 2
PLAN -10
ACTA
EQIV $3 x, y+1, z
HTAB O2 O3_$3
HTAB C5 O3_$3
EQIV $4 x+1, y+1, z-1
HTAB O1 O5_$4
EQIV $5 -x+1, -y+2, -z
HTAB O2 O6_$5
EQIV $6 -x+2, -y+1, -z
HTAB O1 O4_$6
EQIV $7 x-1, y, z
HTAB O6 O4_$7
EQIV $8 -x, -y+1, -z+1
HTAB O6 O5_$8
HTAB O5 O4_$7
EQIV $9 x, y-1, z
HTAB O5 N2_$9
dfix 0.84 0.01 o1 h1a o1 h1b o2 h2a o2 h2b o5 h5a o5 h5b o6 h6a o6 h6b
sadi h1a h1b h2a h2b h5a h5b h6a h6b
WGHT    0.042200    0.117700
EXTI    0.212703
FVAR       0.44409
NI1   5    1.000000    1.000000    0.000000    10.50000    0.02417    0.02844 =
         0.02502   -0.01197    0.00326   -0.00512
O1    4    0.982669    0.969513   -0.210229    11.00000    0.04143    0.03602 =
         0.02760   -0.01382    0.00053   -0.00475
H1A   2    0.989562    1.042432   -0.284241    11.00000   -1.50000
H1B   2    1.025226    0.882527   -0.237560    11.00000   -1.50000
O2    4    0.856047    1.222123   -0.044106    11.00000    0.03522    0.03177 =
         0.03292   -0.01080    0.00636   -0.00203
H2A   2    0.800444    1.261805    0.025551    11.00000   -1.50000
H2B   2    0.893748    1.295147   -0.102120    11.00000   -1.50000
O3    4    0.660321    0.323596    0.175426    11.00000    0.03888    0.05694 =
         0.04069   -0.02970    0.00277   -0.00201
O4    4    0.867032    0.304916    0.303014    11.00000    0.03319    0.04679 =
         0.04347   -0.02422    0.00291    0.00050
O5    4    0.038274    0.210021    0.549987    11.00000    0.05132    0.05915 =
         0.03655   -0.00712   -0.00138   -0.00334
H5A   2   -0.025553    0.236798    0.485109    11.00000   -1.50000
H5B   2    0.123266    0.159645    0.514212    11.00000   -1.50000
O6    4    0.037736    0.557472    0.262933    11.00000    0.07821    0.05947 =
         0.05478   -0.00490    0.00612   -0.03309
H6A   2   -0.011005    0.484413    0.267960    11.00000   -1.50000
H6B   2   -0.006384    0.610339    0.328120    11.00000   -1.50000
N1    3    0.789878    0.896681    0.075052    11.00000    0.02825    0.03256 =
         0.03540   -0.00973    0.00004   -0.00731
N2    3    0.330244    1.027724    0.410251    11.00000    0.03916    0.11485 =
         0.07569   -0.02952    0.01157   -0.00700
C1    1    0.756340    0.785884    0.009787    11.00000    0.04313    0.03729 =
         0.04001   -0.01103   -0.00333   -0.01238
AFIX  43
H1    2    0.832785    0.744160   -0.060450    11.00000   -1.20000
AFIX   0
C2    1    0.613306    0.730821    0.042128    11.00000    0.05640    0.04891 =
         0.05153   -0.00845   -0.01126   -0.02711
AFIX  43
H2    2    0.594395    0.654339   -0.006152    11.00000   -1.20000
AFIX   0
C3    1    0.499612    0.790208    0.146177    11.00000    0.03821    0.05755 =
         0.05133    0.00173   -0.00869   -0.02386
AFIX  43
H3    2    0.401786    0.756363    0.168663    11.00000   -1.20000
AFIX   0
C4    1    0.534327    0.901637    0.216664    11.00000    0.02632    0.04677 =
         0.04057    0.00037   -0.00132   -0.00773
C5    1    0.680377    0.952260    0.178110    11.00000    0.02810    0.03764 =
         0.03972   -0.01049    0.00189   -0.00768
AFIX  43
H5    2    0.702508    1.027604    0.225918    11.00000   -1.20000
AFIX   0
C6    1    0.420626    0.971208    0.325449    11.00000    0.02865    0.07243 =
         0.05422   -0.00752    0.00299   -0.00958
C7    1    0.441536    0.438454    0.397149    11.00000    0.03473    0.04674 =
         0.03906   -0.02619    0.00193   -0.00529
AFIX  43
H7    2    0.401890    0.397181    0.328307    11.00000   -1.20000
AFIX   0
C8    1    0.606067    0.424914    0.396597    11.00000    0.03244    0.03234 =
         0.03234   -0.01624    0.00438   -0.00200
C9    1    0.663871    0.486619    0.499887    11.00000    0.02970    0.04869 =
         0.04142   -0.02450    0.00308   -0.00347
AFIX  43
H9    2    0.773958    0.477732    0.500156    11.00000   -1.20000
AFIX   0
C10   1    0.718449    0.345527    0.282782    11.00000    0.03485    0.03118 =
         0.03414   -0.01604    0.00711   -0.00332
HKLF 4
REM  GU_BD_G2_july13_0m in P-1
REM R1 =  0.0259 for    3635 Fo > 4sig(Fo)  and  0.0270 for all    3762 data
REM    194 parameters refined using     14 restraints
END
WGHT      0.0422      0.1177
REM Highest difference peak  0.331,  deepest hole -0.403,  1-sigma level  0.049
Q1    1   0.6639  0.3848  0.3442  11.00000  0.05    0.33
Q2    1   0.3966  0.4674  0.4624  11.00000  0.05    0.32
Q3    1   0.7341  0.9220  0.1207  11.00000  0.05    0.27
Q4    1   1.0779  0.9589 -0.0405  11.00000  0.05    0.24
Q5    1   0.5957  0.9341  0.1942  11.00000  0.05    0.24
Q6    1   0.5250  0.8448  0.1828  11.00000  0.05    0.24
Q7    1   0.3636  0.5440  0.5636  11.00000  0.05    0.21
Q8    1   0.4719  0.9339  0.2594  11.00000  0.05    0.21
Q9    1   0.7691  0.8480  0.0489  11.00000  0.05    0.21
Q10   1   0.5260  0.4346  0.3944  11.00000  0.05    0.21
;
_shelx_res_checksum     3332
