# Supplementary material for: Tetra­aqua­bis­(pyridine-3-carbo­nitrile-κN 1)nickel(II) benzene-1,4-di­carboxyl­ate tetra­hydrate
Source: Acta Crystallogr E Crystallogr Commun. 2021 Jan 1;77(Pt 1):14–7. doi: 10.1107/S2056989020015832 (PMC7784045; doi:10.1107/S2056989020015832)
Supplement: Supplementary file 2 [file e-77-00014-Isup2.hkl]

data_I                                                                          
_shelx_title ' GU_BD_G2_july13_0m in P-1'                                       
_shelx_refln_list_code          4                                               
_shelx_F_calc_maximum      109.71                                               
_exptl_crystal_F_000       300.00                                               
_reflns_d_resolution_high  0.7100                                               
                                                                                
loop_                                                                           
 _space_group_symop_operation_xyz                                               
 'x, y, z'                                                                      
 '-x, -y, -z'                                                                   
                                                                                
_cell_length_a     8.5709                                                       
_cell_length_b     8.6760                                                       
_cell_length_c     9.2644                                                       
_cell_angle_alpha  77.260                                                       
_cell_angle_beta   81.993                                                       
_cell_angle_gamma  77.340                                                       
                                                                                
_shelx_F_squared_multiplier     1.000                                           
                                                                                
loop_                                                                           
 _refln_index_h                                                                 
 _refln_index_k                                                                 
 _refln_index_l                                                                 
 _refln_F_squared_calc                                                          
 _refln_F_squared_meas                                                          
 _refln_F_squared_sigma                                                         
 _refln_observed_status                                                         
   1   0   0        292.93        327.97         5.01 o                         
   2   0   0       1935.38       2046.81        35.15 o                         
   3   0   0       2706.16       2719.66        53.62 o                         
   4   0   0        319.96        289.45         3.53 o                         
   5   0   0        460.17        463.16         6.00 o                         
   6   0   0        800.48        822.32         9.91 o                         
   7   0   0        249.02        250.61         3.62 o                         
   8   0   0         97.46        103.79         2.21 o                         
   9   0   0        150.06        146.23         3.84 o                         
  10   0   0         13.13         13.17         0.75 o                         
  11   0   0          0.83          1.09         0.43 o                         
 -11   1   0         15.45         15.75         1.08 o                         
 -10   1   0         49.87         55.68         2.15 o                         
  -9   1   0         75.95         79.30         1.87 o                         
  -8   1   0          4.85          5.32         0.44 o                         
  -7   1   0        171.64        180.32         3.56 o                         
  -6   1   0        950.62        972.36        12.50 o                         
  -5   1   0       1550.85       1572.72        20.13 o                         
  -4   1   0        812.27        863.62        10.33 o                         
  -3   1   0        128.83        125.63         1.73 o                         
  -2   1   0        110.88        103.96         1.54 o                         
  -1   1   0        329.06        325.12         7.94 o                         
   0   1   0       1647.28       1468.03        35.62 o                         
   1   1   0       1833.26       1922.46       163.21 o                         
   2   1   0       1594.34       1647.80        31.33 o                         
   3   1   0        593.95        613.55         6.96 o                         
   4   1   0       1717.53       1898.03        27.32 o                         
   5   1   0         31.65         48.15         0.63 o                         
   6   1   0         53.69         50.95         1.22 o                         
   7   1   0         74.09         85.44         1.43 o                         
   8   1   0        131.76        130.06         4.40 o                         
   9   1   0        159.00        159.39         4.15 o                         
  10   1   0         81.55         80.20         2.42 o                         
  11   1   0          1.79          1.90         0.51 o                         
 -11   2   0         54.05         60.18         3.20 o                         
 -10   2   0         64.76         68.97         3.41 o                         
  -9   2   0        210.69        208.84         4.24 o                         
  -8   2   0         13.51         14.07         0.49 o                         
  -7   2   0        207.80        207.57         6.83 o                         
  -6   2   0        252.10        250.32         3.69 o                         
  -5   2   0        504.36        526.89         6.36 o                         
  -4   2   0       1454.91       1416.21        18.44 o                         
  -3   2   0       2123.82       2084.09        27.10 o                         
  -2   2   0       1090.08       1072.15        14.81 o                         
  -1   2   0       2646.64       2572.18        73.31 o                         
   0   2   0        724.63        760.11        12.80 o                         
   1   2   0       1548.53       1504.33        33.83 o                         
   2   2   0       1490.34       1521.92        47.79 o                         
   3   2   0       3807.47       3902.34       104.07 o                         
   4   2   0        191.35        192.69         2.42 o                         
   5   2   0        543.70        585.43         7.21 o                         
   6   2   0        110.33        113.45         1.93 o                         
   7   2   0         33.61         32.39         0.73 o                         
   8   2   0          1.04          1.81         0.30 o                         
   9   2   0        156.32        151.02         3.98 o                         
  10   2   0         41.98         41.74         1.26 o                         
  11   2   0          6.04          3.53         0.50 o                         
  -9   3   0         71.34         71.66         1.81 o                         
  -8   3   0          2.20          2.00         0.61 o                         
  -7   3   0        479.18        495.01        12.14 o                         
  -6   3   0          7.51          8.69         0.58 o                         
  -5   3   0          3.29          3.65         0.18 o                         
  -4   3   0         14.16         16.88         0.32 o                         
  -3   3   0        983.06        991.74        11.85 o                         
  -2   3   0        378.47        393.94         5.64 o                         
  -1   3   0        638.20        660.93        10.33 o                         
   0   3   0       1175.73       1223.31        25.47 o                         
   1   3   0          4.02          5.02         0.30 o                         
   2   3   0          8.89         13.37         0.23 o                         
   3   3   0       2062.28       2185.13        51.05 o                         
   4   3   0        256.19        258.99         3.31 o                         
   5   3   0        504.30        494.58         6.72 o                         
   6   3   0        990.63        997.53        16.44 o                         
   7   3   0         94.55        111.21         2.30 o                         
   8   3   0        251.24        229.80         4.51 o                         
   9   3   0         74.71         74.25         2.25 o                         
  10   3   0         23.88         23.51         0.91 o                         
  11   3   0         21.52         23.90         1.00 o                         
 -10   4   0          2.15          1.64         0.55 o                         
  -9   4   0         25.90         30.10         1.35 o                         
  -8   4   0         45.79         48.22         2.03 o                         
  -7   4   0        158.62        164.99         4.54 o                         
  -6   4   0        362.80        366.99         5.54 o                         
  -5   4   0         70.11         70.52         1.09 o                         
  -4   4   0         63.37         65.57         1.01 o                         
  -3   4   0        542.62        553.71         7.95 o                         
  -2   4   0        444.83        438.81         6.31 o                         
  -1   4   0        610.48        630.62         8.98 o                         
   0   4   0       2122.68       2207.50        46.74 o                         
   1   4   0        822.26        844.38        10.83 o                         
   2   4   0        863.05        912.89        19.36 o                         
   3   4   0        639.89        646.90         9.19 o                         
   4   4   0         56.23         45.61         0.77 o                         
   5   4   0        327.35        353.19         5.26 o                         
   6   4   0        104.05         96.96         1.83 o                         
   7   4   0         64.80         67.49         1.54 o                         
   8   4   0        135.92        125.65         2.63 o                         
   9   4   0         59.41         57.24         1.96 o                         
  10   4   0         20.48         20.32         1.12 o                         
  11   4   0          8.28          8.98         0.92 o                         
  -9   5   0          1.61          1.27         0.53 o                         
  -8   5   0         27.85         27.94         1.24 o                         
  -7   5   0        184.25        177.13         4.38 o                         
  -6   5   0          8.31          8.66         0.42 o                         
  -5   5   0        217.10        215.42         3.01 o                         
  -4   5   0        539.24        534.05         7.13 o                         
  -3   5   0        133.95        129.33         2.00 o                         
  -2   5   0        253.85        247.12         3.64 o                         
  -1   5   0        801.59        828.85        11.78 o                         
   0   5   0        426.65        423.02         6.09 o                         
   1   5   0        202.45        192.92         2.82 o                         
   2   5   0       1805.78       1869.52        46.50 o                         
   3   5   0        680.24        663.13        14.32 o                         
   4   5   0        222.63        217.80         3.21 o                         
   5   5   0        233.04        232.73         3.77 o                         
   6   5   0        148.68        154.73         2.80 o                         
   7   5   0        106.92        105.95         2.05 o                         
   8   5   0        164.11        146.30         3.00 o                         
   9   5   0          1.85          2.48         0.38 o                         
  10   5   0         29.48         23.77         0.96 o                         
  11   5   0          2.71          2.12         0.48 o                         
  -8   6   0         18.98         19.21         2.31 o                         
  -7   6   0         62.49         63.45         2.14 o                         
  -6   6   0        165.31        160.23         4.01 o                         
  -5   6   0          1.99          2.37         0.30 o                         
  -4   6   0        383.90        375.92         6.04 o                         
  -3   6   0        354.32        345.32         5.07 o                         
  -2   6   0         53.13         52.73         1.09 o                         
  -1   6   0        321.07        311.54         5.05 o                         
   0   6   0         78.36         69.75         1.15 o                         
   1   6   0        109.85        118.74         2.07 o                         
   2   6   0         21.19         20.08         0.53 o                         
   3   6   0        445.05        463.31         7.34 o                         
   4   6   0         43.21         42.90         0.78 o                         
   5   6   0          1.76          1.90         0.27 o                         
   6   6   0         69.45         67.85         1.91 o                         
   7   6   0         28.71         26.56         0.97 o                         
   8   6   0         34.59         33.77         0.99 o                         
   9   6   0         19.94         20.25         0.72 o                         
  10   6   0          0.24          0.14         0.38 o                         
  11   6   0         25.53         26.66         1.08 o                         
  -8   7   0         33.80         34.73         2.69 o                         
  -7   7   0         33.59         31.62         1.36 o                         
  -6   7   0          7.14          4.85         0.63 o                         
  -5   7   0        122.25        110.83         2.98 o                         
  -4   7   0         27.77         24.69         0.65 o                         
  -3   7   0         73.23         67.47         1.31 o                         
  -2   7   0        253.18        239.97         4.48 o                         
  -1   7   0          4.93          5.20         0.31 o                         
   0   7   0         29.07         25.64         0.64 o                         
   1   7   0        265.23        258.81         4.94 o                         
   2   7   0        256.63        265.98         4.44 o                         
   3   7   0        187.39        188.28         3.23 o                         
   4   7   0          1.49          1.13         0.48 o                         
   5   7   0        305.42        304.94         7.19 o                         
   6   7   0         20.16         18.45         0.97 o                         
   7   7   0         61.97         61.35         1.66 o                         
   8   7   0          7.01          6.30         0.44 o                         
   9   7   0         28.70         30.00         0.96 o                         
  10   7   0         18.16         18.10         0.73 o                         
  -7   8   0         15.35         15.87         1.06 o                         
  -6   8   0          4.73          4.66         0.68 o                         
  -5   8   0          1.62          1.45         0.50 o                         
  -4   8   0        154.42        144.40         3.70 o                         
  -3   8   0         24.23         22.96         0.92 o                         
  -2   8   0         13.48         11.09         0.54 o                         
  -1   8   0         97.53         95.07         2.04 o                         
   0   8   0          4.00          3.72         0.34 o                         
   1   8   0         34.92         39.50         1.05 o                         
   2   8   0         43.01         45.40         1.40 o                         
   3   8   0         30.20         32.86         0.90 o                         
   4   8   0          0.92          1.09         0.36 o                         
   5   8   0        245.52        215.86        19.30 o                         
   6   8   0         60.37         65.22         2.57 o                         
   7   8   0          5.19          5.14         1.14 o                         
   8   8   0          4.67          3.47         0.55 o                         
   9   8   0         15.01         15.82         0.67 o                         
  10   8   0         19.27         20.74         0.82 o                         
  -5   9   0          3.71          3.40         0.63 o                         
  -4   9   0         48.17         44.53         2.19 o                         
  -3   9   0         18.97         16.35         0.70 o                         
  -2   9   0         34.58         32.32         1.10 o                         
  -1   9   0         48.18         45.86         1.18 o                         
   0   9   0        229.37        212.43         4.95 o                         
   1   9   0         63.64         62.97         1.76 o                         
   2   9   0         48.08         48.62         1.46 o                         
   3   9   0          1.45          1.22         0.39 o                         
   4   9   0         88.71         86.76         3.26 o                         
   5   9   0        107.39        114.67         4.13 o                         
   6   9   0         11.30         10.35         1.01 o                         
   7   9   0         33.11         34.02         2.13 o                         
   8   9   0         11.63         11.73         0.89 o                         
   9   9   0          6.53          7.33         0.81 o                         
  -4  10   0         18.67         16.64         1.09 o                         
  -3  10   0          2.23          1.44         0.52 o                         
  -2  10   0         22.75         20.97         0.87 o                         
  -1  10   0         14.74         13.54         0.78 o                         
   0  10   0         39.27         38.39         1.32 o                         
   1  10   0         54.11         54.03         1.65 o                         
   2  10   0         15.47         16.77         0.84 o                         
   3  10   0         10.98         12.38         1.07 o                         
   4  10   0         17.22         19.18         1.27 o                         
   5  10   0          2.91          2.84         0.71 o                         
   6  10   0         22.91         22.23         1.42 o                         
   7  10   0          1.17          1.22         0.71 o                         
   8  10   0         60.12         61.87         2.75 o                         
  -2  11   0         11.67         11.77         1.32 o                         
  -1  11   0         17.53         18.33         0.95 o                         
   0  11   0          2.01          2.04         0.48 o                         
   1  11   0          1.30          1.49         1.47 o                         
   2  11   0         27.44         27.72         1.17 o                         
   3  11   0         21.52         22.28         1.42 o                         
   4  11   0         18.54         20.20         1.37 o                         
   5  11   0          5.33          6.69         0.96 o                         
   6  11   0          1.29          1.27         0.76 o                         
  -5 -11   1         16.45         18.78         1.42 o                         
  -4 -11   1         25.75         32.90         1.83 o                         
  -3 -11   1         55.40         58.66         2.54 o                         
  -2 -11   1         20.26         22.74         1.42 o                         
  -1 -11   1         25.34         24.93         1.47 o                         
   0 -11   1          3.66          4.05         0.86 o                         
   1 -11   1         28.27         28.03         1.17 o                         
  -7 -10   1         13.27         13.19         1.27 o                         
  -6 -10   1          1.14          0.00         0.66 o                         
  -5 -10   1          3.16          3.55         0.71 o                         
  -4 -10   1         80.22         77.37         3.05 o                         
  -3 -10   1         10.56         11.92         1.12 o                         
  -2 -10   1          5.79          7.10         0.86 o                         
  -1 -10   1         23.43         20.76         0.95 o                         
   0 -10   1         56.64         53.68         1.65 o                         
   1 -10   1          7.94          7.62         0.54 o                         
   2 -10   1         20.16         20.14         1.90 o                         
   3 -10   1         17.44         16.18         2.79 o                         
   4 -10   1          4.84          3.84         0.68 o                         
  -9  -9   1         18.40         17.90         1.10 o                         
  -8  -9   1         42.29         44.29         1.66 o                         
  -7  -9   1          4.57          3.38         0.58 o                         
  -6  -9   1         79.54         80.11         2.36 o                         
  -5  -9   1         13.55         12.48         1.07 o                         
  -4  -9   1        144.11        145.44         5.06 o                         
  -3  -9   1         10.92         13.09         1.01 o                         
  -2  -9   1         40.36         40.74         1.42 o                         
  -1  -9   1         75.31         77.26         2.07 o                         
   0  -9   1         79.01         75.52         1.90 o                         
   1  -9   1         82.00         77.02         1.73 o                         
   2  -9   1          3.43          4.05         0.55 o                         
   3  -9   1          5.76          5.15         0.63 o                         
   4  -9   1         90.87         84.94         2.52 o                         
   5  -9   1         18.24         18.92         1.15 o                         
  -9  -8   1          5.25          5.03         0.68 o                         
  -8  -8   1          9.05          9.32         0.78 o                         
  -7  -8   1         16.16         15.81         0.92 o                         
  -6  -8   1         25.32         25.53         1.68 o                         
  -5  -8   1        117.68        115.92         3.07 o                         
  -4  -8   1         88.27         88.55         2.42 o                         
  -3  -8   1         26.34         26.23         2.71 o                         
  -2  -8   1        201.43        205.15         4.03 o                         
  -1  -8   1        198.31        188.47         4.62 o                         
   0  -8   1        196.98        181.37         3.44 o                         
   1  -8   1         61.77         59.51         1.20 o                         
   2  -8   1        217.19        201.02         3.40 o                         
   3  -8   1         34.83         32.26         1.22 o                         
   4  -8   1         24.04         24.00         2.11 o                         
   5  -8   1         95.71         88.51         2.58 o                         
   6  -8   1         12.81         12.44         0.93 o                         
 -10  -7   1         11.94         13.44         0.70 o                         
  -9  -7   1         30.08         28.44         0.86 o                         
  -8  -7   1         16.42         19.01         0.67 o                         
  -7  -7   1         88.20         85.67         1.66 o                         
  -6  -7   1        191.88        190.93         3.78 o                         
  -5  -7   1        279.27        270.93         6.49 o                         
  -4  -7   1        140.99        144.96         4.17 o                         
  -3  -7   1        215.86        214.67         8.83 o                         
  -2  -7   1         62.25         69.47         1.63 o                         
  -1  -7   1        276.06        282.15         4.18 o                         
   0  -7   1        125.99        124.67         1.96 o                         
   1  -7   1         95.73         90.43         1.50 o                         
   2  -7   1        192.50        185.91         4.71 o                         
   3  -7   1        219.29        212.04         3.53 o                         
   4  -7   1         70.59         63.95         3.74 o                         
   5  -7   1          0.47          1.19         0.43 o                         
   6  -7   1         40.64         37.88         1.45 o                         
   7  -7   1          0.75          0.57         0.48 o                         
   8  -7   1         24.76         24.71         1.31 o                         
 -11  -6   1        113.34        110.02         4.99 o                         
 -10  -6   1         15.50         11.96         1.04 o                         
  -9  -6   1         23.64         24.46         0.79 o                         
  -8  -6   1         27.60         27.94         0.79 o                         
  -7  -6   1         86.87         83.23         1.61 o                         
  -6  -6   1        118.57        117.79         2.45 o                         
  -5  -6   1        140.70        141.81         2.84 o                         
  -4  -6   1        192.95        201.78         3.02 o                         
  -3  -6   1        764.22        789.61        15.35 o                         
  -2  -6   1        580.52        578.84        10.68 o                         
  -1  -6   1        348.83        351.61         5.81 o                         
   0  -6   1          9.67          6.76         0.30 o                         
   1  -6   1        187.14        179.99         2.49 o                         
   2  -6   1        204.73        204.68         2.83 o                         
   3  -6   1        111.53        102.95         1.67 o                         
   4  -6   1        326.22        312.96         5.97 o                         
   5  -6   1        152.92        153.45         3.13 o                         
   6  -6   1          0.30          0.91         0.53 o                         
   7  -6   1         11.90         11.46         0.84 o                         
   8  -6   1         19.25         21.18         1.17 o                         
 -11  -5   1         24.89         25.61         1.09 o                         
 -10  -5   1         21.20         19.95         0.73 o                         
  -9  -5   1        114.43        112.32         2.92 o                         
  -8  -5   1        145.54        141.85         3.31 o                         
  -7  -5   1        295.21        277.17         4.57 o                         
  -6  -5   1         20.95         23.35         0.62 o                         
  -5  -5   1         76.93         81.99         1.50 o                         
  -4  -5   1         69.07         71.27         1.17 o                         
  -3  -5   1         53.42         51.22         0.79 o                         
  -2  -5   1        559.24        598.26         7.71 o                         
  -1  -5   1        754.06        801.98        11.13 o                         
   0  -5   1          0.88          1.77         0.23 o                         
   1  -5   1         82.73         89.57         1.42 o                         
   2  -5   1         19.63         19.54         0.40 o                         
   3  -5   1          1.96          2.34         0.40 o                         
   4  -5   1        214.12        215.29         2.97 o                         
   5  -5   1         64.59         66.71         1.19 o                         
   6  -5   1        231.51        226.77         4.43 o                         
   7  -5   1         14.75         12.98         0.84 o                         
   8  -5   1         87.90         87.22         3.18 o                         
   9  -5   1          4.18          3.19         0.61 o                         
 -11  -4   1         12.59         13.07         0.81 o                         
 -10  -4   1         11.95          9.40         0.64 o                         
  -9  -4   1          0.58          0.67         0.28 o                         
  -8  -4   1        286.19        264.09         4.40 o                         
  -7  -4   1        188.02        186.12         3.15 o                         
  -6  -4   1        397.37        403.50         6.07 o                         
  -5  -4   1        107.91        101.34         1.52 o                         
  -4  -4   1        357.21        372.22         4.86 o                         
  -3  -4   1        104.80        107.91         1.64 o                         
  -2  -4   1         81.40         72.98         1.03 o                         
  -1  -4   1       2175.42       2402.61        50.37 o                         
   0  -4   1       1309.32       1331.22        20.73 o                         
   1  -4   1       1009.19       1030.94        14.60 o                         
   2  -4   1       1012.86       1037.38        13.55 o                         
   3  -4   1        346.07        333.34         5.60 o                         
   4  -4   1         71.22         73.21         1.19 o                         
   5  -4   1         24.90         22.56         0.57 o                         
   6  -4   1        118.84        115.79         1.92 o                         
   7  -4   1        161.20        154.37         3.12 o                         
   8  -4   1        230.19        219.73         7.57 o                         
   9  -4   1          0.93          1.06         0.48 o                         
  10  -4   1         15.70         16.48         1.52 o                         
 -11  -3   1         24.21         21.95         0.98 o                         
 -10  -3   1         29.72         32.04         1.09 o                         
  -9  -3   1         18.34         17.01         0.75 o                         
  -8  -3   1         70.31         67.00         1.37 o                         
  -7  -3   1         27.08         30.35         1.03 o                         
  -6  -3   1        297.25        301.45         5.66 o                         
  -5  -3   1        998.91       1060.26        14.27 o                         
  -4  -3   1         23.01         14.54         0.39 o                         
  -3  -3   1       1657.17       1729.21        27.35 o                         
  -2  -3   1        391.12        393.92         4.86 o                         
  -1  -3   1        139.23        175.19         2.12 o                         
   0  -3   1        385.19        361.80         5.70 o                         
   1  -3   1       1625.20       1690.45        23.75 o                         
   2  -3   1       1657.14       1710.67        24.06 o                         
   3  -3   1       1268.06       1322.45        18.57 o                         
   4  -3   1        381.03        385.48         5.08 o                         
   5  -3   1         43.14         43.71         1.59 o                         
   6  -3   1         64.20         67.86         1.33 o                         
   7  -3   1         89.04         93.59         2.38 o                         
   8  -3   1         62.01         68.82         2.00 o                         
   9  -3   1         20.47         23.85         1.75 o                         
  10  -3   1         25.38         25.99         1.05 o                         
 -11  -2   1         40.31         37.54         1.26 o                         
 -10  -2   1         97.07         90.65         2.28 o                         
  -9  -2   1         86.55         82.59         1.76 o                         
  -8  -2   1        287.26        266.95         4.43 o                         
  -7  -2   1        110.53        118.88         2.19 o                         
  -6  -2   1        169.01        163.36         3.19 o                         
  -5  -2   1        509.85        502.98         7.19 o                         
  -4  -2   1       3033.89       3182.25        69.02 o                         
  -3  -2   1       4038.81       4111.53       124.86 o                         
  -2  -2   1       2855.00       2822.08        85.43 o                         
  -1  -2   1      10374.89      10137.18       593.63 o                         
   0  -2   1       3742.26       3974.41        56.01 o                         
   1  -2   1       5359.94       5273.67        85.54 o                         
   2  -2   1       1595.53       1585.05        20.48 o                         
   3  -2   1         45.99         33.27         0.51 o                         
   4  -2   1        511.83        518.59         6.79 o                         
   5  -2   1        457.18        478.95         6.32 o                         
   6  -2   1         54.48         57.19         1.10 o                         
   7  -2   1         68.94         73.02         2.80 o                         
   8  -2   1          3.55          2.79         0.61 o                         
   9  -2   1          0.58          1.27         0.66 o                         
  10  -2   1         26.67         27.32         0.99 o                         
  11  -2   1         34.31         37.33         2.39 o                         
 -11  -1   1          7.67          7.89         0.65 o                         
 -10  -1   1         56.48         54.13         2.24 o                         
  -9  -1   1        150.87        148.65         3.13 o                         
  -8  -1   1        327.42        327.42         4.72 o                         
  -7  -1   1        308.69        307.95         4.42 o                         
  -6  -1   1        124.95        129.48         1.79 o                         
  -5  -1   1         12.47         11.17         0.26 o                         
  -4  -1   1        398.86        397.18         4.55 o                         
  -3  -1   1       1669.75       1671.36        26.62 o                         
  -2  -1   1         26.98         24.07         0.43 o                         
  -1  -1   1        453.07        491.76         7.25 o                         
   0  -1   1       3713.67       3604.43        60.89 o                         
   1  -1   1        649.60        696.36        11.47 o                         
   2  -1   1        102.11        104.11         1.56 o                         
   3  -1   1         89.68         86.05         1.35 o                         
   4  -1   1          7.53         18.90         0.37 o                         
   5  -1   1        744.87        777.54         9.32 o                         
   6  -1   1        224.35        237.94         4.01 o                         
   7  -1   1        149.03        147.52         3.51 o                         
   8  -1   1          4.83          4.97         0.58 o                         
   9  -1   1         59.55         61.54         1.54 o                         
  10  -1   1          5.18          6.58         0.71 o                         
  11  -1   1         40.39         40.13         2.49 o                         
 -11   0   1          2.70          2.16         0.84 o                         
 -10   0   1         88.26         94.31         2.23 o                         
  -9   0   1         20.73         23.00         0.84 o                         
  -8   0   1        379.14        379.02         5.42 o                         
  -7   0   1         66.22         66.94         1.03 o                         
  -6   0   1        562.82        578.08         6.90 o                         
  -5   0   1        875.30        848.65        10.89 o                         
  -4   0   1        358.62        373.64         4.84 o                         
  -3   0   1         52.74         46.11         0.52 o                         
  -2   0   1         77.52         76.93         0.97 o                         
  -1   0   1         26.37         31.65         0.45 o                         
   0   0   1       1065.59        979.48        56.30 o                         
   1   0   1       3949.85       3580.15        64.95 o                         
   2   0   1        137.62        140.35         2.07 o                         
   3   0   1        499.67        505.88         7.36 o                         
   4   0   1        755.41        838.50         9.47 o                         
   5   0   1         25.29         19.69         0.39 o                         
   6   0   1         60.32         57.25         0.85 o                         
   7   0   1         40.51         46.43         1.33 o                         
   8   0   1         90.39         92.09         2.03 o                         
   9   0   1         55.43         58.46         1.48 o                         
  10   0   1         22.89         22.08         2.89 o                         
  11   0   1         39.94         42.96         1.48 o                         
 -11   1   1         21.88         26.80         1.08 o                         
 -10   1   1         53.34         55.79         1.52 o                         
  -9   1   1         29.00         31.43         1.30 o                         
  -8   1   1        113.36        114.89         2.47 o                         
  -7   1   1         46.60         45.34         0.77 o                         
  -6   1   1        282.03        296.13         3.41 o                         
  -5   1   1        392.24        405.49         4.60 o                         
  -4   1   1        796.79        831.01         9.28 o                         
  -3   1   1         33.17         43.53         0.64 o                         
  -2   1   1        258.37        278.79         3.03 o                         
  -1   1   1       1032.77       1052.61        18.08 o                         
   0   1   1       3254.98       2552.41        43.76 o                         
   1   1   1          5.62          8.33         0.34 o                         
   2   1   1       5053.39       4759.87       172.02 o                         
   3   1   1        186.60        169.20         2.25 o                         
   4   1   1       2133.49       2227.65        29.12 o                         
   5   1   1        812.58        902.33        11.85 o                         
   6   1   1         66.28         68.17         1.76 o                         
   7   1   1        362.72        348.34         6.65 o                         
   8   1   1         24.50         31.29         2.65 o                         
   9   1   1         87.42         82.47         2.43 o                         
  10   1   1         51.38         45.97         1.68 o                         
  11   1   1          5.08          3.39         0.65 o                         
 -10   2   1        116.02        127.97         5.40 o                         
  -9   2   1         38.63         37.28         1.72 o                         
  -8   2   1         13.51         15.76         0.51 o                         
  -7   2   1        236.53        251.09         2.91 o                         
  -6   2   1        179.75        193.03         2.29 o                         
  -5   2   1        302.03        314.25         3.82 o                         
  -4   2   1        618.58        617.41         7.36 o                         
  -3   2   1        294.97        287.06         3.46 o                         
  -2   2   1        500.49        550.79         6.52 o                         
  -1   2   1       2109.76       2135.51        75.88 o                         
   0   2   1        427.54        463.14         6.09 o                         
   1   2   1         70.77         70.15         0.99 o                         
   2   2   1        803.43        838.40        11.26 o                         
   3   2   1         63.84         52.36         0.90 o                         
   4   2   1        805.10        889.74        13.82 o                         
   5   2   1         17.70         27.85         0.45 o                         
   6   2   1         76.80         94.03         1.63 o                         
   7   2   1         63.74         72.21         1.56 o                         
   8   2   1         57.88         59.73         1.84 o                         
   9   2   1         49.35         49.91         1.72 o                         
  10   2   1          7.71          7.51         0.73 o                         
  11   2   1         47.01         49.28         1.85 o                         
  12   2   1         10.41         12.02         1.57 o                         
  -8   3   1         20.84         20.73         0.78 o                         
  -7   3   1         63.24         67.11         1.25 o                         
  -6   3   1        604.95        614.24         6.87 o                         
  -5   3   1        303.51        310.73         3.57 o                         
  -4   3   1         44.91         40.34         0.59 o                         
  -3   3   1       1392.11       1398.48        16.47 o                         
  -2   3   1       1228.27       1253.46        14.76 o                         
  -1   3   1        404.31        397.08         6.25 o                         
   0   3   1        880.98        891.54        14.23 o                         
   1   3   1       1468.32       1451.13        36.51 o                         
   2   3   1        191.89        223.09         3.06 o                         
   3   3   1        929.15        968.68        12.10 o                         
   4   3   1        623.68        662.50         8.32 o                         
   5   3   1         49.71         50.21         0.86 o                         
   6   3   1         28.49         26.66         0.70 o                         
   7   3   1          8.70          9.17         0.37 o                         
   8   3   1          0.54          0.14         0.32 o                         
   9   3   1        193.58        173.48         4.49 o                         
  10   3   1          2.16          3.31         0.68 o                         
  11   3   1          7.65          6.77         1.52 o                         
  12   3   1         10.81          7.15         1.37 o                         
  -9   4   1         11.32         13.09         0.89 o                         
  -8   4   1         78.93         83.87         2.36 o                         
  -7   4   1        241.72        237.13         5.58 o                         
  -6   4   1          9.57         10.69         0.53 o                         
  -5   4   1        463.66        460.65         6.16 o                         
  -4   4   1         11.20         10.12         0.33 o                         
  -3   4   1        112.06        119.16         1.65 o                         
  -2   4   1        533.91        538.46         6.99 o                         
  -1   4   1        109.71         99.12         1.67 o                         
   0   4   1          7.59          9.22         0.27 o                         
   1   4   1        428.23        496.33         7.76 o                         
   2   4   1         33.00         33.53         0.53 o                         
   3   4   1        244.62        269.27         3.89 o                         
   4   4   1        260.05        269.24         3.44 o                         
   5   4   1        118.44        119.58         1.88 o                         
   6   4   1          9.04          9.78         0.52 o                         
   7   4   1         57.30         63.92         1.21 o                         
   8   4   1         26.60         22.13         0.74 o                         
   9   4   1          7.89          8.45         0.73 o                         
  10   4   1         32.79         33.32         1.40 o                         
  11   4   1         10.46          9.78         1.09 o                         
  -9   5   1         28.05         30.19         1.33 o                         
  -8   5   1         25.09         24.93         1.15 o                         
  -7   5   1        109.42        108.85         2.88 o                         
  -6   5   1        139.44        139.53         2.94 o                         
  -5   5   1         21.99         21.60         0.48 o                         
  -4   5   1         69.33         70.79         1.22 o                         
  -3   5   1        214.05        224.18         3.36 o                         
  -2   5   1          9.52         14.12         0.42 o                         
  -1   5   1        921.92        919.19        14.41 o                         
   0   5   1        599.02        588.69         9.28 o                         
   1   5   1          2.03          1.20         0.17 o                         
   2   5   1        181.36        189.62         2.78 o                         
   3   5   1         30.43         30.76         0.57 o                         
   4   5   1        160.76        159.41         2.38 o                         
   5   5   1          2.98          2.47         0.18 o                         
   6   5   1        194.61        189.88         2.94 o                         
   7   5   1        121.13        120.03         2.26 o                         
   8   5   1        154.75        143.61         2.94 o                         
   9   5   1          6.61          6.19         0.63 o                         
  10   5   1          1.03          0.91         0.50 o                         
  11   5   1          0.22          1.19         0.55 o                         
  -8   6   1          8.89          9.15         0.79 o                         
  -7   6   1         39.66         35.94         1.37 o                         
  -6   6   1         37.23         33.63         2.16 o                         
  -5   6   1        166.58        168.18         2.86 o                         
  -4   6   1          3.09          2.83         0.49 o                         
  -3   6   1         37.30         37.24         0.76 o                         
  -2   6   1         74.81         75.55         1.41 o                         
  -1   6   1         21.80         23.31         1.38 o                         
   0   6   1         86.27         81.61         1.70 o                         
   1   6   1        200.74        188.72         3.63 o                         
   2   6   1        684.84        738.41        11.90 o                         
   3   6   1        176.58        172.26         2.58 o                         
   4   6   1        120.70        128.70         2.17 o                         
   5   6   1         10.28          9.48         0.52 o                         
   6   6   1         82.26         75.98         1.41 o                         
   7   6   1        158.93        153.97         3.09 o                         
   8   6   1         92.22         93.17         2.06 o                         
   9   6   1         52.36         51.10         1.80 o                         
  10   6   1         26.49         25.27         1.98 o                         
  11   6   1          4.71          4.40         0.58 o                         
  -8   7   1          4.59          4.54         0.70 o                         
  -7   7   1         18.23         17.21         1.19 o                         
  -6   7   1          2.23          1.83         0.47 o                         
  -5   7   1         75.70         73.10         1.66 o                         
  -4   7   1        162.58        157.52         2.71 o                         
  -3   7   1        194.89        182.83         3.51 o                         
  -2   7   1        100.85         97.99         1.84 o                         
  -1   7   1        126.92        122.42         2.15 o                         
   0   7   1         24.50         23.60         0.71 o                         
   1   7   1        147.40        142.78         3.08 o                         
   2   7   1        196.60        195.60         3.80 o                         
   3   7   1        430.37        448.89         8.37 o                         
   4   7   1          5.03          5.45         0.37 o                         
   5   7   1         20.37         18.88         0.61 o                         
   6   7   1        105.77        108.69         2.28 o                         
   7   7   1          1.22          1.44         0.31 o                         
   8   7   1          0.47          0.07         0.31 o                         
   9   7   1          8.14          9.05         0.59 o                         
  10   7   1         19.18         17.07         1.11 o                         
  11   7   1         24.48         25.38         2.03 o                         
  -7   8   1         24.55         23.28         1.45 o                         
  -6   8   1          0.22          0.04         0.46 o                         
  -5   8   1          0.37          0.81         0.43 o                         
  -4   8   1         31.94         28.93         0.90 o                         
  -3   8   1        183.37        170.37         3.35 o                         
  -2   8   1         20.37         18.22         0.66 o                         
  -1   8   1         62.17         60.38         1.39 o                         
   0   8   1         57.06         58.39         2.24 o                         
   1   8   1          7.72          9.00         0.57 o                         
   2   8   1         30.23         30.56         0.93 o                         
   3   8   1          2.82          3.00         0.32 o                         
   4   8   1          3.63          3.59         0.56 o                         
   5   8   1        368.13        369.90        16.56 o                         
   6   8   1         11.65         10.43         0.84 o                         
   7   8   1        114.69        115.79         3.09 o                         
   8   8   1          1.95          2.28         0.39 o                         
   9   8   1          9.24          9.11         0.71 o                         
  10   8   1         14.74         18.32         0.97 o                         
  -6   9   1         12.35         13.15         1.00 o                         
  -5   9   1          8.44          6.93         0.72 o                         
  -4   9   1          3.01          2.70         0.39 o                         
  -3   9   1         10.07          8.96         0.54 o                         
  -2   9   1          0.95          0.51         0.30 o                         
  -1   9   1         20.56         18.43         0.82 o                         
   0   9   1         78.87         69.60         1.92 o                         
   1   9   1         69.57         65.51         1.82 o                         
   2   9   1          1.05          1.32         0.56 o                         
   3   9   1          4.11          3.68         0.89 o                         
   4   9   1          3.38          2.66         0.43 o                         
   5   9   1         37.54         37.55         1.78 o                         
   6   9   1         32.35         33.78         1.73 o                         
   7   9   1          1.72          1.52         0.61 o                         
   8   9   1         12.19         10.76         1.07 o                         
   9   9   1         38.58         43.12         1.62 o                         
  -4  10   1         47.64         43.38         1.67 o                         
  -3  10   1         13.19         11.24         0.64 o                         
  -2  10   1          0.31         -0.19         0.35 o                         
  -1  10   1         16.01         15.85         0.82 o                         
   0  10   1         15.83         14.64         0.77 o                         
   1  10   1         34.83         33.39         1.20 o                         
   2  10   1         43.46         43.11         1.42 o                         
   3  10   1         23.77         27.02         1.93 o                         
   4  10   1         42.92         45.99         2.08 o                         
   5  10   1         13.58         16.08         1.17 o                         
   6  10   1         12.92         13.75         1.22 o                         
   7  10   1         25.54         26.40         1.62 o                         
   8  10   1          9.38         12.38         1.22 o                         
  -2  11   1          4.76          4.37         0.58 o                         
  -1  11   1          3.15          3.80         0.66 o                         
   0  11   1         27.24         26.51         1.12 o                         
   1  11   1          2.81          2.73         1.01 o                         
   2  11   1         16.67         18.22         0.95 o                         
   3  11   1         27.11         29.44         1.45 o                         
   4  11   1          9.46          9.94         1.07 o                         
   5  11   1         26.21         25.84         1.62 o                         
   6  11   1          3.03          2.64         0.81 o                         
   7  11   1          0.36         -0.15         0.66 o                         
   1  12   1         10.29         10.39         1.01 o                         
   2  12   1         11.10         12.94         1.32 o                         
   3  12   1          4.30          4.67         0.86 o                         
  -4 -11   2         23.79         27.46         1.73 o                         
  -3 -11   2         35.88         41.14         2.08 o                         
  -2 -11   2          6.22          6.44         0.96 o                         
  -1 -11   2          3.49          4.16         0.81 o                         
   0 -11   2          9.67         10.60         1.07 o                         
  -7 -10   2          9.47          7.51         1.01 o                         
  -6 -10   2          8.10          8.57         1.07 o                         
  -5 -10   2          5.32          5.48         0.91 o                         
  -4 -10   2         47.99         46.86         2.19 o                         
  -3 -10   2        160.39        166.97         5.77 o                         
  -2 -10   2          9.25          9.49         1.01 o                         
  -1 -10   2         40.00         41.96         1.93 o                         
   0 -10   2         31.82         32.49         1.18 o                         
   1 -10   2         46.79         36.79         1.38 o                         
   2 -10   2          2.39          2.09         0.68 o                         
   3 -10   2         18.14         17.56         1.08 o                         
  -8  -9   2         44.27         44.61         1.69 o                         
  -7  -9   2         27.52         27.80         1.27 o                         
  -6  -9   2         20.36         18.59         1.22 o                         
  -5  -9   2         24.17         23.94         1.11 o                         
  -4  -9   2         80.14         80.06         2.31 o                         
  -3  -9   2          1.13          1.47         0.61 o                         
  -2  -9   2         50.29         49.21         2.08 o                         
  -1  -9   2         80.45         82.36         2.20 o                         
   0  -9   2         77.14         76.19         1.70 o                         
   1  -9   2         26.95         23.55         0.79 o                         
   2  -9   2         10.28         10.19         0.77 o                         
   3  -9   2          0.25          0.33         0.43 o                         
   4  -9   2          0.72          1.24         0.50 o                         
   5  -9   2         56.78         56.23         1.99 o                         
  -9  -8   2         11.61         12.20         0.91 o                         
  -8  -8   2         26.16         29.33         1.29 o                         
  -7  -8   2         50.48         50.24         1.72 o                         
  -6  -8   2        102.68        106.80         2.94 o                         
  -5  -8   2        117.77        109.92         2.96 o                         
  -4  -8   2        218.94        206.56         8.31 o                         
  -3  -8   2          3.33          3.05         0.45 o                         
  -2  -8   2         33.79         33.53         1.57 o                         
  -1  -8   2        106.73        103.85         1.87 o                         
   0  -8   2        176.63        166.54         2.85 o                         
   1  -8   2         45.24         42.91         0.96 o                         
   2  -8   2         42.55         39.27         1.04 o                         
   3  -8   2         47.04         41.78         1.46 o                         
   4  -8   2          2.31          2.14         0.56 o                         
   5  -8   2          0.31          0.22         0.48 o                         
   6  -8   2         18.31         17.27         1.32 o                         
 -10  -7   2         65.72         66.50         1.53 o                         
  -9  -7   2          1.34          0.74         0.45 o                         
  -8  -7   2          7.25          8.36         0.50 o                         
  -7  -7   2          6.46          5.97         0.42 o                         
  -6  -7   2         98.40         96.59         2.69 o                         
  -5  -7   2         63.26         60.47         1.80 o                         
  -4  -7   2         81.12         83.40         2.92 o                         
  -3  -7   2         24.45         25.29         1.29 o                         
  -2  -7   2         50.10         48.49         1.25 o                         
  -1  -7   2          0.80          0.87         0.17 o                         
   0  -7   2         48.91         48.57         1.55 o                         
   1  -7   2          4.00          3.70         0.24 o                         
   2  -7   2        103.88        102.14         1.83 o                         
   3  -7   2        111.27        108.88         2.34 o                         
   4  -7   2         40.31         37.05         1.33 o                         
   5  -7   2         81.31         74.54         2.23 o                         
   6  -7   2          1.39          0.54         0.45 o                         
   7  -7   2         10.25          9.74         0.86 o                         
 -10  -6   2         18.51         21.61         0.90 o                         
  -9  -6   2         78.90         75.18         1.75 o                         
  -8  -6   2         17.23         17.58         0.94 o                         
  -7  -6   2        105.72         98.17         1.86 o                         
  -6  -6   2         22.91         22.20         0.65 o                         
  -5  -6   2        182.94        181.85         3.57 o                         
  -4  -6   2        110.59        109.06         1.74 o                         
  -3  -6   2        206.72        203.78         4.08 o                         
  -2  -6   2        865.90        894.28        14.38 o                         
  -1  -6   2        253.27        250.79         3.42 o                         
   0  -6   2         52.05         50.92         0.91 o                         
   1  -6   2         80.17         73.57         1.23 o                         
   2  -6   2         87.08         84.42         1.85 o                         
   3  -6   2         49.34         47.32         0.92 o                         
   4  -6   2        122.95        116.98         2.15 o                         
   5  -6   2        126.52        114.85         3.06 o                         
   6  -6   2         28.48         27.10         1.15 o                         
   7  -6   2          3.83          4.95         0.84 o                         
   8  -6   2          5.72          4.01         0.65 o                         
 -11  -5   2         56.01         58.71         3.30 o                         
 -10  -5   2          1.16          0.13         0.33 o                         
  -9  -5   2         28.78         29.55         0.86 o                         
  -8  -5   2         68.87         66.46         1.38 o                         
  -7  -5   2        268.80        245.12         4.09 o                         
  -6  -5   2         39.47         41.74         0.93 o                         
  -5  -5   2          4.35          4.01         0.34 o                         
  -4  -5   2        317.06        323.32         5.35 o                         
  -3  -5   2          1.12          0.81         0.14 o                         
  -2  -5   2        242.73        227.83         2.82 o                         
  -1  -5   2       1381.81       1455.50        18.95 o                         
   0  -5   2        171.53        169.81         2.35 o                         
   1  -5   2        225.06        212.53         2.90 o                         
   2  -5   2        195.45        194.17         2.90 o                         
   3  -5   2         46.33         45.39         1.00 o                         
   4  -5   2         97.47         94.81         1.59 o                         
   5  -5   2         79.28         80.94         1.42 o                         
   6  -5   2          9.91         10.81         0.71 o                         
   7  -5   2         34.88         32.42         1.65 o                         
   8  -5   2         45.47         46.92         1.69 o                         
   9  -5   2          1.26          1.85         0.59 o                         
 -11  -4   2         45.74         44.46         1.54 o                         
 -10  -4   2          6.83          7.42         0.76 o                         
  -9  -4   2         66.50         63.83         1.37 o                         
  -8  -4   2         83.47         78.21         1.55 o                         
  -7  -4   2        330.65        299.71         4.92 o                         
  -6  -4   2        314.44        318.96         5.17 o                         
  -5  -4   2        754.68        734.91        10.51 o                         
  -4  -4   2        149.71        138.09         2.11 o                         
  -3  -4   2        198.48        190.18         2.59 o                         
  -2  -4   2       1130.89       1213.03        14.45 o                         
  -1  -4   2        102.12        123.76         1.46 o                         
   0  -4   2       1056.18       1117.75        13.32 o                         
   1  -4   2         26.09         21.29         0.41 o                         
   2  -4   2         11.80         11.48         0.29 o                         
   3  -4   2        138.99        148.84         2.07 o                         
   4  -4   2         25.54         25.50         0.56 o                         
   5  -4   2          9.29          8.90         0.34 o                         
   6  -4   2          9.83         10.21         0.73 o                         
   7  -4   2          2.97          3.29         0.48 o                         
   8  -4   2         74.00         70.45         3.08 o                         
   9  -4   2          0.39          0.16         0.45 o                         
  10  -4   2          1.02          1.27         0.57 o                         
 -11  -3   2         69.89         70.74         1.89 o                         
 -10  -3   2         15.62         14.96         0.65 o                         
  -9  -3   2         24.69         22.09         0.70 o                         
  -8  -3   2        145.84        134.34         2.42 o                         
  -7  -3   2         14.87         13.88         0.53 o                         
  -6  -3   2         54.45         54.61         1.10 o                         
  -5  -3   2        353.84        350.98         4.85 o                         
  -4  -3   2        102.30        100.94         1.58 o                         
  -3  -3   2          1.21          1.62         0.19 o                         
  -2  -3   2       1412.67       1477.28        23.88 o                         
  -1  -3   2        225.38        227.04         2.58 o                         
   0  -3   2        643.93        744.74         8.91 o                         
   1  -3   2        518.09        517.39         6.22 o                         
   2  -3   2        734.40        754.81         9.82 o                         
   3  -3   2          4.85          3.23         0.14 o                         
   4  -3   2        231.29        238.93         3.57 o                         
   5  -3   2          3.46          4.12         0.26 o                         
   6  -3   2         76.31         77.91         1.71 o                         
   7  -3   2         59.62         60.21         1.67 o                         
   8  -3   2         98.46         95.16         3.67 o                         
   9  -3   2          6.95          5.46         0.94 o                         
  10  -3   2         38.65         36.63         1.49 o                         
 -11  -2   2         75.80         80.57         3.60 o                         
 -10  -2   2          1.48          0.86         0.41 o                         
  -9  -2   2        110.21        108.55         2.30 o                         
  -8  -2   2         92.29         87.43         1.68 o                         
  -7  -2   2        155.20        147.30         2.55 o                         
  -6  -2   2         27.59         28.39         0.61 o                         
  -5  -2   2         27.08         29.48         0.53 o                         
  -4  -2   2         44.63         39.61         0.60 o                         
  -3  -2   2        195.34        213.62         2.87 o                         
  -2  -2   2          1.19          1.58         0.16 o                         
  -1  -2   2        144.59        147.57         2.19 o                         
   0  -2   2        194.78        209.67         2.76 o                         
   1  -2   2         37.75         42.45         1.60 o                         
   2  -2   2        362.10        384.62         5.03 o                         
   3  -2   2        117.53        121.99         1.66 o                         
   4  -2   2         28.96         38.84         0.60 o                         
   5  -2   2         87.91         97.43         1.55 o                         
   6  -2   2         40.81         44.94         0.82 o                         
   7  -2   2        142.25        140.97         3.84 o                         
   8  -2   2         44.11         46.61         2.08 o                         
   9  -2   2          2.87          3.25         0.76 o                         
  10  -2   2         70.49         77.74         3.26 o                         
  11  -2   2          9.04          9.65         0.72 o                         
 -11  -1   2         19.82         19.30         0.92 o                         
 -10  -1   2          1.06          0.76         0.37 o                         
  -9  -1   2         75.90         78.86         1.40 o                         
  -8  -1   2         33.65         33.54         0.79 o                         
  -7  -1   2         93.16         92.58         1.51 o                         
  -6  -1   2         20.01         22.64         0.47 o                         
  -5  -1   2        226.49        225.62         3.01 o                         
  -4  -1   2        168.86        170.98         2.30 o                         
  -3  -1   2       1726.17       1719.36        20.43 o                         
  -2  -1   2        862.44        884.94        10.08 o                         
  -1  -1   2        149.25        141.68         1.55 o                         
   0  -1   2        126.03        140.16         2.44 o                         
   1  -1   2      12036.33      10497.95       454.74 o                         
   2  -1   2         28.13         34.70         0.68 o                         
   3  -1   2       1089.47       1170.29        17.34 o                         
   4  -1   2        715.76        746.81        12.33 o                         
   5  -1   2        258.44        246.38         4.06 o                         
   6  -1   2        212.40        205.27         3.12 o                         
   7  -1   2          3.29          4.11         0.41 o                         
   8  -1   2         33.37         30.30         1.10 o                         
   9  -1   2          6.48          7.61         0.61 o                         
  10  -1   2         30.45         32.64         1.27 o                         
  11  -1   2         39.57         44.96         2.69 o                         
 -11   0   2         31.35         35.05         1.21 o                         
 -10   0   2          0.44          0.04         0.35 o                         
  -9   0   2        143.24        146.73         2.62 o                         
  -8   0   2        368.69        365.84         5.26 o                         
  -7   0   2         20.29         19.91         0.51 o                         
  -6   0   2         65.48         67.01         1.04 o                         
  -5   0   2        469.39        469.84         5.23 o                         
  -4   0   2         53.17         54.98         0.69 o                         
  -3   0   2        181.79        204.72         2.51 o                         
  -2   0   2       1113.56       1157.26        13.60 o                         
  -1   0   2          2.74          6.76         0.17 o                         
   0   0   2        291.96        289.72         4.30 o                         
   1   0   2       1535.35       1602.99        37.19 o                         
   2   0   2       2564.91       2679.75        44.71 o                         
   3   0   2          0.99          2.62         0.18 o                         
   4   0   2         10.69         10.87         0.54 o                         
   5   0   2        604.85        691.04         9.07 o                         
   6   0   2         58.88         56.78         1.49 o                         
   7   0   2        103.38        101.92         2.51 o                         
   8   0   2          2.72          2.00         1.24 o                         
   9   0   2          2.87          3.48         0.46 o                         
  10   0   2         41.53         45.92         1.32 o                         
  11   0   2          0.27          0.71         0.51 o                         
 -11   1   2          3.00          3.59         0.53 o                         
 -10   1   2         43.31         45.97         1.35 o                         
  -9   1   2         42.29         42.87         1.88 o                         
  -8   1   2        217.31        214.15         3.19 o                         
  -7   1   2        101.42        105.18         1.67 o                         
  -6   1   2        206.00        214.75         2.49 o                         
  -5   1   2        384.99        382.22         4.09 o                         
  -4   1   2        480.31        498.32         5.02 o                         
  -3   1   2         20.64         35.61         0.42 o                         
  -2   1   2        168.63        183.68         2.09 o                         
  -1   1   2       1505.63       1433.53        15.48 o                         
   0   1   2       2470.92       2118.20        36.55 o                         
   1   1   2        807.90        852.44        10.77 o                         
   2   1   2          3.04          7.17         0.25 o                         
   3   1   2        268.71        295.77         4.33 o                         
   4   1   2          2.30          2.56         0.15 o                         
   5   1   2          4.16          5.07         0.15 o                         
   6   1   2          5.39          5.10         0.38 o                         
   7   1   2        138.96        143.48         4.53 o                         
   8   1   2        131.33        129.80         3.18 o                         
   9   1   2          5.80          4.04         0.41 o                         
  10   1   2         51.47         47.71         1.33 o                         
  11   1   2         11.50         11.17         0.91 o                         
  -9   2   2         79.95         83.28         2.07 o                         
  -8   2   2          7.75          7.68         0.36 o                         
  -7   2   2        108.46        110.67         1.33 o                         
  -6   2   2       1423.05       1417.87        14.89 o                         
  -5   2   2          1.75          3.61         0.21 o                         
  -4   2   2         26.63         29.90         0.47 o                         
  -3   2   2          6.52         14.48         0.25 o                         
  -2   2   2        420.52        481.94         5.81 o                         
  -1   2   2       1692.86       1677.79        22.35 o                         
   0   2   2         82.38         74.65         0.97 o                         
   1   2   2        385.88        394.63         4.50 o                         
   2   2   2        224.21        249.08         3.15 o                         
   3   2   2        879.19        921.61        16.03 o                         
   4   2   2        201.13        201.68         3.62 o                         
   5   2   2         51.22         56.75         1.24 o                         
   6   2   2         57.38         58.02         1.19 o                         
   7   2   2         37.87         37.97         1.15 o                         
   8   2   2         53.90         64.09         1.50 o                         
   9   2   2        233.32        230.39         9.75 o                         
  10   2   2         78.07         76.53         3.39 o                         
  11   2   2         11.72         10.93         0.92 o                         
  12   2   2         15.70         16.39         1.88 o                         
  -7   3   2          4.93          5.47         0.29 o                         
  -6   3   2          2.44          2.96         0.17 o                         
  -5   3   2        449.25        458.06         5.23 o                         
  -4   3   2         48.73         48.12         0.66 o                         
  -3   3   2         75.52         64.75         0.82 o                         
  -2   3   2       2537.74       2559.85        32.07 o                         
  -1   3   2        208.62        248.94         3.26 o                         
   0   3   2        164.56        166.70         3.23 o                         
   1   3   2        139.91        156.81         2.16 o                         
   2   3   2        140.55        157.41         2.02 o                         
   3   3   2        661.70        715.65         8.97 o                         
   4   3   2       1011.24       1072.30        15.65 o                         
   5   3   2        209.80        193.47         2.93 o                         
   6   3   2         72.34         78.88         1.41 o                         
   7   3   2         21.71         21.08         0.67 o                         
   8   3   2          6.05          5.32         0.41 o                         
   9   3   2         81.13         80.58         1.86 o                         
  10   3   2         68.70         67.09         2.16 o                         
  11   3   2         35.00         34.12         1.85 o                         
  12   3   2          0.60          0.35         0.86 o                         
  -8   4   2         28.31         31.00         1.20 o                         
  -7   4   2         24.18         25.79         0.73 o                         
  -6   4   2         94.06         94.88         1.60 o                         
  -5   4   2        140.98        135.41         1.94 o                         
  -4   4   2         21.92         18.85         0.41 o                         
  -3   4   2        259.16        259.07         3.17 o                         
  -2   4   2        105.97        105.57         1.46 o                         
  -1   4   2       1640.65       1593.04        29.80 o                         
   0   4   2        887.22        887.87        12.58 o                         
   1   4   2        221.97        207.40         3.02 o                         
   2   4   2        163.48        227.60         3.06 o                         
   3   4   2        541.74        572.68         6.75 o                         
   4   4   2        522.28        508.99         6.00 o                         
   5   4   2        480.09        474.95         7.01 o                         
   6   4   2        372.05        383.85         5.71 o                         
   7   4   2        156.34        155.77         2.46 o                         
   8   4   2         87.89         86.98         1.92 o                         
   9   4   2         43.87         40.89         1.98 o                         
  10   4   2          2.46          3.72         0.91 o                         
  11   4   2         18.12         18.34         1.50 o                         
  -8   5   2         26.95         25.75         1.15 o                         
  -7   5   2         66.72         70.50         3.10 o                         
  -6   5   2        335.12        341.15         5.50 o                         
  -5   5   2         76.98         76.25         1.33 o                         
  -4   5   2          7.01          7.31         0.63 o                         
  -3   5   2        129.76        130.95         2.50 o                         
  -2   5   2         96.27         92.49         1.49 o                         
  -1   5   2         26.20         23.44         0.50 o                         
   0   5   2       1351.68       1336.17        23.28 o                         
   1   5   2         80.45         60.42         0.97 o                         
   2   5   2        194.47        202.32         2.95 o                         
   3   5   2          8.01          7.30         0.24 o                         
   4   5   2         35.54         35.21         0.57 o                         
   5   5   2         33.70         29.57         0.63 o                         
   6   5   2          0.83          0.87         0.29 o                         
   7   5   2        149.75        149.34         2.75 o                         
   8   5   2         97.68         96.28         2.67 o                         
   9   5   2         44.00         38.35         1.44 o                         
  10   5   2          4.32          4.93         0.64 o                         
  11   5   2          1.17          0.64         0.55 o                         
  -8   6   2          1.35          1.51         0.52 o                         
  -7   6   2          3.60          3.35         0.54 o                         
  -6   6   2        111.41        109.82         3.09 o                         
  -5   6   2         97.63         89.74         1.91 o                         
  -4   6   2         73.95         73.56         1.60 o                         
  -3   6   2         36.55         37.53         0.76 o                         
  -2   6   2         57.31         55.61         1.30 o                         
  -1   6   2          8.10         10.51         0.40 o                         
   0   6   2          1.04          2.30         0.56 o                         
   1   6   2        110.82         96.67         1.74 o                         
   2   6   2        256.83        260.95         4.92 o                         
   3   6   2        653.13        681.84         9.72 o                         
   4   6   2        339.00        328.78         5.25 o                         
   5   6   2        224.20        218.01         4.00 o                         
   6   6   2        441.41        441.10         7.01 o                         
   7   6   2          9.10          8.60         0.39 o                         
   8   6   2         82.83         84.29         2.34 o                         
   9   6   2         43.10         42.03         1.55 o                         
  10   6   2         33.61         30.44         2.89 o                         
  11   6   2          9.96          8.41         0.87 o                         
  -8   7   2          6.72          6.27         0.75 o                         
  -7   7   2         13.83         13.51         0.93 o                         
  -6   7   2          2.25          2.05         0.50 o                         
  -5   7   2          1.26          1.18         0.34 o                         
  -4   7   2         51.87         48.58         2.91 o                         
  -3   7   2        126.11        123.57         2.48 o                         
  -2   7   2         57.73         54.98         1.05 o                         
  -1   7   2          6.58          6.19         0.36 o                         
   0   7   2          3.16          2.31         0.26 o                         
   1   7   2          4.66          5.65         0.30 o                         
   2   7   2         72.59         77.96         1.67 o                         
   3   7   2         62.61         63.82         1.40 o                         
   4   7   2         75.35         78.59         2.00 o                         
   5   7   2          8.19          8.95         0.46 o                         
   6   7   2        137.61        134.75         2.63 o                         
   7   7   2         98.95        108.48         3.61 o                         
   8   7   2         24.82         28.29         0.91 o                         
   9   7   2          2.29          1.72         0.50 o                         
  10   7   2         67.02         72.40         2.32 o                         
  11   7   2         27.60         28.61         3.83 o                         
  -7   8   2         23.82         24.90         1.24 o                         
  -6   8   2          9.65          9.29         0.83 o                         
  -5   8   2          0.48          0.24         0.31 o                         
  -4   8   2          3.98          3.01         0.47 o                         
  -3   8   2        252.62        233.74         4.72 o                         
  -2   8   2         14.44         12.67         0.90 o                         
  -1   8   2         35.13         32.05         1.07 o                         
   0   8   2        162.32        162.68         2.90 o                         
   1   8   2        137.97        134.81         2.43 o                         
   2   8   2         95.46         99.30         2.10 o                         
   3   8   2        154.79        150.07         3.61 o                         
   4   8   2          6.38          5.64         0.47 o                         
   5   8   2        168.01        176.45         4.14 o                         
   6   8   2        267.75        273.21         9.29 o                         
   7   8   2          4.64          5.38         0.94 o                         
   8   8   2         45.85         45.47         1.24 o                         
   9   8   2         26.98         25.13         1.16 o                         
  10   8   2         11.08         15.33         2.00 o                         
  -5   9   2         12.38         11.73         0.88 o                         
  -4   9   2         33.46         32.72         1.01 o                         
  -3   9   2         25.11         21.27         0.78 o                         
  -2   9   2          0.84          1.08         0.46 o                         
  -1   9   2         73.64         68.82         1.92 o                         
   0   9   2         19.82         20.79         2.03 o                         
   1   9   2        155.87        149.32         3.61 o                         
   2   9   2         28.77         31.02         1.09 o                         
   3   9   2         28.12         29.71         1.08 o                         
   4   9   2         47.34         51.40         1.53 o                         
   5   9   2         56.67         59.60         2.72 o                         
   6   9   2         63.11         69.69         2.75 o                         
   7   9   2         79.14         77.63         3.00 o                         
   8   9   2          0.40          0.46         0.61 o                         
   9   9   2         56.40         56.94         2.44 o                         
  -4  10   2         36.82         34.70         1.11 o                         
  -3  10   2         34.28         31.74         1.21 o                         
  -2  10   2          0.26          0.89         0.41 o                         
  -1  10   2         44.24         41.23         1.39 o                         
   0  10   2        120.80        110.50         2.84 o                         
   1  10   2         24.08         23.35         1.60 o                         
   2  10   2         19.00         19.99         0.91 o                         
   3  10   2         42.50         41.49         2.92 o                         
   4  10   2         28.08         28.67         1.09 o                         
   5  10   2         18.76         19.41         1.17 o                         
   6  10   2         41.24         40.19         1.93 o                         
   7  10   2          9.72         11.67         1.12 o                         
   8  10   2         18.89         21.11         1.47 o                         
  -2  11   2          6.21          5.46         0.60 o                         
  -1  11   2         16.22         18.46         0.97 o                         
   0  11   2          9.64          8.33         1.47 o                         
   1  11   2         38.69         37.92         1.34 o                         
   2  11   2         12.91         15.39         1.65 o                         
   3  11   2         34.33         34.88         1.31 o                         
   4  11   2         11.18         11.05         0.77 o                         
   5  11   2         20.91         22.43         1.42 o                         
   6  11   2         37.48         36.32         1.93 o                         
   7  11   2          3.60          5.38         0.91 o                         
   1  12   2          0.50          1.27         0.50 o                         
   2  12   2         42.29         40.68         1.49 o                         
   3  12   2         24.78         26.31         1.20 o                         
   4  12   2          6.73          8.12         1.01 o                         
  -6 -10   3          2.69          2.75         0.71 o                         
  -5 -10   3         13.57         14.21         1.27 o                         
  -4 -10   3          3.14          3.35         0.81 o                         
  -3 -10   3         88.30         87.32         3.41 o                         
  -2 -10   3          7.93          8.07         0.96 o                         
  -1 -10   3          5.47          4.56         0.76 o                         
   0 -10   3          7.10          7.96         0.91 o                         
   2 -10   3          2.57          2.27         0.55 o                         
  -7  -9   3         13.33         13.35         0.98 o                         
  -6  -9   3          0.39         -0.39         0.58 o                         
  -5  -9   3          8.77          7.74         0.94 o                         
  -4  -9   3         13.87         13.12         1.65 o                         
  -3  -9   3         10.87         11.00         0.77 o                         
  -2  -9   3          3.64          3.65         0.71 o                         
  -1  -9   3         64.54         66.79         2.59 o                         
   0  -9   3         30.40         30.52         1.52 o                         
   1  -9   3         36.02         34.25         1.29 o                         
   2  -9   3          1.96          2.21         0.48 o                         
   3  -9   3          9.41          8.13         0.75 o                         
   4  -9   3          7.03          7.53         0.79 o                         
  -8  -8   3         14.69         13.65         0.97 o                         
  -7  -8   3         14.17         13.86         0.92 o                         
  -6  -8   3         82.64         80.02         2.38 o                         
  -5  -8   3         35.10         39.74         2.01 o                         
  -4  -8   3         79.98         84.14         3.23 o                         
  -3  -8   3         32.65         35.53         1.29 o                         
  -2  -8   3          0.37          0.08         0.38 o                         
  -1  -8   3         42.16         45.24         1.41 o                         
   0  -8   3         91.42         88.89         1.85 o                         
   1  -8   3         19.20         21.25         0.73 o                         
   2  -8   3          9.66         11.05         0.75 o                         
   3  -8   3         27.64         25.67         1.15 o                         
   4  -8   3          5.58          6.10         0.65 o                         
   5  -8   3         10.06          8.59         0.83 o                         
   6  -8   3          2.49          2.80         0.63 o                         
  -9  -7   3          5.88          4.81         0.50 o                         
  -8  -7   3          6.45          6.88         0.48 o                         
  -7  -7   3          1.28          1.17         0.36 o                         
  -6  -7   3         65.99         60.31         2.19 o                         
  -5  -7   3        117.86        111.05         5.41 o                         
  -4  -7   3         17.87         19.94         0.75 o                         
  -3  -7   3         65.00         64.11         2.35 o                         
  -2  -7   3        144.17        144.65         3.03 o                         
  -1  -7   3          7.58          7.98         0.53 o                         
   0  -7   3        132.84        128.60         2.02 o                         
   1  -7   3         24.48         25.08         0.58 o                         
   2  -7   3         30.02         27.96         0.75 o                         
   3  -7   3         43.44         44.20         1.18 o                         
   4  -7   3          5.12          5.59         0.76 o                         
   5  -7   3         11.67         12.04         0.99 o                         
   6  -7   3         16.72         18.25         1.07 o                         
   7  -7   3          0.30          1.04         0.54 o                         
 -10  -6   3         64.35         67.53         1.56 o                         
  -9  -6   3          5.84          5.16         0.46 o                         
  -8  -6   3         49.75         51.72         1.20 o                         
  -7  -6   3         43.45         42.48         1.01 o                         
  -6  -6   3         91.09         87.00         1.66 o                         
  -5  -6   3          7.95          8.18         0.71 o                         
  -4  -6   3        137.57        146.02         2.28 o                         
  -3  -6   3         31.49         34.21         0.96 o                         
  -2  -6   3         12.51         12.24         0.51 o                         
  -1  -6   3        196.61        203.07         2.82 o                         
   0  -6   3          4.86          4.30         0.22 o                         
   1  -6   3          6.25          5.63         0.24 o                         
   2  -6   3         51.50         51.51         0.87 o                         
   3  -6   3          4.44          4.79         0.31 o                         
   4  -6   3          3.45          4.82         0.78 o                         
   5  -6   3         30.75         30.17         1.26 o                         
   6  -6   3          0.59         -0.16         0.68 o                         
   7  -6   3          7.65          7.21         0.76 o                         
   8  -6   3          0.82          0.48         0.50 o                         
 -10  -5   3         24.35         22.28         0.80 o                         
  -9  -5   3         24.78         23.20         0.79 o                         
  -8  -5   3          0.46          0.42         0.38 o                         
  -7  -5   3        118.24        109.73         2.04 o                         
  -6  -5   3         35.55         34.35         1.34 o                         
  -5  -5   3          6.60          6.93         0.37 o                         
  -4  -5   3         49.04         47.66         1.23 o                         
  -3  -5   3        214.13        216.55         3.22 o                         
  -2  -5   3         23.78         23.39         0.50 o                         
  -1  -5   3         31.12         30.59         0.56 o                         
   0  -5   3        390.29        392.42         5.24 o                         
   1  -5   3         12.79         14.64         0.35 o                         
   2  -5   3          7.92          7.38         0.26 o                         
   3  -5   3        217.14        215.04         3.33 o                         
   4  -5   3         55.83         57.40         1.16 o                         
   5  -5   3        117.75        111.60         2.07 o                         
   6  -5   3          4.91          3.87         0.44 o                         
   7  -5   3         10.12          9.55         0.77 o                         
   8  -5   3          4.89          4.93         0.86 o                         
   9  -5   3         46.16         42.49         1.65 o                         
 -10  -4   3         30.03         28.48         0.89 o                         
  -9  -4   3         12.79         11.18         0.79 o                         
  -8  -4   3         25.16         22.48         0.70 o                         
  -7  -4   3         58.62         50.65         1.11 o                         
  -6  -4   3          7.79          6.37         0.35 o                         
  -5  -4   3          9.95         10.16         0.35 o                         
  -4  -4   3          1.19          0.84         0.16 o                         
  -3  -4   3         57.00         65.05         1.24 o                         
  -2  -4   3        189.22        190.98         2.21 o                         
  -1  -4   3        302.58        301.97         3.70 o                         
   0  -4   3         15.09         14.30         0.29 o                         
   1  -4   3          3.63          2.93         0.14 o                         
   2  -4   3         28.17         30.63         0.54 o                         
   3  -4   3         39.27         38.01         0.95 o                         
   4  -4   3        134.23        140.00         2.52 o                         
   5  -4   3         60.22         62.17         1.26 o                         
   6  -4   3        123.00        123.04         2.30 o                         
   7  -4   3         46.76         45.55         2.19 o                         
   8  -4   3         42.08         44.28         2.06 o                         
   9  -4   3         24.29         24.65         1.18 o                         
 -11  -3   3         11.04         13.85         1.62 o                         
 -10  -3   3         13.21         12.75         0.79 o                         
  -9  -3   3          0.40          0.65         0.29 o                         
  -8  -3   3         65.04         59.66         1.27 o                         
  -7  -3   3        202.62        188.16         3.21 o                         
  -6  -3   3        138.54        134.07         2.34 o                         
  -5  -3   3        177.26        173.37         2.64 o                         
  -4  -3   3        240.43        225.31         3.34 o                         
  -3  -3   3         35.95         31.72         0.60 o                         
  -2  -3   3        539.74        534.44         7.77 o                         
  -1  -3   3        447.81        437.99         5.28 o                         
   0  -3   3       2097.90       2301.62        27.36 o                         
   1  -3   3         58.99         84.88         1.19 o                         
   2  -3   3       2154.14       2311.01        29.90 o                         
   3  -3   3        139.81        146.15         2.24 o                         
   4  -3   3         18.89         21.99         0.48 o                         
   5  -3   3          8.33          7.45         0.32 o                         
   6  -3   3         20.10         21.26         0.58 o                         
   7  -3   3        121.54        117.97         3.00 o                         
   8  -3   3         59.22         61.95         2.70 o                         
   9  -3   3          9.82         11.16         1.22 o                         
  10  -3   3          5.06          6.29         1.01 o                         
 -11  -2   3         14.36         16.26         0.90 o                         
 -10  -2   3         50.01         48.14         1.18 o                         
  -9  -2   3          5.34          6.40         0.57 o                         
  -8  -2   3          5.26          5.15         0.38 o                         
  -7  -2   3        287.14        275.85         4.03 o                         
  -6  -2   3         73.96         75.08         1.16 o                         
  -5  -2   3         18.28         21.28         0.51 o                         
  -4  -2   3        405.86        400.98         5.23 o                         
  -3  -2   3        507.29        488.57         5.90 o                         
  -2  -2   3          5.34          9.14         0.22 o                         
  -1  -2   3         23.44         34.64         0.60 o                         
   0  -2   3         61.82         83.29         1.16 o                         
   1  -2   3         20.58         29.49         0.47 o                         
   2  -2   3       2872.13       2978.49        54.64 o                         
   3  -2   3         85.09         73.19         1.17 o                         
   4  -2   3         81.90         92.86         1.48 o                         
   5  -2   3          1.10          1.36         0.25 o                         
   6  -2   3         43.83         49.17         0.90 o                         
   7  -2   3          1.93          0.68         0.21 o                         
   8  -2   3         97.01         96.59         3.62 o                         
   9  -2   3         13.84         16.54         1.27 o                         
  10  -2   3         15.04         17.61         1.42 o                         
 -11  -1   3         44.93         47.78         1.84 o                         
 -10  -1   3          8.54          7.57         0.50 o                         
  -9  -1   3        152.28        148.20         2.35 o                         
  -8  -1   3         66.20         63.21         1.16 o                         
  -7  -1   3         65.24         60.24         1.09 o                         
  -6  -1   3          0.85          1.06         0.16 o                         
  -5  -1   3         95.29         95.48         1.38 o                         
  -4  -1   3        263.57        242.92         3.22 o                         
  -3  -1   3       1247.65       1271.41        14.84 o                         
  -2  -1   3        649.48        675.34         8.05 o                         
  -1  -1   3         23.53         27.02         0.41 o                         
   0  -1   3        371.22        393.58         4.72 o                         
   1  -1   3         46.75         57.44         1.04 o                         
   2  -1   3          8.74          9.51         0.48 o                         
   3  -1   3         14.72          9.49         0.29 o                         
   4  -1   3          9.11          7.44         0.58 o                         
   5  -1   3        420.38        427.46         6.28 o                         
   6  -1   3        186.74        181.00         3.48 o                         
   7  -1   3          3.42          3.40         0.30 o                         
   8  -1   3          2.22          1.68         0.51 o                         
   9  -1   3         44.25         49.33         1.58 o                         
  10  -1   3         20.01         28.22         1.67 o                         
  11  -1   3         12.59         13.80         1.32 o                         
 -11   0   3          0.43          0.31         0.57 o                         
 -10   0   3         21.40         22.40         0.93 o                         
  -9   0   3         20.71         20.05         0.61 o                         
  -8   0   3         73.26         71.99         1.27 o                         
  -7   0   3        556.86        542.60         7.65 o                         
  -6   0   3        800.99        759.83         9.83 o                         
  -5   0   3         90.46         87.30         1.28 o                         
  -4   0   3          4.25          3.93         0.15 o                         
  -3   0   3        137.19        141.55         1.78 o                         
  -2   0   3          3.48          3.09         0.13 o                         
  -1   0   3       1412.41       1358.04        47.34 o                         
   0   0   3        523.49        506.87         5.80 o                         
   1   0   3        395.47        431.06         5.77 o                         
   2   0   3        146.08        135.05         1.86 o                         
   3   0   3         13.15         17.38         0.32 o                         
   4   0   3         41.99         36.93         0.60 o                         
   5   0   3       1369.21       1374.46        19.83 o                         
   6   0   3        346.30        347.80         6.46 o                         
   7   0   3        305.80        305.77         6.87 o                         
   8   0   3        230.79        222.34         5.16 o                         
   9   0   3          1.87          2.59         0.45 o                         
  10   0   3         30.78         31.21         1.22 o                         
  11   0   3         45.35         45.74         1.39 o                         
 -10   1   3          2.57          2.90         0.46 o                         
  -9   1   3         34.46         36.14         0.81 o                         
  -8   1   3          8.55          7.86         0.42 o                         
  -7   1   3         50.89         52.10         0.89 o                         
  -6   1   3        395.72        391.70         5.17 o                         
  -5   1   3         74.44         78.05         0.99 o                         
  -4   1   3        227.34        224.50         2.42 o                         
  -3   1   3        127.62        123.08         1.45 o                         
  -2   1   3       1434.65       1534.18        18.18 o                         
  -1   1   3        830.69        864.93        13.35 o                         
   0   1   3       1675.42       1565.53        32.27 o                         
   1   1   3        789.11        790.82        10.01 o                         
   2   1   3       1381.12       1420.23        18.82 o                         
   3   1   3        254.54        272.74         3.69 o                         
   4   1   3         27.08         34.46         0.66 o                         
   5   1   3        438.14        467.89         7.57 o                         
   6   1   3         23.08         19.91         0.74 o                         
   7   1   3         95.02        102.37         2.52 o                         
   8   1   3        278.67        291.43         6.61 o                         
   9   1   3         54.12         56.48         1.67 o                         
  10   1   3         41.72         43.86         1.93 o                         
  11   1   3         13.48         14.56         0.81 o                         
  -9   2   3          6.20          6.27         0.91 o                         
  -8   2   3          5.24          5.44         0.40 o                         
  -7   2   3          0.68          0.99         0.19 o                         
  -6   2   3         12.58         16.26         0.38 o                         
  -5   2   3       1170.05       1159.34        11.60 o                         
  -4   2   3        539.53        571.05         5.76 o                         
  -3   2   3         68.72         58.79         0.71 o                         
  -2   2   3       1720.63       1654.86        19.75 o                         
  -1   2   3        126.02        114.65         1.57 o                         
   0   2   3        467.56        463.45         5.83 o                         
   1   2   3       1019.56        984.51        11.79 o                         
   2   2   3       3970.73       3723.17        69.16 o                         
   3   2   3       1105.24       1108.22        14.50 o                         
   4   2   3        869.24        890.33        11.65 o                         
   5   2   3        655.46        657.88        24.96 o                         
   6   2   3         52.95         48.68         1.31 o                         
   7   2   3         67.10         68.32         1.78 o                         
   8   2   3         35.39         36.40         1.18 o                         
   9   2   3         37.82         40.88         1.15 o                         
  10   2   3        125.21        112.09         2.49 o                         
  11   2   3         10.75         10.16         0.89 o                         
  -8   3   3         49.35         52.89         1.53 o                         
  -7   3   3         57.33         57.08         1.29 o                         
  -6   3   3         23.21         24.47         0.49 o                         
  -5   3   3         26.98         28.06         0.48 o                         
  -4   3   3        678.61        661.34         7.06 o                         
  -3   3   3         16.98         13.81         0.37 o                         
  -2   3   3        537.23        523.76         6.35 o                         
  -1   3   3       1076.84       1053.81        13.75 o                         
   0   3   3         52.59         70.93         1.00 o                         
   1   3   3        143.14        158.77         2.00 o                         
   2   3   3        188.81        257.99         3.08 o                         
   3   3   3         71.68         66.49         0.97 o                         
   4   3   3        209.16        197.19         3.28 o                         
   5   3   3        440.68        448.88         7.94 o                         
   6   3   3        136.81        134.02         3.13 o                         
   7   3   3         35.90         37.02         1.11 o                         
   8   3   3         63.29         66.86         1.56 o                         
   9   3   3         39.84         44.92         1.95 o                         
  10   3   3         71.39         68.20         1.68 o                         
  11   3   3         26.41         28.13         1.34 o                         
  12   3   3          8.66         10.96         1.57 o                         
  -8   4   3         32.53         33.57         1.57 o                         
  -7   4   3        122.93        122.97         2.46 o                         
  -6   4   3         67.45         63.81         1.43 o                         
  -5   4   3         35.97         35.93         0.74 o                         
  -4   4   3         23.05         23.87         0.44 o                         
  -3   4   3         40.25         38.69         0.60 o                         
  -2   4   3        339.98        351.62         4.62 o                         
  -1   4   3        296.51        274.57         3.97 o                         
   0   4   3       1065.42       1058.66        15.00 o                         
   1   4   3        260.66        259.66         3.76 o                         
   2   4   3        173.51        170.09         2.50 o                         
   3   4   3        126.55        128.61         1.58 o                         
   4   4   3         65.19         76.71         1.37 o                         
   5   4   3       1613.42       1634.29        23.78 o                         
   6   4   3         40.09         38.45         0.74 o                         
   7   4   3        250.34        241.05         4.27 o                         
   8   4   3        173.47        164.52         3.33 o                         
   9   4   3         79.73         76.16         1.79 o                         
  10   4   3         26.14         24.96         1.21 o                         
  11   4   3         35.47         37.09         1.57 o                         
  -7   5   3          4.15          4.50         0.35 o                         
  -6   5   3         81.75         81.05         1.49 o                         
  -5   5   3        108.73        106.46         2.17 o                         
  -4   5   3          3.81          3.65         0.25 o                         
  -3   5   3          3.23          3.69         0.39 o                         
  -2   5   3         94.23         88.76         1.44 o                         
  -1   5   3        114.16        108.45         1.68 o                         
   0   5   3        137.52        137.32         2.07 o                         
   1   5   3        151.97        145.19         2.17 o                         
   2   5   3         49.58         35.75         0.63 o                         
   3   5   3        920.43       1012.16        13.26 o                         
   4   5   3        351.53        336.75         4.59 o                         
   5   5   3        308.79        319.12         6.09 o                         
   6   5   3        143.95        152.03         3.03 o                         
   7   5   3        208.44        205.87         3.69 o                         
   8   5   3        160.50        157.55         3.21 o                         
   9   5   3        149.53        157.55         3.25 o                         
  10   5   3         17.59         16.76         1.02 o                         
  11   5   3         27.31         27.90         1.39 o                         
  -7   6   3         21.86         24.17         0.84 o                         
  -6   6   3         36.58         35.85         1.02 o                         
  -5   6   3         46.02         49.10         1.22 o                         
  -4   6   3        232.28        221.45         4.18 o                         
  -3   6   3          3.53          3.58         0.31 o                         
  -2   6   3        625.73        602.70         8.72 o                         
  -1   6   3        453.34        435.65         7.17 o                         
   0   6   3        214.43        202.54         3.44 o                         
   1   6   3        320.15        309.66         5.13 o                         
   2   6   3        595.78        606.66         8.69 o                         
   3   6   3        240.30        248.67         3.65 o                         
   4   6   3        650.01        677.96        10.62 o                         
   5   6   3         40.83         41.69         0.85 o                         
   6   6   3          8.93          9.42         0.40 o                         
   7   6   3        592.16        609.53         9.63 o                         
   8   6   3         48.13         49.50         1.27 o                         
   9   6   3          4.50          3.70         0.56 o                         
  10   6   3         38.86         36.96         1.48 o                         
  11   6   3          8.46          8.91         0.89 o                         
  -7   7   3         65.24         69.39         2.18 o                         
  -6   7   3         76.76         70.59         1.66 o                         
  -5   7   3         24.12         24.20         1.47 o                         
  -4   7   3         34.19         31.82         0.91 o                         
  -3   7   3        137.09        130.26         2.60 o                         
  -2   7   3        276.30        266.06         6.01 o                         
  -1   7   3         12.29         12.16         0.44 o                         
   0   7   3        255.78        254.07         4.32 o                         
   1   7   3        162.02        161.24         3.00 o                         
   2   7   3        534.75        534.99         8.76 o                         
   3   7   3        362.30        368.35         6.09 o                         
   4   7   3         97.32         97.75         1.95 o                         
   5   7   3         31.20         31.28         0.81 o                         
   6   7   3        260.53        256.72         4.20 o                         
   7   7   3         21.09         23.41         0.66 o                         
   8   7   3        242.69        246.28         6.07 o                         
   9   7   3         13.38         13.05         0.91 o                         
  10   7   3         27.15         27.85         1.36 o                         
  11   7   3         40.79         43.13         2.34 o                         
  -6   8   3         38.42         40.14         1.18 o                         
  -5   8   3         34.00         33.97         1.04 o                         
  -4   8   3         75.31         70.45         1.64 o                         
  -3   8   3        130.37        120.54         2.48 o                         
  -2   8   3        226.30        216.71         5.02 o                         
  -1   8   3         11.21         11.23         1.07 o                         
   0   8   3         11.75         11.84         0.53 o                         
   1   8   3        148.81        145.98         2.61 o                         
   2   8   3        132.24        130.86         2.36 o                         
   3   8   3        126.23        129.66         3.12 o                         
   4   8   3         60.80         60.40         1.65 o                         
   5   8   3         49.87         53.20         1.83 o                         
   6   8   3         77.03         80.28         2.09 o                         
   7   8   3         29.29         30.03         1.09 o                         
   8   8   3          2.62          2.58         0.46 o                         
   9   8   3          9.23          9.84         0.82 o                         
  10   8   3         77.44         81.25         5.37 o                         
  -5   9   3          8.67          7.85         0.57 o                         
  -4   9   3         20.24         20.63         1.56 o                         
  -3   9   3        124.72        111.12         2.88 o                         
  -2   9   3         30.32         29.50         1.10 o                         
  -1   9   3         43.24         42.23         1.36 o                         
   0   9   3        171.02        165.73         3.96 o                         
   1   9   3         45.32         42.37         1.47 o                         
   2   9   3         40.34         40.28         0.94 o                         
   3   9   3         41.84         42.92         1.33 o                         
   4   9   3        130.84        132.58         3.25 o                         
   5   9   3        140.80        143.75         3.49 o                         
   6   9   3         97.91        105.56         2.68 o                         
   7   9   3        126.26        131.59         4.59 o                         
   8   9   3         13.92         12.38         1.12 o                         
  -4  10   3         20.30         20.35         1.03 o                         
  -3  10   3         10.32          9.92         0.72 o                         
  -2  10   3         11.72         10.32         0.72 o                         
  -1  10   3         68.25         60.25         1.79 o                         
   0  10   3         49.68         46.69         1.48 o                         
   1  10   3        255.04        244.37         6.14 o                         
   2  10   3          6.99          7.04         0.76 o                         
   3  10   3         19.82         18.61         0.86 o                         
   4  10   3         37.96         41.32         1.38 o                         
   5  10   3         15.06         15.78         0.82 o                         
   6  10   3         65.18         70.81         2.01 o                         
   7  10   3         37.74         41.91         2.03 o                         
   8  10   3         37.78         44.75         2.08 o                         
  -2  11   3          4.60          4.87         0.61 o                         
  -1  11   3         15.29         14.32         0.85 o                         
   0  11   3         88.91         84.29         2.37 o                         
   1  11   3         24.69         23.97         1.45 o                         
   2  11   3        102.79        102.79         2.75 o                         
   3  11   3        116.73        117.45         3.98 o                         
   4  11   3         12.60         14.23         1.47 o                         
   5  11   3         21.35         24.72         1.07 o                         
   6  11   3         48.06         55.85         2.49 o                         
   7  11   3          7.65          6.24         0.96 o                         
   1  12   3         22.51         22.75         2.23 o                         
   2  12   3          1.85          4.04         1.14 o                         
   3  12   3         38.00         36.92         1.38 o                         
   4  12   3         36.61         41.16         1.63 o                         
  -4 -10   4          6.25          8.52         1.07 o                         
  -3 -10   4         19.95         21.62         1.47 o                         
  -2 -10   4          8.67          9.64         1.07 o                         
  -1 -10   4          0.34          0.05         0.61 o                         
  -6  -9   4          4.60          3.91         0.66 o                         
  -5  -9   4          3.63          4.65         0.66 o                         
  -4  -9   4         29.35         29.08         1.29 o                         
  -3  -9   4         62.07         68.12         2.47 o                         
  -2  -9   4          0.35          0.32         0.45 o                         
  -1  -9   4         37.28         37.31         1.32 o                         
   2  -9   4          0.59          0.76         0.47 o                         
   3  -9   4          1.33          1.83         0.54 o                         
   4  -9   4         10.78         10.65         0.89 o                         
  -8  -8   4          1.02          1.52         0.58 o                         
  -7  -8   4          6.73          7.22         0.89 o                         
  -6  -8   4          5.16          4.37         0.63 o                         
  -5  -8   4         25.77         24.57         1.11 o                         
  -4  -8   4          2.85          2.73         0.54 o                         
  -3  -8   4          1.22          1.54         0.46 o                         
  -2  -8   4          6.71          7.41         1.72 o                         
  -1  -8   4          0.41          0.85         0.39 o                         
   0  -8   4         29.13         29.17         1.22 o                         
   1  -8   4         34.49         32.24         1.84 o                         
   2  -8   4          3.25          2.89         0.50 o                         
   3  -8   4          5.26          4.69         0.61 o                         
   4  -8   4          4.09          3.99         1.19 o                         
   5  -8   4          2.54          2.41         0.57 o                         
  -9  -7   4          1.12          1.14         0.41 o                         
  -8  -7   4         18.18         19.54         0.74 o                         
  -7  -7   4          1.30          1.85         0.66 o                         
  -6  -7   4         58.57         52.96         1.77 o                         
  -5  -7   4         56.34         53.41         1.81 o                         
  -4  -7   4         47.66         47.76         1.56 o                         
  -3  -7   4          3.13          3.73         0.50 o                         
  -2  -7   4          1.03          1.49         0.89 o                         
  -1  -7   4         83.68         76.37         2.07 o                         
   0  -7   4         14.02         17.66         1.52 o                         
   1  -7   4         94.56         95.00         1.81 o                         
   2  -7   4         62.60         59.18         1.27 o                         
   3  -7   4         23.78         24.59         1.61 o                         
   4  -7   4         14.36         13.05         0.69 o                         
   5  -7   4          2.28          1.85         0.54 o                         
   6  -7   4         24.23         21.43         1.15 o                         
   7  -7   4          8.11          7.41         0.82 o                         
  -9  -6   4          0.49          0.22         0.34 o                         
  -8  -6   4          0.24          0.15         0.28 o                         
  -7  -6   4          0.33          0.26         0.27 o                         
  -6  -6   4         39.03         38.90         1.00 o                         
  -5  -6   4          3.94          3.62         0.31 o                         
  -4  -6   4         47.79         43.85         1.21 o                         
  -3  -6   4        160.18        158.32         5.07 o                         
  -2  -6   4          0.53          1.72         0.69 o                         
  -1  -6   4          3.34          4.09         0.36 o                         
   0  -6   4        117.43        116.05         1.84 o                         
   1  -6   4         23.15         25.15         0.57 o                         
   2  -6   4         65.90         62.23         1.27 o                         
   3  -6   4        168.43        165.95         2.94 o                         
   4  -6   4         74.60         77.55         2.36 o                         
   5  -6   4         70.62         68.66         2.04 o                         
   6  -6   4          7.16          6.52         0.71 o                         
   7  -6   4          2.18          3.12         0.49 o                         
   8  -6   4          5.89          6.01         0.77 o                         
 -10  -5   4         39.25         39.29         1.11 o                         
  -9  -5   4         44.91         43.03         1.12 o                         
  -8  -5   4         29.12         27.75         0.81 o                         
  -7  -5   4         22.22         19.92         0.74 o                         
  -6  -5   4        100.24         91.49         1.74 o                         
  -5  -5   4         19.96         21.22         0.69 o                         
  -4  -5   4        120.39        123.44         1.96 o                         
  -3  -5   4        284.07        277.81         4.10 o                         
  -2  -5   4        140.80        143.94         2.51 o                         
  -1  -5   4        618.73        647.98        12.36 o                         
   0  -5   4          1.32          1.39         0.18 o                         
   1  -5   4        125.13        133.96         1.91 o                         
   2  -5   4         25.20         27.10         0.62 o                         
   3  -5   4         35.17         33.43         1.28 o                         
   4  -5   4        134.21        126.76         2.31 o                         
   5  -5   4         69.90         69.28         1.44 o                         
   6  -5   4         36.18         33.43         1.32 o                         
   7  -5   4          1.29          0.42         0.36 o                         
   8  -5   4          3.11          3.88         1.06 o                         
 -10  -4   4          7.93          8.98         0.58 o                         
  -9  -4   4          5.63          5.81         0.45 o                         
  -8  -4   4         99.20         90.85         1.80 o                         
  -7  -4   4         53.58         50.56         1.12 o                         
  -6  -4   4         51.46         49.61         1.59 o                         
  -5  -4   4         53.34         56.01         1.75 o                         
  -4  -4   4          6.33          6.33         0.32 o                         
  -3  -4   4         11.57          9.79         0.33 o                         
  -2  -4   4        111.44        110.11         1.95 o                         
  -1  -4   4        595.30        614.20         7.42 o                         
   0  -4   4        344.42        358.97         4.39 o                         
   1  -4   4        109.49        104.58         1.37 o                         
   2  -4   4          2.22          1.97         0.19 o                         
   3  -4   4        197.73        200.31         3.50 o                         
   4  -4   4          7.96          8.28         0.51 o                         
   5  -4   4         47.87         48.96         1.07 o                         
   6  -4   4         27.57         28.55         1.27 o                         
   7  -4   4        137.32        135.89         4.72 o                         
   8  -4   4         14.30         12.28         1.27 o                         
   9  -4   4         39.37         38.46         1.53 o                         
 -10  -3   4         69.52         68.75         1.81 o                         
  -9  -3   4          7.66          9.03         0.51 o                         
  -8  -3   4         13.55         12.20         0.70 o                         
  -7  -3   4        177.53        165.68         2.89 o                         
  -6  -3   4        211.29        194.82         3.30 o                         
  -5  -3   4         63.94         62.77         1.12 o                         
  -4  -3   4        132.34        129.19         2.01 o                         
  -3  -3   4          2.16          2.91         0.39 o                         
  -2  -3   4          8.99          9.42         0.30 o                         
  -1  -3   4         53.84         55.34         0.84 o                         
   0  -3   4          2.58          2.27         0.17 o                         
   1  -3   4          3.37          3.82         0.29 o                         
   2  -3   4        515.46        501.51         6.59 o                         
   3  -3   4        174.02        176.91         2.69 o                         
   4  -3   4         51.87         54.50         0.96 o                         
   5  -3   4          1.35          1.54         0.28 o                         
   6  -3   4         21.74         23.49         0.66 o                         
   7  -3   4         69.81         71.22         2.12 o                         
   8  -3   4        140.84        143.55         5.21 o                         
   9  -3   4         32.24         34.63         1.98 o                         
  10  -3   4          4.35          5.58         1.07 o                         
 -10  -2   4         14.40         12.20         0.63 o                         
  -9  -2   4          1.77          1.02         0.57 o                         
  -8  -2   4         34.97         34.25         0.88 o                         
  -7  -2   4         57.47         50.93         0.99 o                         
  -6  -2   4        376.47        368.70         4.90 o                         
  -5  -2   4          2.31          2.19         0.33 o                         
  -4  -2   4        182.20        179.76         2.45 o                         
  -3  -2   4        813.51        786.98        11.18 o                         
  -2  -2   4        654.45        668.84         7.57 o                         
  -1  -2   4         83.07         79.51         1.27 o                         
   0  -2   4        167.24        157.38         2.36 o                         
   1  -2   4        127.50        105.06         1.66 o                         
   2  -2   4       2258.80       2451.33        31.72 o                         
   3  -2   4        769.33        752.93        10.93 o                         
   4  -2   4        550.38        540.53         7.90 o                         
   5  -2   4        152.83        155.72         2.42 o                         
   6  -2   4        298.25        288.69         4.79 o                         
   7  -2   4         75.39         69.69         1.54 o                         
   8  -2   4         19.00         20.96         1.37 o                         
   9  -2   4         88.20         83.36         3.36 o                         
  10  -2   4         13.40         14.36         1.37 o                         
 -10  -1   4         32.86         35.12         1.01 o                         
  -9  -1   4          2.47          1.76         0.29 o                         
  -8  -1   4        182.29        178.92         2.76 o                         
  -7  -1   4        264.76        253.97         3.74 o                         
  -6  -1   4         73.78         73.81         1.15 o                         
  -5  -1   4         89.51         90.66         1.34 o                         
  -4  -1   4        381.01        376.22         4.94 o                         
  -3  -1   4         90.83         85.71         1.25 o                         
  -2  -1   4       1769.38       1759.73        25.44 o                         
  -1  -1   4        432.38        420.09         5.51 o                         
   0  -1   4        110.04        106.07         1.34 o                         
   1  -1   4        493.24        508.56         6.64 o                         
   2  -1   4        912.49        970.62        14.03 o                         
   3  -1   4          5.73          2.57         0.25 o                         
   4  -1   4        693.61        705.27        10.26 o                         
   5  -1   4        100.42         95.54         1.54 o                         
   6  -1   4        405.46        410.54         6.70 o                         
   7  -1   4        124.81        125.68         2.54 o                         
   8  -1   4         33.30         31.85         1.11 o                         
   9  -1   4         22.19         28.06         1.13 o                         
  10  -1   4         15.51         19.64         1.42 o                         
  11  -1   4         34.74         41.14         2.23 o                         
 -10   0   4          5.21          5.55         0.40 o                         
  -9   0   4         36.88         35.54         0.83 o                         
  -8   0   4        129.68        131.04         2.10 o                         
  -7   0   4        287.31        276.75         4.05 o                         
  -6   0   4        158.74        156.16         2.19 o                         
  -5   0   4        117.54        119.24         1.70 o                         
  -4   0   4        787.67        758.42         9.76 o                         
  -3   0   4       1404.10       1400.82        15.71 o                         
  -2   0   4        159.29        139.45         1.65 o                         
  -1   0   4       2340.26       2163.39        57.50 o                         
   0   0   4       1733.49       1686.39        26.41 o                         
   1   0   4       2422.60       2496.86        41.03 o                         
   2   0   4        726.23        778.28        11.27 o                         
   3   0   4        178.14        165.98         2.84 o                         
   4   0   4        276.99        266.31         3.96 o                         
   5   0   4        245.67        237.28         3.56 o                         
   6   0   4        184.32        181.09         3.49 o                         
   7   0   4         40.86         35.22         0.91 o                         
   8   0   4         91.92         94.36         3.36 o                         
   9   0   4         36.63         32.41         1.17 o                         
  10   0   4          1.85          3.02         0.54 o                         
  11   0   4         48.01         49.85         1.71 o                         
 -10   1   4         14.24         13.83         0.71 o                         
  -9   1   4         49.29         50.30         1.04 o                         
  -8   1   4         95.70         95.24         1.61 o                         
  -7   1   4         59.08         61.00         1.02 o                         
  -6   1   4          3.77          3.68         0.23 o                         
  -5   1   4        965.61        927.70        11.95 o                         
  -4   1   4         11.15         14.55         0.38 o                         
  -3   1   4        376.27        371.02         4.20 o                         
  -2   1   4         82.95         69.99         0.84 o                         
  -1   1   4         51.62         48.50         0.60 o                         
   0   1   4        434.54        437.15         5.12 o                         
   1   1   4         70.08         53.04         1.10 o                         
   2   1   4       1003.52       1018.75        13.54 o                         
   3   1   4         48.04         39.10         0.62 o                         
   4   1   4        182.07        184.37         2.55 o                         
   5   1   4        485.84        487.86         7.16 o                         
   6   1   4        215.18        208.96         3.97 o                         
   7   1   4        177.91        181.14         6.90 o                         
   8   1   4         86.09         92.21         2.38 o                         
   9   1   4         52.63         54.77         1.64 o                         
  10   1   4         31.25         34.75         2.34 o                         
  11   1   4         49.44         48.27         1.63 o                         
 -10   2   4         24.94         28.94         1.73 o                         
  -9   2   4         27.52         26.70         0.85 o                         
  -8   2   4        113.97        118.32         2.44 o                         
  -7   2   4         19.82         21.00         0.70 o                         
  -6   2   4         41.90         44.76         0.79 o                         
  -5   2   4        449.10        454.02         5.94 o                         
  -4   2   4        261.00        258.50         2.79 o                         
  -3   2   4        185.61        173.36         2.18 o                         
  -2   2   4        145.38        115.03         1.59 o                         
  -1   2   4       1608.51       1570.14        27.44 o                         
   0   2   4        204.67        209.56         2.79 o                         
   1   2   4       1651.42       1657.77        29.89 o                         
   2   2   4        648.59        636.85         7.08 o                         
   3   2   4        107.64         97.35         1.26 o                         
   4   2   4       1026.01       1041.65        12.66 o                         
   5   2   4          8.67          9.68         0.51 o                         
   6   2   4        715.22        683.03        14.85 o                         
   7   2   4        194.95        188.24         7.68 o                         
   8   2   4         77.20         76.06         2.02 o                         
   9   2   4         60.19         58.72         1.71 o                         
  10   2   4         86.57         86.22         2.38 o                         
  11   2   4         13.14         11.97         1.11 o                         
  -9   3   4          0.39         -0.35         0.41 o                         
  -8   3   4         25.33         26.72         0.99 o                         
  -7   3   4         75.38         76.20         1.50 o                         
  -6   3   4         32.17         36.29         0.73 o                         
  -5   3   4        230.53        231.51         2.70 o                         
  -4   3   4        241.66        247.32         3.66 o                         
  -3   3   4         92.85         87.56         1.27 o                         
  -2   3   4        277.25        267.92         3.59 o                         
  -1   3   4        303.49        316.74         4.22 o                         
   0   3   4        551.91        527.84         6.94 o                         
   1   3   4       1606.27       1566.47        24.33 o                         
   2   3   4       2658.04       2617.91        49.43 o                         
   3   3   4        180.58        131.53         1.72 o                         
   4   3   4       1595.55       1638.43        21.99 o                         
   5   3   4        998.50        964.92        20.82 o                         
   6   3   4         97.32         95.55         2.33 o                         
   7   3   4        180.14        175.23         5.10 o                         
   8   3   4        204.97        202.49         4.72 o                         
   9   3   4         76.67         70.64         1.96 o                         
  10   3   4        126.09        122.94         2.69 o                         
  11   3   4         24.60         23.19         0.93 o                         
  -8   4   4         37.94         39.23         1.29 o                         
  -7   4   4         15.48         16.15         0.81 o                         
  -6   4   4        102.65        108.54         2.69 o                         
  -5   4   4        510.73        496.21         6.02 o                         
  -4   4   4        148.87        152.49         2.14 o                         
  -3   4   4       1119.44       1089.01        14.04 o                         
  -2   4   4        729.54        718.60        11.26 o                         
  -1   4   4        635.48        622.11         8.89 o                         
   0   4   4        784.32        801.03        10.50 o                         
   1   4   4        541.46        570.81         7.50 o                         
   2   4   4         80.85         61.23         1.10 o                         
   3   4   4       1012.44       1053.48        14.13 o                         
   4   4   4        516.22        532.27         7.82 o                         
   5   4   4        582.44        583.80         9.51 o                         
   6   4   4        266.81        269.72         5.40 o                         
   7   4   4         40.98         40.37         1.07 o                         
   8   4   4         67.47         70.22         2.19 o                         
   9   4   4        103.85        106.20         2.33 o                         
  10   4   4         11.53         11.00         0.65 o                         
  11   4   4         24.57         29.27         2.46 o                         
  -8   5   4        212.16        223.17         5.18 o                         
  -7   5   4         29.53         28.96         2.21 o                         
  -6   5   4         34.20         37.04         1.01 o                         
  -5   5   4        226.78        221.30         4.18 o                         
  -4   5   4         82.87         79.53         1.37 o                         
  -3   5   4        124.56        127.24         2.02 o                         
  -2   5   4        660.04        648.88         9.31 o                         
  -1   5   4       1393.01       1340.33        19.00 o                         
   0   5   4        541.12        549.55         7.87 o                         
   1   5   4        608.97        596.04         8.52 o                         
   2   5   4         23.77         19.23         0.42 o                         
   3   5   4        174.02        181.13         2.47 o                         
   4   5   4        711.46        735.28        10.75 o                         
   5   5   4        511.37        498.59         7.35 o                         
   6   5   4          1.16          1.46         0.20 o                         
   7   5   4        744.71        733.01        13.52 o                         
   8   5   4         10.41          9.58         0.87 o                         
   9   5   4         36.72         33.41         1.18 o                         
  10   5   4         17.24         17.42         0.78 o                         
  11   5   4          3.03          3.55         1.19 o                         
  -7   6   4        149.26        167.10         4.01 o                         
  -6   6   4        154.25        152.11         3.06 o                         
  -5   6   4        166.52        159.58         3.14 o                         
  -4   6   4         10.49         12.60         0.55 o                         
  -3   6   4         34.70         33.50         1.09 o                         
  -2   6   4         82.23         76.93         1.48 o                         
  -1   6   4        280.84        271.53         4.58 o                         
   0   6   4        305.62        296.35         4.95 o                         
   1   6   4        226.81        230.82         3.41 o                         
   2   6   4        266.88        269.54         3.95 o                         
   3   6   4         75.60         81.42         1.31 o                         
   4   6   4         74.79         82.04         1.65 o                         
   5   6   4         16.94         18.30         0.47 o                         
   6   6   4          0.54          0.81         0.21 o                         
   7   6   4        253.64        253.84         4.91 o                         
   8   6   4        174.61        177.10         3.57 o                         
   9   6   4         72.39         68.59         1.88 o                         
  10   6   4          0.24         -0.03         0.76 o                         
  11   6   4         40.48         40.42         1.66 o                         
  -7   7   4          0.27          0.84         0.37 o                         
  -6   7   4        149.51        149.31         3.04 o                         
  -5   7   4        101.95        102.76         2.19 o                         
  -4   7   4        105.02         97.93         2.09 o                         
  -3   7   4         52.90         56.30         1.61 o                         
  -2   7   4        322.28        297.12         7.00 o                         
  -1   7   4         40.22         40.05         0.91 o                         
   0   7   4          7.12          6.80         0.35 o                         
   1   7   4        347.05        339.81         5.67 o                         
   2   7   4        600.58        581.62         9.53 o                         
   3   7   4        599.59        605.04        13.18 o                         
   4   7   4        240.67        244.62         4.50 o                         
   5   7   4         39.93         42.23         1.31 o                         
   6   7   4         89.17         95.25         1.94 o                         
   7   7   4         79.40         79.75         3.39 o                         
   8   7   4         39.08         44.10         1.34 o                         
   9   7   4         54.37         51.67         1.39 o                         
  10   7   4         29.95         25.13         2.41 o                         
  11   7   4         19.52         19.23         1.88 o                         
  -6   8   4          0.57          0.11         0.36 o                         
  -5   8   4         38.31         38.04         1.36 o                         
  -4   8   4         35.55         35.75         1.27 o                         
  -3   8   4        261.97        257.05         7.56 o                         
  -2   8   4        351.00        323.58         7.30 o                         
  -1   8   4          2.07          2.84         0.43 o                         
   0   8   4        205.65        201.82         4.70 o                         
   1   8   4          1.90          2.14         0.26 o                         
   2   8   4        164.67        160.56         2.84 o                         
   3   8   4        149.93        155.78         3.69 o                         
   4   8   4        178.60        181.40         4.24 o                         
   5   8   4        119.92        126.90         3.29 o                         
   6   8   4         92.97        100.09         2.52 o                         
   7   8   4         82.33         84.56         2.27 o                         
   8   8   4         11.09         10.26         0.69 o                         
   9   8   4          2.92          3.40         0.81 o                         
  10   8   4         34.26         38.29         2.13 o                         
  -5   9   4          3.14          2.77         0.55 o                         
  -4   9   4         36.12         36.71         1.35 o                         
  -3   9   4         70.17         66.20         1.93 o                         
  -2   9   4        172.31        161.95         3.95 o                         
  -1   9   4        121.63        115.40         2.92 o                         
   0   9   4         86.39         88.41         2.34 o                         
   1   9   4        342.60        326.81         7.39 o                         
   2   9   4         51.17         53.01         1.56 o                         
   3   9   4          0.41          0.10         0.32 o                         
   4   9   4        123.30        122.36         3.03 o                         
   5   9   4         69.13         71.95         1.96 o                         
   6   9   4         20.90         21.41         0.91 o                         
   7   9   4         82.76         90.56         2.38 o                         
  -4  10   4         13.74         14.92         2.79 o                         
  -3  10   4         29.24         27.90         1.65 o                         
  -2  10   4          5.67          6.65         0.62 o                         
  -1  10   4         17.75         16.29         0.84 o                         
   0  10   4        119.30        115.05         2.95 o                         
   1  10   4         30.10         30.06         1.13 o                         
   2  10   4        105.06        102.72         2.68 o                         
   3  10   4         24.99         31.44         1.29 o                         
   4  10   4          7.54          9.00         0.74 o                         
   5  10   4         18.06         18.61         1.32 o                         
   6  10   4         24.32         27.25         2.26 o                         
   7  10   4         52.63         58.69         1.76 o                         
  -2  11   4         21.58         22.49         1.90 o                         
  -1  11   4          2.12          1.01         0.48 o                         
   0  11   4         21.72         21.00         1.03 o                         
   1  11   4         63.31         57.95         1.79 o                         
   2  11   4          1.81          3.13         0.53 o                         
   3  11   4         57.89         59.45         1.81 o                         
   4  11   4         36.61         38.26         1.36 o                         
   5  11   4          0.63          0.40         0.45 o                         
   6  11   4         35.04         43.43         1.85 o                         
   7  11   4          9.12          9.33         1.07 o                         
   1  12   4         13.08         13.15         2.00 o                         
   2  12   4         26.64         29.30         1.25 o                         
   3  12   4          3.50          4.44         0.71 o                         
   4  12   4         19.97         23.03         1.11 o                         
  -5  -9   5          7.53          8.67         0.84 o                         
  -4  -9   5          5.49          6.11         0.71 o                         
  -3  -9   5         29.16         32.78         2.72 o                         
  -2  -9   5         43.89         46.36         1.61 o                         
  -1  -9   5          2.63          4.46         0.91 o                         
   0  -9   5         33.48         35.24         1.98 o                         
   3  -9   5          3.09          2.99         0.86 o                         
  -7  -8   5         10.26         11.30         0.94 o                         
  -6  -8   5          4.20          3.84         0.74 o                         
  -5  -8   5         39.72         40.30         1.52 o                         
  -4  -8   5         13.90         15.22         1.34 o                         
  -3  -8   5          1.83          2.14         0.52 o                         
  -2  -8   5         27.63         26.95         1.50 o                         
  -1  -8   5         75.59         77.94         2.20 o                         
   0  -8   5         35.05         34.84         1.88 o                         
   1  -8   5         94.86        101.42         4.08 o                         
   2  -8   5         27.98         30.67         1.83 o                         
   3  -8   5          6.28          5.56         0.54 o                         
   4  -8   5         13.45         11.85         1.17 o                         
   5  -8   5          2.59          2.38         1.06 o                         
  -8  -7   5          4.25          3.50         0.69 o                         
  -7  -7   5         29.28         30.62         1.34 o                         
  -6  -7   5         28.90         33.57         1.39 o                         
  -5  -7   5        119.23        113.87         3.12 o                         
  -4  -7   5         37.25         36.32         1.80 o                         
  -3  -7   5         33.19         34.01         1.26 o                         
  -2  -7   5         28.24         26.87         1.07 o                         
  -1  -7   5          7.04          5.21         0.51 o                         
   0  -7   5        100.05         92.42         3.72 o                         
   1  -7   5         30.54         29.61         1.63 o                         
   2  -7   5         31.94         32.02         0.86 o                         
   3  -7   5         34.49         33.34         1.06 o                         
   4  -7   5         10.03         10.56         0.78 o                         
   5  -7   5          5.11          4.88         0.52 o                         
   6  -7   5          5.76          7.16         0.82 o                         
  -9  -6   5         35.97         36.38         1.06 o                         
  -8  -6   5          0.68          1.22         0.48 o                         
  -7  -6   5          1.48          1.60         0.34 o                         
  -6  -6   5         55.45         53.45         1.19 o                         
  -5  -6   5         35.43         36.10         1.05 o                         
  -4  -6   5         57.19         58.42         1.80 o                         
  -3  -6   5        177.81        175.49         4.35 o                         
  -2  -6   5         76.52         74.79         2.07 o                         
  -1  -6   5         22.20         22.50         0.90 o                         
   0  -6   5         43.32         43.16         1.58 o                         
   1  -6   5         73.59         72.61         1.58 o                         
   2  -6   5         45.80         45.32         1.03 o                         
   3  -6   5         19.27         20.46         0.65 o                         
   4  -6   5        104.34         97.83         2.23 o                         
   5  -6   5         38.88         39.57         1.22 o                         
   6  -6   5         38.93         36.51         1.52 o                         
   7  -6   5          0.14          0.30         0.42 o                         
  -9  -5   5         65.61         66.04         2.00 o                         
  -8  -5   5         40.80         35.87         0.98 o                         
  -7  -5   5          1.42          0.73         0.34 o                         
  -6  -5   5         36.63         35.20         0.89 o                         
  -5  -5   5         24.83         23.65         0.68 o                         
  -4  -5   5          4.48          5.40         0.31 o                         
  -3  -5   5         46.89         49.21         1.27 o                         
  -2  -5   5         49.00         49.94         1.27 o                         
  -1  -5   5         75.22         73.84         1.68 o                         
   0  -5   5        180.23        189.19         3.82 o                         
   1  -5   5         78.15         72.31         1.27 o                         
   2  -5   5          0.77          0.72         0.24 o                         
   3  -5   5        110.03        113.53         2.10 o                         
   4  -5   5        106.95        104.00         1.98 o                         
   5  -5   5         77.56         80.68         1.92 o                         
   6  -5   5         51.46         50.51         1.40 o                         
   7  -5   5         37.73         39.44         1.24 o                         
   8  -5   5          7.48          8.80         0.84 o                         
  -9  -4   5         26.38         27.21         0.87 o                         
  -8  -4   5          0.56         -0.18         0.29 o                         
  -7  -4   5        206.08        191.59         3.32 o                         
  -6  -4   5         47.81         46.32         1.05 o                         
  -5  -4   5        170.02        165.57         2.59 o                         
  -4  -4   5        151.09        149.62         2.33 o                         
  -3  -4   5        105.15        102.36         1.65 o                         
  -2  -4   5        190.39        184.18         3.73 o                         
  -1  -4   5        681.69        706.38        11.37 o                         
   0  -4   5        412.44        418.45         5.11 o                         
   1  -4   5        573.35        604.01         8.83 o                         
   2  -4   5         10.17          8.96         0.39 o                         
   3  -4   5        451.59        433.31         7.35 o                         
   4  -4   5        191.58        192.61         3.43 o                         
   5  -4   5         69.69         68.13         1.63 o                         
   6  -4   5         22.58         20.77         2.82 o                         
   7  -4   5         46.03         44.48         3.15 o                         
   8  -4   5         47.49         40.45         2.19 o                         
   9  -4   5          7.32          7.46         1.12 o                         
 -10  -3   5         11.83         14.31         1.00 o                         
  -9  -3   5         64.79         61.22         1.40 o                         
  -8  -3   5          6.06          5.14         0.42 o                         
  -7  -3   5          4.88          5.28         0.53 o                         
  -6  -3   5        563.68        549.83         8.66 o                         
  -5  -3   5         66.53         66.96         1.19 o                         
  -4  -3   5         20.41         19.66         0.49 o                         
  -3  -3   5        498.45        491.75         7.09 o                         
  -2  -3   5        175.49        167.51         2.87 o                         
  -1  -3   5        355.44        357.90        12.73 o                         
   0  -3   5        391.58        390.12         5.17 o                         
   1  -3   5        197.74        202.31         2.75 o                         
   2  -3   5         51.42         51.86         0.92 o                         
   3  -3   5        894.82        914.78        13.29 o                         
   4  -3   5          9.86          9.96         0.69 o                         
   5  -3   5        119.80        126.61         2.34 o                         
   6  -3   5         46.56         48.06         1.24 o                         
   7  -3   5         63.93         65.91         2.01 o                         
   8  -3   5         20.80         23.30         1.57 o                         
   9  -3   5         26.70         25.69         1.73 o                         
 -10  -2   5         36.90         39.22         1.40 o                         
  -9  -2   5         27.28         26.04         0.83 o                         
  -8  -2   5         86.01         82.42         1.67 o                         
  -7  -2   5        142.78        138.94         2.22 o                         
  -6  -2   5        340.28        324.81         4.38 o                         
  -5  -2   5        211.91        201.59         2.78 o                         
  -4  -2   5        276.07        269.74         3.99 o                         
  -3  -2   5        364.83        342.17         4.50 o                         
  -2  -2   5       1038.78       1039.84        16.62 o                         
  -1  -2   5        207.90        213.24         3.20 o                         
   0  -2   5        423.05        441.40         5.82 o                         
   1  -2   5        129.68        123.13         2.09 o                         
   2  -2   5        303.89        306.23         5.19 o                         
   3  -2   5        391.17        390.67         5.78 o                         
   4  -2   5          4.63          3.75         0.24 o                         
   5  -2   5          0.68          0.74         0.17 o                         
   6  -2   5         71.66         68.93         1.34 o                         
   7  -2   5         99.33         96.52         2.68 o                         
   8  -2   5         15.07         16.70         1.27 o                         
   9  -2   5         24.04         24.67         1.57 o                         
  10  -2   5         19.87         19.84         1.52 o                         
 -10  -1   5         28.08         30.76         0.95 o                         
  -9  -1   5         22.55         23.67         0.69 o                         
  -8  -1   5         36.61         39.27         1.56 o                         
  -7  -1   5         68.66         66.49         1.21 o                         
  -6  -1   5        420.38        410.63         5.45 o                         
  -5  -1   5        130.26        121.28         1.75 o                         
  -4  -1   5        696.04        684.32         8.86 o                         
  -3  -1   5        322.19        333.27         4.39 o                         
  -2  -1   5         83.59         94.21         2.10 o                         
  -1  -1   5         52.96         49.75         0.99 o                         
   0  -1   5        101.93         93.16         1.20 o                         
   1  -1   5        584.69        611.80         8.00 o                         
   2  -1   5        395.49        392.53         5.17 o                         
   3  -1   5        678.15        676.43         9.85 o                         
   4  -1   5        426.23        424.92         6.26 o                         
   5  -1   5         45.49         43.44         0.82 o                         
   6  -1   5        205.79        207.06         3.51 o                         
   7  -1   5         53.44         54.36         1.56 o                         
   8  -1   5         49.10         46.88         1.47 o                         
   9  -1   5         63.17         65.23         3.59 o                         
  10  -1   5         29.07         30.57         1.78 o                         
 -10   0   5         28.47         30.69         0.89 o                         
  -9   0   5         96.85         94.45         1.66 o                         
  -8   0   5         39.26         36.94         0.84 o                         
  -7   0   5        110.91        105.76         1.74 o                         
  -6   0   5         85.16         86.62         1.33 o                         
  -5   0   5          7.73          6.52         0.35 o                         
  -4   0   5        516.02        491.47         6.41 o                         
  -3   0   5        747.83        737.89         9.50 o                         
  -2   0   5        799.06        797.04        11.75 o                         
  -1   0   5         21.07         18.20         0.38 o                         
   0   0   5        839.49        890.40        10.20 o                         
   1   0   5          3.85          2.77         0.12 o                         
   2   0   5        317.78        356.26         4.30 o                         
   3   0   5        693.64        700.64        10.19 o                         
   4   0   5         87.28         84.27         1.37 o                         
   5   0   5        715.84        700.03        10.21 o                         
   6   0   5        263.26        256.26         4.28 o                         
   7   0   5         24.23         24.32         0.73 o                         
   8   0   5         44.69         43.83         1.37 o                         
   9   0   5         31.58         32.56         1.60 o                         
  10   0   5          2.50          3.51         0.86 o                         
  11   0   5         38.13         40.05         1.53 o                         
 -10   1   5          0.62          0.36         0.37 o                         
  -9   1   5        123.24        125.31         2.27 o                         
  -8   1   5        107.98        105.83         1.94 o                         
  -7   1   5         68.86         67.44         1.21 o                         
  -6   1   5        131.74        136.14         1.97 o                         
  -5   1   5         50.46         55.07         0.91 o                         
  -4   1   5        237.21        228.77         3.08 o                         
  -3   1   5        696.62        686.54         8.84 o                         
  -2   1   5        340.06        312.60         4.09 o                         
  -1   1   5       1890.13       1776.35        32.23 o                         
   0   1   5       2828.15       2679.39        50.02 o                         
   1   1   5       1336.67       1348.72        15.45 o                         
   2   1   5        198.60        182.95         2.25 o                         
   3   1   5       1383.44       1447.80        20.89 o                         
   4   1   5         86.03         80.71         1.31 o                         
   5   1   5        105.23        106.68         1.90 o                         
   6   1   5       1003.00        973.33        17.67 o                         
   7   1   5        132.95        126.27         2.55 o                         
   8   1   5         34.90         30.31         1.06 o                         
   9   1   5         38.84         35.04         1.22 o                         
  10   1   5          0.26         -0.13         0.74 o                         
  11   1   5         11.88         11.41         0.84 o                         
  -9   2   5         23.44         25.25         0.78 o                         
  -8   2   5         42.13         41.27         0.98 o                         
  -7   2   5        296.89        302.33         4.85 o                         
  -6   2   5        342.53        334.18         5.28 o                         
  -5   2   5        242.99        247.52         3.63 o                         
  -4   2   5        834.49        794.18        10.24 o                         
  -3   2   5        124.12        122.54         1.71 o                         
  -2   2   5         16.23         12.24         0.45 o                         
  -1   2   5        585.15        587.12         7.17 o                         
   0   2   5        604.30        614.75         7.49 o                         
   1   2   5        960.73        934.33        12.15 o                         
   2   2   5       1583.76       1638.21        20.29 o                         
   3   2   5          1.75          1.10         0.14 o                         
   4   2   5         12.09         13.32         0.39 o                         
   5   2   5         20.90         23.73         1.24 o                         
   6   2   5          1.08          2.18         0.34 o                         
   7   2   5        164.72        173.54         4.06 o                         
   8   2   5         47.51         50.64         1.70 o                         
   9   2   5         19.39         20.01         0.90 o                         
  10   2   5         44.68         49.53         1.58 o                         
  11   2   5         13.40         13.01         0.86 o                         
  -9   3   5        105.15        114.15         2.95 o                         
  -8   3   5          3.35          4.46         0.37 o                         
  -7   3   5         69.86         76.98         1.48 o                         
  -6   3   5        234.70        243.49         3.92 o                         
  -5   3   5        209.56        213.92         3.17 o                         
  -4   3   5        788.64        763.38        11.98 o                         
  -3   3   5        836.85        819.26        12.84 o                         
  -2   3   5         65.51         67.61         1.21 o                         
  -1   3   5        182.24        190.41         3.10 o                         
   0   3   5        232.01        233.62         3.42 o                         
   1   3   5        119.00        125.54         1.87 o                         
   2   3   5        950.64        936.92        12.58 o                         
   3   3   5        543.38        536.80         7.26 o                         
   4   3   5        172.48        163.45         2.87 o                         
   5   3   5        108.21        105.66         2.25 o                         
   6   3   5        589.38        573.14        12.51 o                         
   7   3   5        311.39        300.71         6.78 o                         
   8   3   5         82.95         80.01         2.12 o                         
   9   3   5         75.71         71.53         2.00 o                         
  10   3   5         22.10         20.51         0.98 o                         
  11   3   5         30.76         30.21         1.06 o                         
  -9   4   5         46.06         49.25         2.69 o                         
  -8   4   5        130.51        135.13         4.08 o                         
  -7   4   5         11.65         10.06         1.19 o                         
  -6   4   5          8.11          9.31         0.61 o                         
  -5   4   5         21.12         21.43         0.83 o                         
  -4   4   5        254.18        229.36         3.46 o                         
  -3   4   5        173.34        177.78         2.70 o                         
  -2   4   5        221.06        223.59         3.33 o                         
  -1   4   5        356.52        347.61         5.06 o                         
   0   4   5        122.32        117.12         1.80 o                         
   1   4   5          1.61          1.62         0.15 o                         
   2   4   5         40.39         44.18         0.84 o                         
   3   4   5         63.34         56.17         0.95 o                         
   4   4   5        369.54        386.83         6.35 o                         
   5   4   5        381.74        366.01         7.21 o                         
   6   4   5        391.04        382.61         7.57 o                         
   7   4   5          2.76          2.85         0.38 o                         
   8   4   5         49.11         46.67         1.42 o                         
   9   4   5         23.56         25.21         1.12 o                         
  10   4   5         63.73         67.36         1.70 o                         
  11   4   5          1.42          1.97         0.42 o                         
  -8   5   5         27.52         31.27         1.22 o                         
  -7   5   5        214.13        231.37         5.38 o                         
  -6   5   5         31.76         35.42         1.20 o                         
  -5   5   5         96.26         89.49         2.31 o                         
  -4   5   5         31.21         39.83         1.22 o                         
  -3   5   5        107.67         98.81         1.85 o                         
  -2   5   5         59.88         58.05         1.01 o                         
  -1   5   5       1044.39        994.69        14.17 o                         
   0   5   5       1056.81       1011.86        14.39 o                         
   1   5   5        347.98        352.72         5.12 o                         
   2   5   5        136.01        138.73         2.10 o                         
   3   5   5         64.62         63.90         1.16 o                         
   4   5   5        167.76        178.76         4.16 o                         
   5   5   5        273.44        271.99         6.39 o                         
   6   5   5         28.53         29.15         0.97 o                         
   7   5   5         32.95         30.65         0.89 o                         
   8   5   5        226.49        207.61         4.13 o                         
   9   5   5         16.19         16.08         1.09 o                         
  10   5   5          0.48          0.43         0.39 o                         
  11   5   5          7.14          6.20         0.58 o                         
  -8   6   5          9.64          9.54         0.75 o                         
  -7   6   5         25.42         27.56         1.13 o                         
  -6   6   5        219.03        224.16         7.33 o                         
  -5   6   5        122.56        119.48         2.99 o                         
  -4   6   5        164.06        161.91         3.85 o                         
  -3   6   5         10.33         11.41         0.64 o                         
  -2   6   5          6.11          6.65         0.35 o                         
  -1   6   5        870.69        825.57        13.45 o                         
   0   6   5          1.77          1.73         0.21 o                         
   1   6   5        429.87        432.22         6.27 o                         
   2   6   5        420.32        438.03         6.34 o                         
   3   6   5        318.42        315.99         5.07 o                         
   4   6   5         84.26         79.63         1.62 o                         
   5   6   5        102.28        106.14         2.71 o                         
   6   6   5          3.50          3.21         0.45 o                         
   7   6   5         48.08         47.02         3.29 o                         
   8   6   5         86.60         86.11         1.95 o                         
   9   6   5         62.38         58.04         1.49 o                         
  10   6   5          0.76          0.43         0.36 o                         
  11   6   5         10.61          9.66         0.93 o                         
  -7   7   5         21.92         27.57         1.17 o                         
  -6   7   5         38.38         34.05         1.80 o                         
  -5   7   5        132.08        134.86         3.37 o                         
  -4   7   5         79.50         81.24         2.19 o                         
  -3   7   5        203.21        198.56         4.66 o                         
  -2   7   5        168.65        168.38         3.98 o                         
  -1   7   5        118.57        117.21         2.87 o                         
   0   7   5         80.83         76.79         1.50 o                         
   1   7   5          0.72          0.88         0.22 o                         
   2   7   5        117.23        117.41         2.12 o                         
   3   7   5        328.51        312.70         5.68 o                         
   4   7   5         14.45         19.90         0.62 o                         
   5   7   5          4.38          3.79         0.32 o                         
   6   7   5         30.88         33.55         0.88 o                         
   7   7   5         10.59         10.65         0.66 o                         
   8   7   5          4.27          4.83         0.53 o                         
   9   7   5         21.49         20.03         0.80 o                         
  10   7   5          0.20         -0.26         0.46 o                         
  -6   8   5         13.12         11.75         0.82 o                         
  -5   8   5          3.15          4.31         0.55 o                         
  -4   8   5         41.24         42.59         1.40 o                         
  -3   8   5         26.70         29.07         1.11 o                         
  -2   8   5        198.24        185.53         4.38 o                         
  -1   8   5         56.96         64.84         1.79 o                         
   0   8   5         10.40          8.07         0.57 o                         
   1   8   5        222.98        232.25         4.31 o                         
   2   8   5         30.39         28.09         0.72 o                         
   3   8   5         11.09         11.92         0.66 o                         
   4   8   5         91.50         92.92         2.36 o                         
   5   8   5         47.04         50.72         1.47 o                         
   6   8   5         26.14         25.19         0.76 o                         
   7   8   5         21.64         21.29         0.91 o                         
   8   8   5         91.23         92.90         2.50 o                         
   9   8   5          0.23          0.62         0.41 o                         
  10   8   5         15.27         18.22         1.57 o                         
  -5   9   5          3.50          4.05         0.62 o                         
  -4   9   5         19.35         19.69         0.99 o                         
  -3   9   5         36.39         32.00         1.57 o                         
  -2   9   5         18.51         17.24         1.09 o                         
  -1   9   5         30.52         29.83         1.11 o                         
   0   9   5         30.62         27.54         1.05 o                         
   1   9   5          0.42         -0.01         0.32 o                         
   2   9   5        198.86        184.92         4.38 o                         
   3   9   5          0.64          0.90         0.43 o                         
   4   9   5          1.69          2.38         1.14 o                         
   5   9   5        102.21        107.62         2.74 o                         
   6   9   5          0.65          0.85         0.38 o                         
   7   9   5         20.30         20.15         1.27 o                         
   8   9   5         13.43         13.14         1.12 o                         
  -3  10   5         11.52         10.69         0.86 o                         
  -2  10   5         29.55         30.34         1.21 o                         
  -1  10   5         24.94         24.38         1.03 o                         
   0  10   5         24.93         25.12         1.03 o                         
   1  10   5         75.50         71.84         2.05 o                         
   2  10   5          5.91          6.96         0.86 o                         
   3  10   5         38.21         42.46         1.98 o                         
   4  10   5         66.67         63.30         1.85 o                         
   5  10   5          2.26          3.26         0.50 o                         
   6  10   5         47.87         50.75         3.05 o                         
   7  10   5         44.99         53.11         1.83 o                         
   8  10   5          5.23          6.44         0.91 o                         
  -2  11   5         13.35         13.00         1.42 o                         
  -1  11   5          8.58          7.73         0.71 o                         
   0  11   5         13.29         12.02         0.84 o                         
   1  11   5         47.41         49.42         3.35 o                         
   2  11   5         17.72         16.80         0.89 o                         
   3  11   5          0.68          1.68         0.48 o                         
   4  11   5          5.81          6.68         0.68 o                         
   5  11   5          7.19          7.28         0.71 o                         
   6  11   5          3.31          5.01         0.96 o                         
   7  11   5         30.83         37.80         1.38 o                         
   2  12   5         45.25         49.19         1.70 o                         
   3  12   5          3.31          3.55         0.63 o                         
  -3  -9   6          6.48          6.66         0.73 o                         
  -2  -9   6         10.99         13.44         1.37 o                         
  -1  -9   6         24.35         24.72         1.68 o                         
   0  -9   6          1.51          0.25         0.76 o                         
   1  -9   6          8.06          9.13         1.17 o                         
  -6  -8   6          4.90          5.42         1.22 o                         
  -5  -8   6         34.67         33.49         1.40 o                         
  -4  -8   6         29.32         28.20         1.23 o                         
  -3  -8   6         10.93         11.18         1.24 o                         
  -2  -8   6         28.29         29.99         2.13 o                         
  -1  -8   6         17.82         19.59         1.57 o                         
   0  -8   6         40.08         41.91         2.18 o                         
   1  -8   6         23.14         25.33         1.73 o                         
   2  -8   6         17.58         19.18         1.57 o                         
   3  -8   6         12.34         11.42         1.27 o                         
   4  -8   6          6.60          7.23         0.64 o                         
  -7  -7   6         17.26         14.50         1.02 o                         
  -6  -7   6          6.47          5.85         1.14 o                         
  -5  -7   6         34.24         34.35         1.40 o                         
  -4  -7   6         16.88         17.29         0.95 o                         
  -3  -7   6         16.24         14.97         0.85 o                         
  -2  -7   6         36.33         38.64         2.08 o                         
  -1  -7   6         16.58         17.36         0.85 o                         
   0  -7   6         25.37         26.15         1.68 o                         
   1  -7   6         76.69         82.05         3.46 o                         
   2  -7   6         70.42         76.78         3.31 o                         
   3  -7   6          6.26          8.09         0.59 o                         
   4  -7   6         23.70         27.26         1.08 o                         
   5  -7   6         20.87         21.93         0.98 o                         
  -8  -6   6         51.08         50.79         1.32 o                         
  -7  -6   6          3.21          3.97         0.51 o                         
  -6  -6   6         66.09         64.24         1.38 o                         
  -5  -6   6        134.75        132.69         3.53 o                         
  -4  -6   6         62.21         64.01         1.96 o                         
  -3  -6   6        123.06        124.24         3.26 o                         
  -2  -6   6        107.28        108.10         4.16 o                         
  -1  -6   6         18.96         21.23         0.92 o                         
   0  -6   6        167.43        176.56         6.60 o                         
   1  -6   6         45.71         45.80         2.19 o                         
   2  -6   6        133.57        130.36         5.00 o                         
   3  -6   6          8.11          9.57         0.60 o                         
   4  -6   6         24.60         22.74         0.92 o                         
   5  -6   6         20.18         20.11         0.88 o                         
   6  -6   6         12.56         12.48         0.76 o                         
  -8  -5   6         17.33         18.66         0.75 o                         
  -7  -5   6         58.72         54.17         1.26 o                         
  -6  -5   6          2.11          2.37         0.35 o                         
  -5  -5   6        108.95        107.75         2.00 o                         
  -4  -5   6        166.84        166.48         3.33 o                         
  -3  -5   6         61.94         62.29         1.84 o                         
  -2  -5   6        100.77        102.65         5.51 o                         
  -1  -5   6         64.74         67.55         3.08 o                         
   0  -5   6        124.99        126.77         4.85 o                         
   1  -5   6         61.86         67.73         2.85 o                         
   2  -5   6         66.78         64.11         1.32 o                         
   3  -5   6          1.65          3.56         0.42 o                         
   4  -5   6        214.73        214.87         4.34 o                         
   5  -5   6         13.25         13.90         0.72 o                         
   6  -5   6          5.11          5.19         0.52 o                         
   7  -5   6          0.70          1.05         0.59 o                         
  -9  -4   6         97.05         96.04         1.98 o                         
  -8  -4   6         26.56         23.48         0.79 o                         
  -7  -4   6         44.72         42.38         1.08 o                         
  -6  -4   6         97.50         92.26         1.79 o                         
  -5  -4   6        109.48        104.73         2.16 o                         
  -4  -4   6         36.89         38.39         1.38 o                         
  -3  -4   6        143.31        137.66         2.78 o                         
  -2  -4   6         74.31         78.10         1.50 o                         
  -1  -4   6        207.21        208.75         3.54 o                         
   0  -4   6         62.26         65.06         1.58 o                         
   1  -4   6         16.89         19.37         0.86 o                         
   2  -4   6          4.28          2.98         0.32 o                         
   3  -4   6          6.62          6.69         0.45 o                         
   4  -4   6        104.44        103.57         2.28 o                         
   5  -4   6         54.84         56.91         1.80 o                         
   6  -4   6         10.60         11.26         0.79 o                         
   7  -4   6          7.25          9.32         0.86 o                         
   8  -4   6         13.74         14.14         1.00 o                         
  -9  -3   6         30.42         30.97         0.99 o                         
  -8  -3   6         14.48         14.92         0.65 o                         
  -7  -3   6        117.63        113.07         2.14 o                         
  -6  -3   6          8.40          7.74         0.45 o                         
  -5  -3   6        393.26        374.08         6.06 o                         
  -4  -3   6         29.87         26.80         0.63 o                         
  -3  -3   6         24.55         25.90         0.68 o                         
  -2  -3   6        220.13        208.64         3.54 o                         
  -1  -3   6        320.75        333.17         5.49 o                         
   0  -3   6        396.03        413.61         7.96 o                         
   1  -3   6        126.42        125.69         2.00 o                         
   2  -3   6         93.89        100.01         1.63 o                         
   3  -3   6        245.70        256.45         3.88 o                         
   4  -3   6         13.97         15.67         0.64 o                         
   5  -3   6         72.17         73.90         1.51 o                         
   6  -3   6         34.23         36.37         1.31 o                         
   7  -3   6         97.29         95.46         2.72 o                         
   8  -3   6         38.75         36.31         1.47 o                         
   9  -3   6          8.77          9.18         1.17 o                         
  -9  -2   6          2.71          2.88         0.43 o                         
  -8  -2   6         14.61         13.32         0.60 o                         
  -7  -2   6         87.29         85.83         1.51 o                         
  -6  -2   6        232.22        215.35         3.24 o                         
  -5  -2   6        167.05        156.58         2.32 o                         
  -4  -2   6         35.69         34.85         0.90 o                         
  -3  -2   6        191.93        181.05         2.94 o                         
  -2  -2   6         16.31         15.14         0.49 o                         
  -1  -2   6        160.92        160.33         2.74 o                         
   0  -2   6         19.08         16.01         0.46 o                         
   1  -2   6        490.15        509.52         6.71 o                         
   2  -2   6        243.17        232.37         3.52 o                         
   3  -2   6        313.31        331.99         5.65 o                         
   4  -2   6        122.59        126.89         2.33 o                         
   5  -2   6          0.77          0.66         0.18 o                         
   6  -2   6          1.69          2.21         0.26 o                         
   7  -2   6        103.14        101.87         2.81 o                         
   8  -2   6         18.39         21.62         1.42 o                         
   9  -2   6         18.42         19.29         1.42 o                         
  10  -2   6         23.44         23.91         1.68 o                         
  -9  -1   6         13.14         14.50         0.75 o                         
  -8  -1   6         13.08         12.60         0.52 o                         
  -7  -1   6         99.85        102.07         1.73 o                         
  -6  -1   6        101.19         96.15         1.61 o                         
  -5  -1   6        109.62        104.91         1.57 o                         
  -4  -1   6        499.78        483.35         6.33 o                         
  -3  -1   6        673.69        636.21         9.11 o                         
  -2  -1   6       1051.50       1044.93        14.78 o                         
  -1  -1   6        177.39        168.08         2.51 o                         
   0  -1   6         80.23         80.50         1.53 o                         
   1  -1   6        145.90        145.31         2.01 o                         
   2  -1   6        798.64        849.05        12.32 o                         
   3  -1   6        170.26        165.96         2.55 o                         
   4  -1   6        193.65        193.65         3.41 o                         
   5  -1   6        256.18        246.31         3.74 o                         
   6  -1   6          9.22          9.52         0.41 o                         
   7  -1   6         17.97         16.44         0.55 o                         
   8  -1   6          3.89          4.18         0.48 o                         
   9  -1   6          1.80          1.93         0.76 o                         
  10  -1   6         12.30         13.95         1.32 o                         
  -9   0   6        105.21        105.00         2.01 o                         
  -8   0   6        169.56        166.90         2.65 o                         
  -7   0   6         74.76         72.45         1.31 o                         
  -6   0   6         48.04         47.18         0.92 o                         
  -5   0   6          7.94          7.11         0.30 o                         
  -4   0   6        102.14        100.41         1.48 o                         
  -3   0   6        288.92        280.91         4.13 o                         
  -2   0   6        526.46        529.13         7.56 o                         
  -1   0   6         78.79         75.30         1.43 o                         
   0   0   6        243.78        258.50         3.05 o                         
   1   0   6          1.76          2.41         0.26 o                         
   2   0   6        105.56        120.42         1.88 o                         
   3   0   6        148.92        166.95         2.56 o                         
   4   0   6          5.22          4.30         0.23 o                         
   5   0   6         13.89         13.72         0.71 o                         
   6   0   6        254.26        258.88         4.35 o                         
   7   0   6         12.65         12.90         0.63 o                         
   8   0   6          3.43          3.76         0.46 o                         
   9   0   6         11.99         14.57         0.86 o                         
  10   0   6          0.29          0.30         0.71 o                         
  -9   1   6          8.03          8.77         0.53 o                         
  -8   1   6        180.83        184.93         3.16 o                         
  -7   1   6        197.86        188.97         3.18 o                         
  -6   1   6         75.66         71.40         1.26 o                         
  -5   1   6        109.94        107.09         1.59 o                         
  -4   1   6        129.89        129.52         2.05 o                         
  -3   1   6          5.79          5.86         0.33 o                         
  -2   1   6        247.63        240.49         3.53 o                         
  -1   1   6         55.35         49.73         0.76 o                         
   0   1   6        459.62        488.05         6.02 o                         
   1   1   6        364.16        367.46         4.28 o                         
   2   1   6         65.98         71.28         0.95 o                         
   3   1   6          5.95          7.26         0.26 o                         
   4   1   6          3.31          3.48         0.23 o                         
   5   1   6         55.11         55.62         1.12 o                         
   6   1   6         26.99         25.17         0.70 o                         
   7   1   6        451.72        424.98         7.95 o                         
   8   1   6          7.83          6.97         0.56 o                         
   9   1   6          2.08          1.93         0.46 o                         
  10   1   6         19.37         19.55         0.97 o                         
  11   1   6          6.49          7.56         0.75 o                         
  -9   2   6         43.01         45.83         1.11 o                         
  -8   2   6          5.94          7.75         0.53 o                         
  -7   2   6         65.16         66.68         1.35 o                         
  -6   2   6         71.82         67.53         1.32 o                         
  -5   2   6        105.18        100.68         1.79 o                         
  -4   2   6        116.72        117.92         2.07 o                         
  -3   2   6         41.75         39.77         0.98 o                         
  -2   2   6          0.88          1.45         0.29 o                         
  -1   2   6          0.87          1.52         0.26 o                         
   0   2   6         24.90         24.49         0.48 o                         
   1   2   6        170.14        158.47         2.07 o                         
   2   2   6        762.70        766.96         9.58 o                         
   3   2   6        257.99        264.40         3.74 o                         
   4   2   6          6.48          3.58         0.20 o                         
   5   2   6        206.27        199.88         3.39 o                         
   6   2   6         73.43         71.69         1.57 o                         
   7   2   6         64.88         68.75         3.77 o                         
   8   2   6         21.43         21.90         0.91 o                         
   9   2   6         55.55         57.22         1.71 o                         
  10   2   6          9.03          8.12         0.70 o                         
  11   2   6         38.10         37.55         3.15 o                         
  -9   3   6         46.54         54.89         2.59 o                         
  -8   3   6         39.83         43.43         1.06 o                         
  -7   3   6          3.13          3.09         0.34 o                         
  -6   3   6         48.98         49.79         1.07 o                         
  -5   3   6         45.66         56.03         1.30 o                         
  -4   3   6        495.68        429.53         6.87 o                         
  -3   3   6        194.56        196.87         3.28 o                         
  -2   3   6        340.29        331.57         6.06 o                         
  -1   3   6        126.16        119.97         2.04 o                         
   0   3   6        121.29        124.42         2.09 o                         
   1   3   6        148.96        146.46         2.18 o                         
   2   3   6        184.86        192.36         2.49 o                         
   3   3   6        117.20        120.15         1.61 o                         
   4   3   6         57.97         55.67         1.13 o                         
   5   3   6         94.88         90.39         1.98 o                         
   6   3   6        141.87        138.38         3.29 o                         
   7   3   6         22.45         21.66         0.86 o                         
   8   3   6         18.89         14.96         1.42 o                         
   9   3   6         31.73         31.48         1.17 o                         
  10   3   6         34.74         36.14         1.31 o                         
  11   3   6          1.72          1.81         0.52 o                         
  -8   4   6         24.34         21.22         1.01 o                         
  -7   4   6        128.51        132.62         3.30 o                         
  -6   4   6          1.50          1.71         0.74 o                         
  -5   4   6         90.09         97.28         2.52 o                         
  -4   4   6        101.07        105.92         2.60 o                         
  -3   4   6        115.86        112.71         1.98 o                         
  -2   4   6        333.49        329.15         5.30 o                         
  -1   4   6          1.63          1.03         0.18 o                         
   0   4   6       1046.94        991.28        15.48 o                         
   1   4   6        138.93        146.57         2.44 o                         
   2   4   6         28.44         25.49         0.52 o                         
   3   4   6         17.47         11.78         0.33 o                         
   4   4   6        220.33        222.33         4.48 o                         
   5   4   6         69.97         65.82         1.51 o                         
   6   4   6        117.98        116.24         2.83 o                         
   7   4   6          2.41          2.72         0.39 o                         
   8   4   6         40.81         37.13         1.32 o                         
   9   4   6         13.91         12.94         1.32 o                         
  10   4   6         27.94         28.43         1.70 o                         
  11   4   6          1.93          1.75         0.45 o                         
  -8   5   6         16.22         18.53         0.99 o                         
  -7   5   6         47.01         46.14         1.51 o                         
  -6   5   6         66.02         71.61         2.01 o                         
  -5   5   6         64.49         64.97         2.54 o                         
  -4   5   6        204.60        182.39         4.26 o                         
  -3   5   6          0.92          0.62         0.22 o                         
  -2   5   6         32.97         31.18         0.65 o                         
  -1   5   6        222.55        207.73         3.12 o                         
   0   5   6          2.11          3.18         0.23 o                         
   1   5   6         37.55         36.98         0.76 o                         
   2   5   6         17.34         18.66         0.47 o                         
   3   5   6         20.04         17.18         0.46 o                         
   4   5   6         47.93         39.55         0.94 o                         
   5   5   6        106.23        112.38         2.74 o                         
   6   5   6          0.83          1.45         1.27 o                         
   7   5   6          7.72          5.94         0.50 o                         
   8   5   6         89.75         81.62         2.20 o                         
   9   5   6          3.01          4.27         0.45 o                         
  10   5   6         35.59         34.10         1.11 o                         
  11   5   6          0.45          0.83         0.68 o                         
  -7   6   6         18.33         18.92         1.70 o                         
  -6   6   6         19.19         20.84         0.95 o                         
  -5   6   6         62.28         63.58         2.54 o                         
  -4   6   6          6.05          7.43         1.37 o                         
  -3   6   6         31.59         29.52         1.04 o                         
  -2   6   6          1.20          2.41         0.36 o                         
  -1   6   6        174.78        161.73         2.86 o                         
   0   6   6        335.60        333.37         4.90 o                         
   1   6   6         77.97         75.25         1.25 o                         
   2   6   6         48.05         50.40         0.89 o                         
   3   6   6        215.56        203.44         3.76 o                         
   4   6   6         15.67         19.00         0.65 o                         
   5   6   6         74.38         68.82         1.84 o                         
   6   6   6         62.76         62.65         1.73 o                         
   7   6   6         58.20         59.49         1.69 o                         
   8   6   6         16.39         12.94         0.63 o                         
   9   6   6         48.90         49.57         1.42 o                         
  10   6   6          2.75          2.33         0.45 o                         
  11   6   6          1.70          1.44         0.56 o                         
  -6   7   6         11.92         10.10         1.01 o                         
  -5   7   6         34.81         36.98         1.83 o                         
  -4   7   6          4.81          4.31         0.52 o                         
  -3   7   6          1.90          1.28         0.43 o                         
  -2   7   6         58.04         53.09         1.55 o                         
  -1   7   6         75.51         67.57         1.83 o                         
   0   7   6          9.32          8.00         0.40 o                         
   1   7   6        342.20        338.12         5.67 o                         
   2   7   6          2.64          2.52         0.29 o                         
   3   7   6         88.31         82.34         1.70 o                         
   4   7   6         74.08         74.84         1.58 o                         
   5   7   6          2.81          1.75         0.31 o                         
   6   7   6         45.01         44.90         1.37 o                         
   7   7   6         48.94         47.38         1.46 o                         
   8   7   6         77.27         79.85         3.77 o                         
   9   7   6         19.45         21.43         2.00 o                         
  10   7   6         11.58         10.24         0.78 o                         
  -5   8   6         13.99         14.52         0.87 o                         
  -4   8   6         40.04         40.81         1.40 o                         
  -3   8   6         43.53         48.46         1.54 o                         
  -2   8   6         50.24         47.20         1.47 o                         
  -1   8   6         40.35         40.62         3.61 o                         
   0   8   6          4.61          5.24         0.94 o                         
   1   8   6         14.39         15.03         1.01 o                         
   2   8   6        327.66        306.95         6.92 o                         
   3   8   6        116.16        113.87         3.27 o                         
   4   8   6          1.94          3.45         0.43 o                         
   5   8   6        146.36        137.20         3.31 o                         
   6   8   6          0.71          0.89         0.39 o                         
   7   8   6          0.37          0.11         0.38 o                         
   8   8   6         41.26         39.47         1.35 o                         
   9   8   6         18.76         20.46         1.02 o                         
  10   8   6          9.50         11.41         0.82 o                         
  -4   9   6         25.87         24.19         1.10 o                         
  -3   9   6         46.13         47.61         1.56 o                         
  -2   9   6         47.36         49.45         2.67 o                         
  -1   9   6         32.49         32.86         1.20 o                         
   0   9   6          4.81          5.65         0.56 o                         
   1   9   6          0.47          0.69         0.38 o                         
   2   9   6          7.26          6.17         0.55 o                         
   3   9   6         53.13         53.91         1.58 o                         
   4   9   6         30.17         33.18         1.16 o                         
   5   9   6         35.49         39.42         1.29 o                         
   6   9   6         44.84         43.47         2.24 o                         
   7   9   6          3.68          3.30         0.71 o                         
   8   9   6         28.27         32.34         1.68 o                         
   9   9   6          0.36          0.05         0.61 o                         
  -3  10   6          7.58          7.61         0.73 o                         
  -2  10   6         17.48         16.86         0.96 o                         
  -1  10   6         39.91         41.20         1.43 o                         
   0  10   6         23.40         23.70         1.05 o                         
   1  10   6         45.79         46.00         1.51 o                         
   2  10   6          1.17          0.68         0.41 o                         
   3  10   6          1.21          1.50         0.47 o                         
   4  10   6         12.24         11.60         0.73 o                         
   5  10   6         11.94         10.74         0.73 o                         
   6  10   6          7.05          8.67         0.68 o                         
   7  10   6         62.52         65.60         2.75 o                         
   8  10   6         11.39         12.18         1.17 o                         
  -1  11   6          2.92          2.83         0.57 o                         
   0  11   6          1.91          2.97         0.57 o                         
   1  11   6         43.27         46.13         2.01 o                         
   2  11   6         71.83         72.84         4.45 o                         
   3  11   6          9.13         13.48         1.80 o                         
   4  11   6          0.77          0.92         0.45 o                         
   5  11   6         13.66         15.55         0.91 o                         
   6  11   6         13.52         14.73         1.50 o                         
  -4  -8   7         30.20         30.83         1.36 o                         
  -3  -8   7          8.55         10.67         0.85 o                         
  -2  -8   7         19.21         22.38         1.67 o                         
  -1  -8   7         37.95         40.53         2.23 o                         
   0  -8   7          0.78          0.71         0.76 o                         
   1  -8   7         19.58         21.57         1.67 o                         
   2  -8   7          2.19          2.38         0.91 o                         
  -6  -7   7         27.71         28.27         1.40 o                         
  -5  -7   7         28.38         25.74         1.88 o                         
  -4  -7   7         11.80         12.49         1.29 o                         
  -3  -7   7          9.98         10.18         0.78 o                         
  -2  -7   7         17.03         17.46         0.92 o                         
  -1  -7   7         21.49         25.18         1.73 o                         
   0  -7   7         11.16         13.44         1.32 o                         
   1  -7   7         36.74         39.11         2.18 o                         
   2  -7   7         20.31         23.19         1.67 o                         
   3  -7   7          7.01          7.35         1.07 o                         
   4  -7   7          6.35          6.04         1.07 o                         
  -7  -6   7         14.35         13.94         0.80 o                         
  -6  -6   7          3.45          3.74         0.64 o                         
  -5  -6   7         39.54         37.71         1.57 o                         
  -4  -6   7         53.48         51.00         2.26 o                         
  -3  -6   7          3.56          4.79         0.58 o                         
  -2  -6   7          4.17          2.99         0.51 o                         
  -1  -6   7          3.89          3.09         0.76 o                         
   0  -6   7          3.95          4.01         0.81 o                         
   1  -6   7         22.46         20.61         1.42 o                         
   2  -6   7         31.10         29.61         1.78 o                         
   3  -6   7          4.97          6.54         0.96 o                         
   4  -6   7          7.19          7.35         0.60 o                         
   5  -6   7          6.71          7.18         0.63 o                         
   6  -6   7          2.38          2.84         0.52 o                         
  -7  -5   7          3.04          2.18         0.39 o                         
  -6  -5   7         38.31         37.30         1.15 o                         
  -5  -5   7          3.50          4.09         0.66 o                         
  -4  -5   7        127.38        126.45         2.67 o                         
  -3  -5   7         76.27         79.81         2.38 o                         
  -2  -5   7         54.22         54.30         2.01 o                         
  -1  -5   7         40.04         41.55         1.34 o                         
   0  -5   7         25.68         29.65         1.68 o                         
   1  -5   7         41.37         41.72         2.08 o                         
   2  -5   7         39.65         38.82         1.98 o                         
   3  -5   7          0.86         -0.30         0.31 o                         
   4  -5   7        135.87        133.01         2.88 o                         
   5  -5   7         38.20         38.34         1.49 o                         
   6  -5   7          7.52          7.73         0.77 o                         
   7  -5   7          0.20          0.21         0.71 o                         
  -8  -4   7         43.55         42.44         1.13 o                         
  -7  -4   7         10.16          7.97         0.52 o                         
  -6  -4   7          2.86          2.65         0.37 o                         
  -5  -4   7         55.29         51.37         1.35 o                         
  -4  -4   7         20.37         20.32         0.75 o                         
  -3  -4   7          1.99          1.61         0.37 o                         
  -2  -4   7        141.92        140.79         2.84 o                         
  -1  -4   7        103.63        107.39         2.77 o                         
   0  -4   7        157.90        180.86         4.39 o                         
   1  -4   7          6.02          6.44         0.81 o                         
   2  -4   7         19.99         22.64         1.37 o                         
   3  -4   7          0.38          0.04         0.28 o                         
   4  -4   7         59.73         57.64         1.47 o                         
   5  -4   7         25.61         28.51         1.18 o                         
   6  -4   7         27.36         28.97         1.80 o                         
   7  -4   7          0.90          2.25         0.55 o                         
   8  -4   7         12.85         12.09         0.95 o                         
  -8  -3   7         45.80         46.35         1.17 o                         
  -7  -3   7         42.30         40.99         1.06 o                         
  -6  -3   7        131.37        128.86         2.37 o                         
  -5  -3   7        255.24        238.07         4.68 o                         
  -4  -3   7          8.57          7.79         0.49 o                         
  -3  -3   7         41.67         42.90         1.12 o                         
  -2  -3   7         43.45         42.15         1.27 o                         
  -1  -3   7        163.16        168.33         3.27 o                         
   0  -3   7        116.58        123.46         3.10 o                         
   1  -3   7        139.86        140.79         5.27 o                         
   2  -3   7          0.40          0.52         0.23 o                         
   3  -3   7         25.68         27.17         0.97 o                         
   4  -3   7         42.50         40.75         1.17 o                         
   5  -3   7         35.26         34.99         1.02 o                         
   6  -3   7         10.35          9.54         0.71 o                         
   7  -3   7          6.46          7.37         1.95 o                         
   8  -3   7         10.18          9.09         0.84 o                         
  -9  -2   7          4.17          4.34         0.71 o                         
  -8  -2   7          1.62          2.18         0.50 o                         
  -7  -2   7         26.27         25.55         0.78 o                         
  -6  -2   7         48.54         47.58         0.98 o                         
  -5  -2   7        189.97        180.26         3.10 o                         
  -4  -2   7          4.07          3.53         0.32 o                         
  -3  -2   7         61.76         62.65         1.23 o                         
  -2  -2   7         25.87         28.08         0.71 o                         
  -1  -2   7         12.77         13.82         0.46 o                         
   0  -2   7         31.42         31.27         0.74 o                         
   1  -2   7         22.70         21.60         0.67 o                         
   2  -2   7        131.21        138.82         2.20 o                         
   3  -2   7          3.37          3.78         0.25 o                         
   4  -2   7         57.26         58.69         1.86 o                         
   5  -2   7         39.89         46.82         1.23 o                         
   6  -2   7         16.70         15.34         1.62 o                         
   7  -2   7         32.29         33.00         1.29 o                         
   8  -2   7         20.16         21.17         1.09 o                         
   9  -2   7          2.09          1.57         0.76 o                         
  -9  -1   7         50.72         53.39         1.50 o                         
  -8  -1   7         21.43         20.61         1.06 o                         
  -7  -1   7          7.24          7.14         0.40 o                         
  -6  -1   7         50.70         48.66         1.00 o                         
  -5  -1   7         31.99         31.84         0.81 o                         
  -4  -1   7          0.69          1.14         0.24 o                         
  -3  -1   7        268.47        262.63         3.91 o                         
  -2  -1   7         37.53         38.16         0.76 o                         
  -1  -1   7         80.47         81.70         1.34 o                         
   0  -1   7         13.47         16.02         0.40 o                         
   1  -1   7         10.83         11.37         0.39 o                         
   2  -1   7          3.23          3.52         0.25 o                         
   3  -1   7         49.03         50.04         0.93 o                         
   4  -1   7         79.49         80.46         1.37 o                         
   5  -1   7          0.46          0.46         0.21 o                         
   6  -1   7        126.17        121.29         2.21 o                         
   7  -1   7          0.73          0.91         0.32 o                         
   8  -1   7         17.03         17.49         0.75 o                         
   9  -1   7         23.65         28.88         1.68 o                         
  10  -1   7          4.44          5.53         1.01 o                         
  -9   0   7          0.50          0.79         0.40 o                         
  -8   0   7        114.05        115.40         2.15 o                         
  -7   0   7          6.84          6.32         0.39 o                         
  -6   0   7         17.60         16.67         0.53 o                         
  -5   0   7          7.12          8.87         0.44 o                         
  -4   0   7          1.20          1.30         0.24 o                         
  -3   0   7        112.18        108.80         1.75 o                         
  -2   0   7        170.51        172.51         2.62 o                         
  -1   0   7         27.25         22.83         0.51 o                         
   0   0   7        176.60        177.92         2.51 o                         
   1   0   7        315.39        324.62         4.24 o                         
   2   0   7         39.42         36.23         0.71 o                         
   3   0   7        149.28        143.64         2.25 o                         
   4   0   7        357.73        362.55         5.39 o                         
   5   0   7          7.72          8.42         0.82 o                         
   6   0   7         28.84         28.94         0.74 o                         
   7   0   7        120.83        113.76         2.41 o                         
   8   0   7         19.12         17.69         1.17 o                         
   9   0   7          3.58          3.35         1.01 o                         
  10   0   7         21.08         20.71         1.47 o                         
  -9   1   7         20.78         20.86         0.75 o                         
  -8   1   7         27.50         27.96         1.11 o                         
  -7   1   7         40.43         39.11         0.95 o                         
  -6   1   7         61.32         59.81         1.43 o                         
  -5   1   7        132.55        115.72         2.35 o                         
  -4   1   7          3.54          5.86         0.42 o                         
  -3   1   7        255.29        240.53         3.59 o                         
  -2   1   7        162.59        160.79         2.44 o                         
  -1   1   7         13.25         11.93         0.36 o                         
   0   1   7         94.15         98.89         1.39 o                         
   1   1   7         89.67         95.54         1.34 o                         
   2   1   7         39.31         40.53         0.77 o                         
   3   1   7         66.56         69.00         1.17 o                         
   4   1   7         48.39         46.91         0.87 o                         
   5   1   7         10.23         11.34         0.44 o                         
   6   1   7         24.96         24.59         1.01 o                         
   7   1   7         26.95         29.79         0.80 o                         
   8   1   7         24.06         24.17         0.97 o                         
   9   1   7          0.51          0.44         0.39 o                         
  10   1   7          1.84          2.22         0.52 o                         
  -8   2   7         69.08         75.25         1.54 o                         
  -7   2   7          0.65          0.27         0.38 o                         
  -6   2   7        149.20        155.57         3.08 o                         
  -5   2   7         24.64         25.95         0.83 o                         
  -4   2   7         53.57         51.02         1.21 o                         
  -3   2   7        218.15        210.95         3.50 o                         
  -2   2   7         28.78         30.13         0.70 o                         
  -1   2   7        396.08        386.31         5.57 o                         
   0   2   7         54.79         59.96         0.91 o                         
   1   2   7        127.42        127.04         1.66 o                         
   2   2   7        133.22        137.32         1.96 o                         
   3   2   7         91.68        100.02         1.53 o                         
   4   2   7         14.53         15.12         0.46 o                         
   5   2   7         41.33         39.58         0.89 o                         
   6   2   7         41.41         36.42         0.86 o                         
   7   2   7        197.41        187.52         4.40 o                         
   8   2   7          5.76          5.99         0.54 o                         
   9   2   7         13.53         11.76         0.96 o                         
  10   2   7          8.12          6.93         0.66 o                         
  -8   3   7         17.21         14.89         0.74 o                         
  -7   3   7         27.60         28.96         0.94 o                         
  -6   3   7         50.70         49.89         1.28 o                         
  -5   3   7         49.60         52.05         1.27 o                         
  -4   3   7          2.16          1.29         0.26 o                         
  -3   3   7        170.27        143.68         2.78 o                         
  -2   3   7          3.04          2.06         0.24 o                         
  -1   3   7        200.27        194.22         3.20 o                         
   0   3   7        264.17        260.43         4.21 o                         
   1   3   7         91.79         95.86         2.42 o                         
   2   3   7          1.80          1.54         0.23 o                         
   3   3   7         78.32         72.10         1.25 o                         
   4   3   7          2.43          3.77         0.30 o                         
   5   3   7          1.89          1.25         0.25 o                         
   6   3   7         86.91         86.97         2.23 o                         
   7   3   7        141.62        140.20         3.40 o                         
   8   3   7          5.19          3.13         0.46 o                         
   9   3   7        129.88        123.59         3.14 o                         
  10   3   7         17.24         18.42         0.94 o                         
  -8   4   7          5.33          6.79         0.68 o                         
  -7   4   7          0.53          0.84         0.43 o                         
  -6   4   7         22.23         23.96         0.92 o                         
  -5   4   7         16.60         19.53         0.72 o                         
  -4   4   7        176.55        163.02         3.57 o                         
  -3   4   7         54.44         63.33         1.71 o                         
  -2   4   7         77.18         73.71         1.38 o                         
  -1   4   7          0.84          0.48         0.20 o                         
   0   4   7          1.12          1.39         0.21 o                         
   1   4   7        440.96        432.16         6.87 o                         
   2   4   7        107.06        108.34         1.86 o                         
   3   4   7         43.19         48.55         1.02 o                         
   4   4   7        373.63        346.27         6.88 o                         
   5   4   7        151.20        153.36         3.62 o                         
   6   4   7         61.84         61.66         1.69 o                         
   7   4   7          3.67          4.12         1.17 o                         
   8   4   7         11.67         11.59         1.32 o                         
   9   4   7         50.54         45.95         1.49 o                         
  10   4   7         46.91         48.74         1.62 o                         
  -7   5   7          0.33         -0.31         0.41 o                         
  -6   5   7          7.24          8.61         0.81 o                         
  -5   5   7          1.42          1.74         0.45 o                         
  -4   5   7         33.89         31.49         1.52 o                         
  -3   5   7        149.68        143.47         3.40 o                         
  -2   5   7         16.54         17.64         0.60 o                         
  -1   5   7         60.42         60.63         1.18 o                         
   0   5   7        886.79        844.14        13.26 o                         
   1   5   7        238.22        236.13         3.86 o                         
   2   5   7        104.77        104.28         1.82 o                         
   3   5   7        120.67        123.25         2.37 o                         
   4   5   7         88.72         87.94         1.95 o                         
   5   5   7        359.56        339.85         7.85 o                         
   6   5   7        176.35        172.63         4.07 o                         
   7   5   7         24.40         24.18         1.02 o                         
   8   5   7         13.27         12.94         1.27 o                         
   9   5   7         46.51         45.03         1.47 o                         
  10   5   7         15.71         18.53         1.13 o                         
  -7   6   7         46.90         53.89         2.11 o                         
  -6   6   7         43.71         47.15         1.54 o                         
  -5   6   7         39.97         41.35         1.93 o                         
  -4   6   7          4.89          5.53         0.81 o                         
  -3   6   7         18.18         19.57         0.83 o                         
  -2   6   7         48.84         45.94         1.38 o                         
  -1   6   7        200.38        196.24         4.53 o                         
   0   6   7        471.15        454.77         7.26 o                         
   1   6   7        188.65        183.40         3.07 o                         
   2   6   7          0.97          0.56         0.19 o                         
   3   6   7         34.56         36.74         0.90 o                         
   4   6   7        160.12        143.17         3.42 o                         
   5   6   7          8.96          4.71         0.66 o                         
   6   6   7         93.00         89.62         4.41 o                         
   7   6   7         78.60         76.82         2.24 o                         
   8   6   7         29.06         28.75         1.11 o                         
   9   6   7         22.93         22.58         1.00 o                         
  10   6   7         10.36          8.37         0.62 o                         
  -6   7   7        109.35        121.96         3.17 o                         
  -5   7   7         51.62         54.23         2.39 o                         
  -4   7   7         20.05         21.88         1.32 o                         
  -3   7   7          6.96          9.11         0.86 o                         
  -2   7   7          5.20          4.88         0.48 o                         
  -1   7   7         32.20         32.72         1.78 o                         
   0   7   7         35.94         35.68         1.52 o                         
   1   7   7         46.41         45.01         1.14 o                         
   2   7   7        257.24        263.78         4.95 o                         
   3   7   7        104.38         96.03         1.95 o                         
   4   7   7         36.63         37.66         1.63 o                         
   5   7   7         33.95         33.30         1.11 o                         
   6   7   7          8.46         10.06         1.22 o                         
   7   7   7         49.39         50.06         1.54 o                         
   8   7   7         19.83         19.43         1.32 o                         
   9   7   7        114.48        121.75         3.19 o                         
  10   7   7         10.08          9.13         0.78 o                         
  -5   8   7         41.96         45.67         2.18 o                         
  -4   8   7         34.48         37.70         1.85 o                         
  -3   8   7         69.20         73.38         2.10 o                         
  -2   8   7         29.60         31.93         1.16 o                         
  -1   8   7         29.73         29.04         1.08 o                         
   0   8   7          4.01          3.40         0.45 o                         
   1   8   7          4.54          5.03         1.01 o                         
   2   8   7         67.77         66.86         1.85 o                         
   3   8   7        181.38        165.93         5.79 o                         
   4   8   7         30.33         31.92         1.32 o                         
   5   8   7         44.19         50.31         2.46 o                         
   6   8   7         77.50         70.83         1.98 o                         
   7   8   7          0.37          0.03         0.38 o                         
   8   8   7         33.86         36.09         1.31 o                         
   9   8   7         23.83         23.68         1.11 o                         
  -4   9   7          8.71          8.61         0.77 o                         
  -3   9   7         86.11         90.00         2.50 o                         
  -2   9   7         23.92         23.48         1.03 o                         
  -1   9   7         59.00         65.67         1.92 o                         
   0   9   7        101.72        104.89         2.74 o                         
   1   9   7         14.10         14.40         0.80 o                         
   2   9   7         12.32         13.37         1.55 o                         
   3   9   7         90.50         86.57         4.92 o                         
   4   9   7         65.84         72.65         2.39 o                         
   5   9   7         81.55         80.90         2.55 o                         
   6   9   7         58.94         64.02         2.64 o                         
   7   9   7         44.65         42.48         2.03 o                         
   8   9   7         38.82         40.89         1.98 o                         
  -2  10   7         43.76         43.12         1.52 o                         
  -1  10   7         35.92         35.50         1.34 o                         
   0  10   7         35.51         33.98         1.29 o                         
   1  10   7         45.78         45.27         1.50 o                         
   2  10   7         95.23         99.95         7.05 o                         
   3  10   7          5.24          5.96         1.80 o                         
   4  10   7         37.01         41.96         1.50 o                         
   5  10   7         20.82         21.15         0.98 o                         
   6  10   7         14.81         13.45         1.22 o                         
   7  10   7         44.78         46.64         2.24 o                         
   0  11   7          7.09          7.63         0.73 o                         
   1  11   7         24.39         25.70         1.16 o                         
   2  11   7         51.97         55.11         2.13 o                         
   3  11   7        108.82        111.93         3.11 o                         
   4  11   7          1.20          1.91         0.81 o                         
   5  11   7         11.29         13.32         0.86 o                         
  -4  -7   8         15.22         14.11         1.00 o                         
  -3  -7   8          4.03          5.68         1.12 o                         
  -2  -7   8          6.24          8.22         1.17 o                         
  -1  -7   8          9.62         11.87         1.32 o                         
   0  -7   8          8.42         10.65         1.22 o                         
   1  -7   8         20.10         21.42         1.62 o                         
   2  -7   8          8.93         12.17         1.37 o                         
  -5  -6   8          2.96          4.28         0.67 o                         
  -4  -6   8         24.83         26.06         1.17 o                         
  -3  -6   8         41.80         44.20         1.56 o                         
  -2  -6   8          0.99          0.20         0.71 o                         
  -1  -6   8          3.75          4.46         0.91 o                         
   0  -6   8          0.73          1.37         0.71 o                         
   1  -6   8         43.12         46.54         2.39 o                         
   2  -6   8          9.55         11.82         1.22 o                         
   3  -6   8         12.01         11.21         1.27 o                         
   4  -6   8          0.19          0.10         0.81 o                         
  -6  -5   8          3.92          3.15         0.49 o                         
  -5  -5   8          7.87          8.79         0.62 o                         
  -4  -5   8         83.07         83.48         1.95 o                         
  -3  -5   8          6.56          8.73         0.74 o                         
  -2  -5   8         16.70         17.20         0.88 o                         
  -1  -5   8          6.88          8.27         1.01 o                         
   0  -5   8          8.16          6.85         0.96 o                         
   1  -5   8          0.20         -0.05         0.61 o                         
   2  -5   8         11.19         10.71         1.12 o                         
   3  -5   8          0.36         -0.61         0.61 o                         
   4  -5   8          0.93          0.79         0.52 o                         
   5  -5   8         44.87         44.49         1.69 o                         
   6  -5   8          0.30          1.98         0.61 o                         
  -7  -4   8          0.64          0.59         0.42 o                         
  -6  -4   8         10.89          9.94         0.85 o                         
  -5  -4   8          0.67          1.18         0.86 o                         
  -4  -4   8         78.47         74.97         1.77 o                         
  -3  -4   8          5.91          6.00         0.47 o                         
  -2  -4   8          4.94          5.69         0.44 o                         
  -1  -4   8         24.13         26.07         1.88 o                         
   0  -4   8         56.78         62.25         2.80 o                         
   1  -4   8          9.75          8.68         0.96 o                         
   2  -4   8          0.26         -0.20         0.56 o                         
   3  -4   8         17.15         17.00         1.32 o                         
   4  -4   8         37.12         37.06         1.42 o                         
   5  -4   8          3.77          3.55         0.59 o                         
   6  -4   8         30.71         31.83         1.38 o                         
   7  -4   8          0.98          0.52         0.89 o                         
  -7  -3   8         12.06         12.03         0.74 o                         
  -6  -3   8         14.20         12.90         0.71 o                         
  -5  -3   8         21.79         21.43         0.83 o                         
  -4  -3   8         26.97         26.83         0.92 o                         
  -3  -3   8         26.44         24.08         0.81 o                         
  -2  -3   8         64.47         62.55         1.46 o                         
  -1  -3   8          9.47         10.33         0.52 o                         
   0  -3   8         43.24         46.13         1.43 o                         
   1  -3   8          3.70          4.20         0.46 o                         
   2  -3   8         29.28         29.76         1.63 o                         
   3  -3   8          6.24          6.85         0.59 o                         
   4  -3   8         36.59         37.13         1.34 o                         
   5  -3   8         68.74         72.00         4.12 o                         
   6  -3   8          1.47          2.20         0.52 o                         
   7  -3   8         17.98         19.31         1.09 o                         
   8  -3   8         23.62         21.02         1.19 o                         
  -8  -2   8          0.67          0.35         0.53 o                         
  -7  -2   8         23.43         23.42         0.94 o                         
  -6  -2   8         37.41         39.30         1.73 o                         
  -5  -2   8         55.05         52.59         1.38 o                         
  -4  -2   8         22.17         22.40         0.78 o                         
  -3  -2   8         13.65         13.83         0.63 o                         
  -2  -2   8         78.66         72.96         1.64 o                         
  -1  -2   8        251.43        260.06         4.94 o                         
   0  -2   8         77.91         73.46         2.02 o                         
   1  -2   8         59.60         65.55         1.84 o                         
   2  -2   8        162.59        175.07         4.26 o                         
   3  -2   8         69.90         69.59         1.56 o                         
   4  -2   8          9.27         10.04         0.61 o                         
   5  -2   8         43.06         40.40         0.96 o                         
   6  -2   8         46.70         43.80         1.54 o                         
   7  -2   8          1.82          2.60         0.52 o                         
   8  -2   8         33.01         27.32         1.93 o                         
  -8  -1   8         14.59         14.46         0.76 o                         
  -7  -1   8         35.54         35.13         0.97 o                         
  -6  -1   8         50.93         48.34         1.12 o                         
  -5  -1   8         25.05         25.39         0.74 o                         
  -4  -1   8         74.13         72.83         1.45 o                         
  -3  -1   8         35.09         35.84         0.85 o                         
  -2  -1   8         10.51         10.87         0.45 o                         
  -1  -1   8         74.13         77.03         1.41 o                         
   0  -1   8          4.75          4.07         0.28 o                         
   1  -1   8         58.53         63.10         1.74 o                         
   2  -1   8         76.39         74.78         1.43 o                         
   3  -1   8         47.73         46.71         1.00 o                         
   4  -1   8         42.13         43.76         0.88 o                         
   5  -1   8          8.13          8.10         0.49 o                         
   6  -1   8          0.26          0.66         0.31 o                         
   7  -1   8         18.15         19.02         0.76 o                         
   8  -1   8         20.41         24.03         1.16 o                         
   9  -1   8         13.80         16.79         1.37 o                         
  -8   0   8          5.00          5.95         0.91 o                         
  -7   0   8         58.88         63.75         1.56 o                         
  -6   0   8          4.18          4.53         0.43 o                         
  -5   0   8         72.05         71.30         1.44 o                         
  -4   0   8         67.83         68.86         1.37 o                         
  -3   0   8        114.16        113.43         2.02 o                         
  -2   0   8        268.19        269.60         4.39 o                         
  -1   0   8         10.01         11.68         0.54 o                         
   0   0   8          2.23          3.22         0.60 o                         
   1   0   8         63.98         68.78         2.28 o                         
   2   0   8         17.62         19.05         0.53 o                         
   3   0   8         46.44         44.86         1.06 o                         
   4   0   8        229.64        224.24         3.45 o                         
   5   0   8         12.13         11.56         0.49 o                         
   6   0   8         26.31         25.07         0.70 o                         
   7   0   8          1.15          1.07         0.34 o                         
   8   0   8         64.61         58.79         1.50 o                         
   9   0   8          3.01          3.00         0.81 o                         
  -8   1   8         58.14         64.41         1.64 o                         
  -7   1   8          8.38          8.13         0.66 o                         
  -6   1   8          3.90          5.29         0.47 o                         
  -5   1   8          3.09          2.18         0.49 o                         
  -4   1   8         30.52         28.40         0.84 o                         
  -3   1   8          0.68          0.48         0.23 o                         
  -2   1   8         76.74         73.16         1.37 o                         
  -1   1   8        401.23        399.49         5.78 o                         
   0   1   8          9.13          8.94         0.33 o                         
   1   1   8         13.50         13.10         0.44 o                         
   2   1   8         88.50         88.67         1.53 o                         
   3   1   8         28.22         31.53         2.13 o                         
   4   1   8         81.62         81.77         1.77 o                         
   5   1   8        138.57        135.85         2.52 o                         
   6   1   8        134.34        131.45         2.39 o                         
   7   1   8         59.22         56.19         1.40 o                         
   8   1   8        136.74        124.85         3.75 o                         
   9   1   8          2.05          0.93         0.43 o                         
  10   1   8         19.17         19.35         1.12 o                         
  -8   2   8         29.80         33.18         1.27 o                         
  -7   2   8         53.34         53.02         2.25 o                         
  -6   2   8         57.46         57.69         1.43 o                         
  -5   2   8         46.87         45.93         1.19 o                         
  -4   2   8          0.78          0.39         0.28 o                         
  -3   2   8        116.75        107.48         2.19 o                         
  -2   2   8         27.09         27.37         0.77 o                         
  -1   2   8        101.27        100.70         1.80 o                         
   0   2   8        547.62        539.32         7.71 o                         
   1   2   8        182.63        188.26         2.54 o                         
   2   2   8        223.21        223.06         3.76 o                         
   3   2   8        247.28        244.38         3.84 o                         
   4   2   8          3.56          5.72         0.38 o                         
   5   2   8         20.11         20.92         0.69 o                         
   6   2   8        120.48        115.10         2.13 o                         
   7   2   8        168.46        164.64         3.34 o                         
   8   2   8         60.99         56.56         3.69 o                         
   9   2   8          8.54         10.42         0.75 o                         
  10   2   8         16.98         17.10         1.04 o                         
  -7   3   8          9.42         10.61         0.70 o                         
  -6   3   8         53.55         53.34         1.37 o                         
  -5   3   8         99.83         98.49         2.11 o                         
  -4   3   8        140.36        143.16         2.88 o                         
  -3   3   8         79.54         74.66         2.27 o                         
  -2   3   8        104.13        104.85         2.11 o                         
  -1   3   8         89.06         88.71         1.62 o                         
   0   3   8         72.17         75.56         1.28 o                         
   1   3   8       1557.69       1542.26        23.98 o                         
   2   3   8        280.41        284.07         5.39 o                         
   3   3   8        165.89        166.44         2.68 o                         
   4   3   8        267.43        247.06         4.71 o                         
   5   3   8         61.50         60.96         1.41 o                         
   6   3   8         38.04         36.97         1.19 o                         
   7   3   8         85.51         81.74         2.20 o                         
   8   3   8         17.37         17.43         0.91 o                         
   9   3   8         23.05         23.63         1.70 o                         
  10   3   8         41.15         39.24         1.45 o                         
  -7   4   8          1.83          1.53         0.50 o                         
  -6   4   8         11.54         11.96         0.65 o                         
  -5   4   8         37.25         39.13         1.08 o                         
  -4   4   8        243.13        240.23         7.20 o                         
  -3   4   8        278.07        262.92         4.88 o                         
  -2   4   8        114.58        124.17         4.85 o                         
  -1   4   8         96.14         97.87         1.96 o                         
   0   4   8         49.15         50.50         1.02 o                         
   1   4   8         26.21         29.17         0.68 o                         
   2   4   8        118.37        119.80         2.07 o                         
   3   4   8         95.83         99.63         2.45 o                         
   4   4   8         24.32         28.93         0.99 o                         
   5   4   8        325.77        299.85         6.77 o                         
   6   4   8         46.15         44.61         1.37 o                         
   7   4   8         12.87         13.51         0.73 o                         
   8   4   8          0.77          1.01         0.41 o                         
   9   4   8         34.30         32.85         1.24 o                         
  10   4   8         16.93         20.26         1.02 o                         
  -6   5   8          8.87          8.68         0.71 o                         
  -5   5   8         10.35         14.21         0.82 o                         
  -4   5   8         41.34         42.84         1.21 o                         
  -3   5   8         70.63         74.05         2.00 o                         
  -2   5   8         69.93         75.48         2.00 o                         
  -1   5   8        128.21        136.75         2.66 o                         
   0   5   8        368.75        359.06         6.49 o                         
   1   5   8        218.36        221.66         3.66 o                         
   2   5   8          3.62          4.19         0.38 o                         
   3   5   8         71.73         73.12         1.91 o                         
   4   5   8        195.32        184.19         4.30 o                         
   5   5   8         78.95         82.00         2.42 o                         
   6   5   8        173.13        160.77         3.85 o                         
   7   5   8         48.27         43.59         1.38 o                         
   8   5   8         69.48         68.58         1.96 o                         
   9   5   8          9.58          7.84         0.68 o                         
  10   5   8         28.16         28.51         1.22 o                         
  -6   6   8        147.92        166.51         4.15 o                         
  -5   6   8         34.14         32.47         1.24 o                         
  -4   6   8         18.16         20.66         1.32 o                         
  -3   6   8          3.53          2.99         0.66 o                         
  -2   6   8         33.61         33.11         1.40 o                         
  -1   6   8         48.07         47.14         1.13 o                         
   0   6   8        204.24        195.50         3.67 o                         
   1   6   8        158.13        163.02         2.77 o                         
   2   6   8        100.54         97.83         1.76 o                         
   3   6   8         27.97         28.86         0.80 o                         
   4   6   8        177.32        173.08         4.07 o                         
   5   6   8         69.90         65.28         1.80 o                         
   6   6   8         19.45         23.31         0.95 o                         
   7   6   8        133.93        133.69         3.34 o                         
   8   6   8         28.56         26.22         1.06 o                         
   9   6   8         57.35         63.04         2.87 o                         
  10   6   8         31.48         32.80         1.88 o                         
  -5   7   8        126.79        138.09         3.53 o                         
  -4   7   8         70.91         72.19         2.95 o                         
  -3   7   8         14.13         13.50         1.07 o                         
  -2   7   8         97.87        112.34         3.59 o                         
  -1   7   8        171.27        164.62         3.94 o                         
   0   7   8         62.55         58.43         1.65 o                         
   1   7   8        100.42        103.29         2.59 o                         
   2   7   8        248.10        247.57         4.59 o                         
   3   7   8        146.86        144.55         2.81 o                         
   4   7   8        201.69        186.56         7.07 o                         
   5   7   8         49.67         54.66         3.10 o                         
   6   7   8         95.86         87.91         2.34 o                         
   7   7   8         37.44         42.22         1.55 o                         
   8   7   8         20.84         21.37         2.00 o                         
   9   7   8         32.37         32.12         2.39 o                         
  -4   8   8         52.66         53.16         2.44 o                         
  -3   8   8        135.21        140.42         3.75 o                         
  -2   8   8         32.43         32.84         1.24 o                         
  -1   8   8         79.34         79.05         2.18 o                         
   0   8   8        137.18        133.31         3.30 o                         
   1   8   8         58.73         61.20         2.70 o                         
   2   8   8         16.35         15.17         0.77 o                         
   3   8   8        212.79        215.87         6.51 o                         
   4   8   8         55.63         56.39         2.39 o                         
   5   8   8         37.80         40.77         1.45 o                         
   6   8   8         80.03         79.89         2.20 o                         
   7   8   8         20.84         20.32         0.99 o                         
   8   8   8         21.68         22.60         1.04 o                         
   9   8   8         50.30         53.57         1.78 o                         
  -3   9   8         58.09         60.15         1.89 o                         
  -2   9   8        124.84        139.61         3.55 o                         
  -1   9   8         12.10         10.78         1.45 o                         
   0   9   8         82.01         82.85         2.28 o                         
   1   9   8         58.76         60.31         3.89 o                         
   2   9   8         80.80         81.80         2.23 o                         
   3   9   8         21.74         21.35         1.14 o                         
   4   9   8        111.78        123.64         3.11 o                         
   5   9   8         35.53         36.06         1.83 o                         
   6   9   8          4.51          3.70         0.81 o                         
   7   9   8         25.15         23.15         1.47 o                         
   8   9   8         21.99         21.52         1.47 o                         
  -1  10   8        122.61        126.56         3.31 o                         
   0  10   8          9.49         10.47         0.81 o                         
   1  10   8         10.66         10.75         2.03 o                         
   2  10   8         38.37         41.13         1.42 o                         
   3  10   8         72.06         75.48         2.14 o                         
   4  10   8         48.30         55.77         4.62 o                         
   5  10   8         15.59         12.79         1.17 o                         
   6  10   8         58.64         62.94         2.75 o                         
   2  11   8         32.26         34.57         1.65 o                         
   3  11   8         29.65         27.21         1.62 o                         
  -3  -6   9         23.03         26.29         1.88 o                         
  -2  -6   9          3.20          3.96         0.96 o                         
  -1  -6   9          5.04          5.07         1.01 o                         
   0  -6   9          6.60          7.35         1.12 o                         
   1  -6   9         20.36         21.27         1.73 o                         
   2  -6   9         30.77         27.52         1.88 o                         
   3  -6   9         10.02          9.49         1.27 o                         
  -5  -5   9          4.88          4.42         0.55 o                         
  -4  -5   9         24.42         23.75         1.17 o                         
  -3  -5   9         44.12         44.30         1.56 o                         
  -2  -5   9          5.09          2.23         0.81 o                         
  -1  -5   9         17.16         19.99         1.57 o                         
   0  -5   9         11.33         11.47         1.22 o                         
   1  -5   9         31.18         34.43         2.03 o                         
   2  -5   9         14.59         18.52         1.57 o                         
   3  -5   9         38.20         40.94         2.29 o                         
   4  -5   9          8.78          8.17         1.17 o                         
  -6  -4   9          5.65          5.67         0.64 o                         
  -5  -4   9         17.16         19.61         0.85 o                         
  -4  -4   9         85.52         84.78         1.98 o                         
  -3  -4   9         45.81         48.66         1.88 o                         
  -2  -4   9         49.68         53.44         2.01 o                         
  -1  -4   9         39.44         37.24         2.03 o                         
   0  -4   9         61.29         63.88         2.90 o                         
   1  -4   9         24.87         28.13         1.68 o                         
   2  -4   9          8.95          8.37         1.07 o                         
   3  -4   9         13.76         14.41         1.37 o                         
   4  -4   9         35.05         35.60         2.08 o                         
   5  -4   9         44.51         42.51         1.65 o                         
   6  -4   9          0.96          0.41         0.55 o                         
  -6  -3   9         10.68         10.70         0.69 o                         
  -5  -3   9         23.98         23.51         0.92 o                         
  -4  -3   9         20.49         19.17         0.93 o                         
  -3  -3   9          2.60          1.84         0.45 o                         
  -2  -3   9         72.32         75.52         2.20 o                         
  -1  -3   9         64.64         65.26         1.93 o                         
   0  -3   9         78.91         82.28         2.42 o                         
   1  -3   9          9.09          9.80         0.67 o                         
   2  -3   9         13.45         15.93         1.27 o                         
   3  -3   9          8.57          8.32         1.01 o                         
   4  -3   9          6.33          6.39         0.91 o                         
   5  -3   9         30.75         31.37         1.31 o                         
   6  -3   9         34.89         38.43         1.63 o                         
   7  -3   9          5.10          6.28         0.75 o                         
  -7  -2   9         24.98         24.41         1.23 o                         
  -6  -2   9         72.80         69.85         1.94 o                         
  -5  -2   9         39.29         40.70         1.19 o                         
  -4  -2   9         49.00         48.60         1.31 o                         
  -3  -2   9          0.50          0.35         0.34 o                         
  -2  -2   9          5.47          6.48         0.48 o                         
  -1  -2   9         66.95         72.19         2.08 o                         
   0  -2   9        101.34        103.06         2.73 o                         
   1  -2   9         10.65         11.19         0.68 o                         
   2  -2   9         99.14        100.97         2.67 o                         
   3  -2   9         35.33         34.48         1.24 o                         
   4  -2   9          0.77          0.89         0.32 o                         
   5  -2   9         38.03         37.10         1.38 o                         
   6  -2   9          2.96          4.23         0.58 o                         
   7  -2   9         37.84         36.19         1.47 o                         
  -7  -1   9         19.60         20.48         0.85 o                         
  -6  -1   9          9.75          9.84         0.55 o                         
  -5  -1   9         73.75         72.42         1.51 o                         
  -4  -1   9         21.75         22.88         0.70 o                         
  -3  -1   9         59.68         58.12         1.21 o                         
  -2  -1   9         92.04         94.23         2.06 o                         
  -1  -1   9          0.40          0.14         0.23 o                         
   0  -1   9         85.27         86.23         2.35 o                         
   1  -1   9         96.19         97.04         2.57 o                         
   2  -1   9        130.59        138.79         3.50 o                         
   3  -1   9        157.56        161.02         3.22 o                         
   4  -1   9        156.56        154.96         3.15 o                         
   5  -1   9         88.04         86.75         1.94 o                         
   6  -1   9         10.40         11.05         0.62 o                         
   7  -1   9         23.84         23.86         1.09 o                         
   8  -1   9         14.01         14.02         0.98 o                         
  -7   0   9         22.42         22.54         0.88 o                         
  -6   0   9          2.73          1.74         0.84 o                         
  -5   0   9         31.38         31.31         0.98 o                         
  -4   0   9        160.05        149.91         2.65 o                         
  -3   0   9         29.93         31.28         0.81 o                         
  -2   0   9        311.40        307.27         4.99 o                         
  -1   0   9        312.90        315.81         6.63 o                         
   0   0   9          1.63          1.44         0.38 o                         
   1   0   9         90.64         95.58         2.52 o                         
   2   0   9        115.58        120.71         3.09 o                         
   3   0   9         39.78         41.10         1.05 o                         
   4   0   9        194.34        193.72         3.81 o                         
   5   0   9        129.10        130.45         2.71 o                         
   6   0   9         19.81         22.40         0.80 o                         
   7   0   9         19.53         18.11         0.85 o                         
   8   0   9         27.77         27.72         0.96 o                         
   9   0   9          9.59         10.10         1.24 o                         
  -7   1   9         94.32        100.40         2.26 o                         
  -6   1   9         22.03         22.88         0.85 o                         
  -5   1   9         58.26         61.70         1.50 o                         
  -4   1   9         30.24         32.18         1.10 o                         
  -3   1   9         91.08         92.53         1.97 o                         
  -2   1   9        250.33        240.10         4.45 o                         
  -1   1   9        157.72        154.88         2.63 o                         
   0   1   9        744.57        758.45        13.82 o                         
   1   1   9          5.40          5.20         0.53 o                         
   2   1   9        183.16        182.95         3.19 o                         
   3   1   9        170.40        169.65         2.96 o                         
   4   1   9         37.37         38.13         1.02 o                         
   5   1   9         37.63         38.70         1.18 o                         
   6   1   9         60.16         58.01         1.46 o                         
   7   1   9         34.91         32.18         1.31 o                         
   8   1   9         64.25         58.29         1.78 o                         
   9   1   9          1.72          1.16         0.48 o                         
  -7   2   9         64.69         64.10         1.63 o                         
  -6   2   9         80.31         80.70         1.88 o                         
  -5   2   9        132.71        132.59         2.73 o                         
  -4   2   9         24.50         24.69         0.83 o                         
  -3   2   9         27.90         31.44         0.91 o                         
  -2   2   9        178.02        168.23         3.23 o                         
  -1   2   9         27.21         28.29         0.81 o                         
   0   2   9          9.81          9.40         0.51 o                         
   1   2   9        269.90        274.70         6.59 o                         
   2   2   9        111.96        114.14         2.06 o                         
   3   2   9         29.04         28.60         0.72 o                         
   4   2   9        103.67         95.83         2.03 o                         
   5   2   9          0.37          0.73         0.40 o                         
   6   2   9         36.29         37.54         1.07 o                         
   7   2   9         50.73         49.90         1.53 o                         
   8   2   9         71.12         73.04         2.44 o                         
   9   2   9          0.15          0.43         0.56 o                         
  -7   3   9         15.94         16.81         0.84 o                         
  -6   3   9         20.84         23.96         0.97 o                         
  -5   3   9         98.27        103.00         2.23 o                         
  -4   3   9         77.02         80.18         1.80 o                         
  -3   3   9        107.61        105.44         2.19 o                         
  -2   3   9        179.18        177.70         3.40 o                         
  -1   3   9         76.41         76.93         2.10 o                         
   0   3   9         17.41         18.22         0.61 o                         
   1   3   9        134.60        132.91         3.42 o                         
   2   3   9        402.49        402.38         7.59 o                         
   3   3   9         74.75         72.98         1.69 o                         
   4   3   9         38.77         38.89         2.29 o                         
   5   3   9        161.67        143.76         2.93 o                         
   6   3   9         41.11         40.75         1.53 o                         
   7   3   9         88.50         81.62         2.23 o                         
   8   3   9         10.12          8.40         0.68 o                         
   9   3   9         12.60         13.04         0.84 o                         
  -6   4   9          0.58          0.58         0.40 o                         
  -5   4   9         38.89         42.40         1.20 o                         
  -4   4   9         78.08         72.91         1.69 o                         
  -3   4   9        129.46        121.41         2.49 o                         
  -2   4   9         63.15         60.74         1.42 o                         
  -1   4   9         79.81         77.19         1.96 o                         
   0   4   9         68.09         68.67         1.82 o                         
   1   4   9        371.92        362.95         6.56 o                         
   2   4   9         46.95         46.60         1.15 o                         
   3   4   9        162.41        158.85         3.74 o                         
   4   4   9         81.00         77.34         2.05 o                         
   5   4   9        104.13        100.41         2.56 o                         
   6   4   9        131.12        124.63         3.12 o                         
   7   4   9         32.94         31.03         1.17 o                         
   8   4   9         48.24         51.77         1.65 o                         
   9   4   9         11.45         10.42         1.12 o                         
  -6   5   9         98.28        104.71         2.84 o                         
  -5   5   9         54.00         51.98         1.69 o                         
  -4   5   9         62.14         61.77         1.80 o                         
  -3   5   9        202.27        208.20         3.99 o                         
  -2   5   9        145.48        143.30         5.19 o                         
  -1   5   9         34.29         37.18         1.27 o                         
   0   5   9        269.56        272.50         5.01 o                         
   1   5   9        362.06        361.16         6.54 o                         
   2   5   9         28.60         29.30         1.38 o                         
   3   5   9        154.82        151.05         3.60 o                         
   4   5   9         96.09         97.78         2.93 o                         
   5   5   9        148.60        135.29         4.09 o                         
   6   5   9         10.08         11.31         0.70 o                         
   7   5   9         29.86         26.96         1.06 o                         
   8   5   9         11.59         10.99         0.75 o                         
   9   5   9         12.59         13.63         0.88 o                         
  -5   6   9        184.13        199.65         4.84 o                         
  -4   6   9         59.46         60.82         1.87 o                         
  -3   6   9         12.05         11.92         1.07 o                         
  -2   6   9        198.50        208.87         6.91 o                         
  -1   6   9        143.93        149.82         3.58 o                         
   0   6   9         75.85         77.44         1.75 o                         
   1   6   9         89.76         91.69         1.91 o                         
   2   6   9         81.72         84.38         1.76 o                         
   3   6   9         12.33         12.42         0.68 o                         
   4   6   9        142.41        132.92         3.25 o                         
   5   6   9        100.03         97.96         2.56 o                         
   6   6   9         22.14         21.47         0.95 o                         
   7   6   9         49.87         50.04         1.60 o                         
   8   6   9         15.07         14.61         1.78 o                         
   9   6   9          0.17          0.65         0.48 o                         
  -4   7   9         80.34         86.82         3.41 o                         
  -3   7   9         35.12         39.21         1.93 o                         
  -2   7   9         11.45         10.35         1.01 o                         
  -1   7   9        150.13        152.84         3.72 o                         
   0   7   9        132.00        132.93         3.27 o                         
   1   7   9         77.55         75.91         2.05 o                         
   2   7   9          6.41          5.46         0.53 o                         
   3   7   9         71.53         70.77         1.94 o                         
   4   7   9         12.60          9.79         0.66 o                         
   5   7   9         10.81         12.05         0.73 o                         
   6   7   9         49.25         49.79         1.56 o                         
   7   7   9         30.26         30.66         1.20 o                         
   8   7   9         12.98         11.79         0.81 o                         
  -3   8   9         33.48         34.23         1.88 o                         
  -2   8   9         94.06        103.33         3.87 o                         
  -1   8   9          5.12          6.20         0.61 o                         
   0   8   9         90.90         93.61         2.48 o                         
   1   8   9        132.11        134.95         3.34 o                         
   2   8   9         56.19         60.55         2.90 o                         
   3   8   9         63.34         62.42         1.78 o                         
   4   8   9         76.47         70.95         2.85 o                         
   5   8   9         30.66         35.23         1.24 o                         
   6   8   9          5.45          3.96         0.54 o                         
   7   8   9         27.63         30.00         1.20 o                         
   8   8   9         12.55         11.21         0.84 o                         
  -2   9   9         49.92         49.22         1.65 o                         
  -1   9   9         60.67         65.76         1.98 o                         
   0   9   9          1.73          1.19         0.94 o                         
   1   9   9         31.10         29.93         1.18 o                         
   2   9   9         13.62         13.02         1.19 o                         
   3   9   9         87.44         94.47         6.03 o                         
   4   9   9         56.04         55.92         2.44 o                         
   5   9   9         40.89         41.91         2.03 o                         
   6   9   9         13.11         11.42         1.12 o                         
   7   9   9          0.88          0.76         0.76 o                         
   0  10   9        102.92        108.57         2.91 o                         
   1  10   9          0.65          0.53         0.63 o                         
   2  10   9         13.93         13.47         1.14 o                         
   3  10   9         14.48         16.62         0.91 o                         
   4  10   9         57.88         60.19         2.69 o                         
   5  10   9         18.91         20.86         1.47 o                         
  -2  -5  10          0.20          0.96         0.86 o                         
  -1  -5  10          3.82          3.65         0.96 o                         
   0  -5  10          8.57          8.12         1.17 o                         
   1  -5  10         20.35         21.06         1.67 o                         
   2  -5  10          9.86          8.32         1.27 o                         
  -4  -4  10         11.18         12.36         0.77 o                         
  -3  -4  10         39.60         36.70         1.70 o                         
  -2  -4  10         11.49         13.70         1.37 o                         
  -1  -4  10         30.33         32.80         1.98 o                         
   0  -4  10          9.79         11.21         1.22 o                         
   1  -4  10         30.10         28.23         1.78 o                         
   2  -4  10          0.69          0.61         0.76 o                         
   3  -4  10         11.46         11.52         1.32 o                         
   4  -4  10         23.58         26.45         1.88 o                         
  -5  -3  10          9.43          9.79         0.68 o                         
  -4  -3  10         41.40         40.61         1.21 o                         
  -3  -3  10         17.28         18.59         0.79 o                         
  -2  -3  10          7.60          8.42         0.73 o                         
  -1  -3  10        157.49        164.22         6.03 o                         
   0  -3  10         95.19        102.27         5.68 o                         
   1  -3  10         47.91         47.67         2.39 o                         
   2  -3  10         39.36         39.17         2.13 o                         
   3  -3  10         41.87         40.85         2.24 o                         
   4  -3  10         15.81         16.19         1.42 o                         
   5  -3  10         19.93         21.92         1.67 o                         
  -5  -2  10         52.68         53.34         2.40 o                         
  -4  -2  10         18.36         19.41         1.49 o                         
  -3  -2  10         74.68         76.38         2.04 o                         
  -2  -2  10         21.14         20.50         1.37 o                         
  -1  -2  10         11.22         10.61         0.74 o                         
   0  -2  10        171.24        179.80         4.50 o                         
   1  -2  10         33.00         35.21         1.28 o                         
   2  -2  10         33.14         36.64         1.32 o                         
   3  -2  10         68.92         75.24         2.57 o                         
   4  -2  10         12.67         11.57         1.22 o                         
   5  -2  10         13.55         15.89         0.91 o                         
   6  -2  10         17.44         17.02         1.47 o                         
  -6  -1  10         69.82         71.83         2.16 o                         
  -5  -1  10         45.61         44.63         1.10 o                         
  -4  -1  10        105.59        104.04         1.98 o                         
  -3  -1  10         70.04         70.01         1.43 o                         
  -2  -1  10         57.59         57.58         1.21 o                         
  -1  -1  10        170.68        180.49         4.52 o                         
   0  -1  10          3.83          5.71         1.12 o                         
   1  -1  10         92.14         94.19         2.56 o                         
   2  -1  10         52.84         55.90         1.72 o                         
   3  -1  10         13.36         14.42         0.84 o                         
   4  -1  10         34.23         36.30         1.32 o                         
   5  -1  10         35.17         32.73         1.02 o                         
   6  -1  10          2.79          3.16         0.45 o                         
   7  -1  10          6.00          5.61         0.69 o                         
  -6   0  10         19.64         20.96         1.02 o                         
  -5   0  10         11.86         10.98         0.67 o                         
  -4   0  10         55.34         51.44         1.47 o                         
  -3   0  10         50.43         48.87         1.23 o                         
  -2   0  10          5.92          5.84         0.39 o                         
  -1   0  10         67.95         68.21         2.39 o                         
   0   0  10        112.51        115.69         3.02 o                         
   1   0  10          1.86          2.00         0.51 o                         
   2   0  10         36.80         33.43         1.20 o                         
   3   0  10         81.91         80.62         2.26 o                         
   4   0  10         12.11         11.72         0.61 o                         
   5   0  10         49.53         50.12         1.31 o                         
   6   0  10          6.41          7.89         0.55 o                         
   7   0  10         15.42         17.02         0.99 o                         
   8   0  10          6.22          5.45         0.55 o                         
  -6   1  10         43.30         41.36         1.24 o                         
  -5   1  10         19.94         20.03         0.80 o                         
  -4   1  10         47.86         44.20         1.46 o                         
  -3   1  10         61.64         63.82         1.49 o                         
  -2   1  10         79.65         72.30         1.61 o                         
  -1   1  10         89.97         86.46         1.83 o                         
   0   1  10         74.04         74.55         2.10 o                         
   1   1  10         44.64         40.84         1.33 o                         
   2   1  10         30.01         31.35         1.15 o                         
   3   1  10        105.54        105.61         2.24 o                         
   4   1  10        105.93        101.70         2.20 o                         
   5   1  10         11.46         12.98         0.64 o                         
   6   1  10         30.13         29.75         0.96 o                         
   7   1  10          7.40          5.89         0.53 o                         
   8   1  10         29.41         31.15         1.06 o                         
  -6   2  10         46.83         45.64         1.30 o                         
  -5   2  10         32.52         31.85         1.03 o                         
  -4   2  10         20.27         19.22         0.75 o                         
  -3   2  10         39.11         41.05         1.11 o                         
  -2   2  10        183.22        174.19         3.38 o                         
  -1   2  10        123.57        120.88         2.43 o                         
   0   2  10        128.91        125.49         4.39 o                         
   1   2  10          2.71          2.13         0.61 o                         
   2   2  10        286.58        294.58         9.42 o                         
   3   2  10         42.09         41.12         1.07 o                         
   4   2  10         41.65         44.49         1.16 o                         
   5   2  10         60.88         56.67         1.41 o                         
   6   2  10         37.63         39.63         1.14 o                         
   7   2  10         47.59         49.01         1.72 o                         
   8   2  10         11.50          9.77         0.75 o                         
  -6   3  10         12.19         11.19         0.71 o                         
  -5   3  10         52.63         52.92         1.40 o                         
  -4   3  10        108.32        112.89         2.40 o                         
  -3   3  10         46.73         45.10         1.18 o                         
  -2   3  10         53.66         53.49         1.31 o                         
  -1   3  10        176.60        179.29         3.44 o                         
   0   3  10         58.82         56.57         1.30 o                         
   1   3  10         50.69         47.39         2.03 o                         
   2   3  10        277.28        271.58         9.60 o                         
   3   3  10          2.83          2.76         0.63 o                         
   4   3  10          6.41          5.90         0.54 o                         
   5   3  10          0.38          0.21         0.38 o                         
   6   3  10         41.37         40.11         1.15 o                         
   7   3  10         11.60         10.95         1.37 o                         
   8   3  10         22.78         21.62         1.04 o                         
  -5   4  10         17.22         16.93         1.19 o                         
  -4   4  10         78.58         83.03         1.89 o                         
  -3   4  10        196.48        205.46         3.97 o                         
  -2   4  10          9.11          9.28         0.55 o                         
  -1   4  10          2.01          2.12         0.35 o                         
   0   4  10         41.19         43.54         1.43 o                         
   1   4  10        113.11        102.22         3.62 o                         
   2   4  10         90.74         85.37         2.42 o                         
   3   4  10         71.29         68.23         1.87 o                         
   4   4  10         12.03         10.96         1.07 o                         
   5   4  10         19.82         16.06         0.82 o                         
   6   4  10         15.03         13.11         1.85 o                         
   7   4  10          0.98          2.53         1.98 o                         
   8   4  10          5.36          5.10         0.63 o                         
  -5   5  10        139.38        149.60         3.81 o                         
  -4   5  10         30.69         28.76         1.32 o                         
  -3   5  10         39.32         40.21         1.33 o                         
  -2   5  10        117.60        118.99         2.46 o                         
  -1   5  10         13.54         13.71         0.64 o                         
   0   5  10          0.88          0.80         0.34 o                         
   1   5  10         16.82         15.10         0.75 o                         
   2   5  10         29.60         31.56         1.09 o                         
   3   5  10          1.19          0.86         0.36 o                         
   4   5  10         52.46         51.73         1.83 o                         
   5   5  10         91.07         83.47         2.55 o                         
   6   5  10          9.81          6.98         0.65 o                         
   7   5  10          5.59          5.64         0.63 o                         
   8   5  10          6.75          6.39         0.76 o                         
  -4   6  10         62.79         66.26         2.92 o                         
  -3   6  10         17.45         18.86         0.98 o                         
  -2   6  10          1.77          1.73         1.34 o                         
  -1   6  10        274.82        289.67         6.58 o                         
   0   6  10         77.32         78.06         2.09 o                         
   1   6  10         29.58         28.94         1.52 o                         
   2   6  10         21.82         20.03         1.62 o                         
   3   6  10         13.70         12.42         0.70 o                         
   4   6  10         13.54         15.11         0.79 o                         
   5   6  10         67.00         59.53         1.76 o                         
   6   6  10         38.02         42.88         1.45 o                         
   7   6  10         26.16         25.82         1.11 o                         
   8   6  10         20.65         20.77         1.57 o                         
  -3   7  10         11.64         10.84         1.04 o                         
  -2   7  10         21.05         21.52         1.42 o                         
  -1   7  10          3.19          2.64         0.66 o                         
   0   7  10        110.46        110.97         5.07 o                         
   1   7  10         66.14         67.59         1.54 o                         
   2   7  10         74.76         80.31         2.18 o                         
   3   7  10          1.66          0.38         0.68 o                         
   4   7  10         18.20         17.51         0.86 o                         
   5   7  10         12.67         13.35         1.93 o                         
   6   7  10          2.12          2.18         0.52 o                         
   7   7  10         26.21         26.57         1.15 o                         
   8   7  10          8.31          8.88         1.07 o                         
  -1   8  10         21.07         25.78         1.52 o                         
   0   8  10          1.75          2.43         0.50 o                         
   1   8  10         78.35         83.74         2.30 o                         
   2   8  10         14.09         14.16         1.22 o                         
   3   8  10         43.08         40.29         1.98 o                         
   4   8  10         18.93         18.61         1.65 o                         
   5   8  10          9.15          9.22         0.71 o                         
   6   8  10         14.56         15.55         1.52 o                         
   7   8  10          3.97          4.54         0.63 o                         
   0   9  10         16.43         15.68         0.91 o                         
   1   9  10          0.46          0.40         0.46 o                         
   2   9  10          4.72          4.64         0.68 o                         
   3   9  10          2.05          0.66         0.71 o                         
   4   9  10         27.27         30.72         1.73 o                         
   5   9  10         59.39         56.94         2.59 o                         
  -1  -4  11         31.11         32.34         2.03 o                         
   0  -4  11          3.16          3.09         0.91 o                         
   1  -4  11         15.85         18.22         1.62 o                         
  -3  -3  11         31.74         32.51         2.59 o                         
  -2  -3  11         13.05         14.83         0.95 o                         
  -1  -3  11          3.52          4.28         0.76 o                         
   0  -3  11         42.14         43.01         1.53 o                         
   1  -3  11          5.58          6.14         1.07 o                         
   2  -3  11          0.49         -0.20         0.76 o                         
   3  -3  11         11.86         11.31         1.27 o                         
  -4  -2  11          3.79          3.86         0.66 o                         
  -3  -2  11          3.25          3.52         0.64 o                         
  -2  -2  11         15.30         15.57         1.40 o                         
  -1  -2  11         24.57         23.76         1.14 o                         
   0  -2  11          5.16          5.63         0.65 o                         
   1  -2  11         48.38         49.14         1.65 o                         
   2  -2  11          4.85          6.65         0.69 o                         
   3  -2  11          2.64          2.18         0.81 o                         
   4  -2  11         12.01         11.92         1.27 o                         
   5  -2  11          6.79          6.80         1.12 o                         
  -4  -1  11         26.79         28.30         1.20 o                         
  -3  -1  11         15.29         15.13         0.72 o                         
  -2  -1  11          2.02          2.48         0.57 o                         
  -1  -1  11         25.69         26.83         1.18 o                         
   0  -1  11         51.22         48.88         2.87 o                         
   1  -1  11         18.21         20.20         0.98 o                         
   2  -1  11         31.88         31.70         1.24 o                         
   3  -1  11         21.52         24.68         1.22 o                         
   4  -1  11          2.18          2.34         0.55 o                         
   5  -1  11         15.91         14.89         0.92 o                         
   6  -1  11          3.28          3.45         0.61 o                         
  -4   0  11         73.17         74.60         2.25 o                         
  -3   0  11         62.22         60.74         1.49 o                         
  -2   0  11          8.44          9.64         1.01 o                         
  -1   0  11         53.05         55.75         1.76 o                         
   0   0  11         12.09         13.09         1.27 o                         
   1   0  11         79.70         82.85         2.35 o                         
   2   0  11          1.48          1.42         0.50 o                         
   3   0  11         73.00         74.46         2.20 o                         
   4   0  11         45.59         47.21         1.61 o                         
   5   0  11          7.91          8.36         0.57 o                         
   6   0  11          1.29          1.82         0.42 o                         
  -5   1  11         14.84         15.40         0.95 o                         
  -4   1  11         12.35         11.22         0.66 o                         
  -3   1  11         38.51         37.84         1.17 o                         
  -2   1  11         75.43         74.39         1.69 o                         
  -1   1  11         38.92         38.71         1.93 o                         
   0   1  11         11.68          9.99         0.96 o                         
   1   1  11          0.46          0.46         0.56 o                         
   2   1  11          7.65          6.56         0.63 o                         
   3   1  11         39.62         41.25         1.98 o                         
   4   1  11          4.94          4.64         1.09 o                         
   5   1  11         18.82         19.85         1.05 o                         
   6   1  11          0.69          0.69         0.38 o                         
   7   1  11          5.10          5.89         0.97 o                         
  -4   2  11         14.67         15.16         0.74 o                         
  -3   2  11          2.52          2.21         0.41 o                         
  -2   2  11         44.23         44.82         1.18 o                         
  -1   2  11        113.17        112.68         4.08 o                         
   0   2  11         21.47         22.08         1.37 o                         
   1   2  11          2.13          2.13         0.61 o                         
   2   2  11         23.97         25.49         1.42 o                         
   3   2  11          6.48          6.09         0.81 o                         
   4   2  11          1.11          1.52         0.43 o                         
   5   2  11          1.15          1.21         0.36 o                         
   6   2  11         12.48         11.28         0.64 o                         
   7   2  11         21.01         22.34         0.90 o                         
  -4   3  11         21.86         21.37         0.86 o                         
  -3   3  11         21.31         21.24         0.83 o                         
  -2   3  11          2.32          3.41         0.76 o                         
  -1   3  11          2.37          1.72         0.34 o                         
   0   3  11         16.37         15.07         1.12 o                         
   1   3  11         15.04         13.50         1.07 o                         
   2   3  11         77.91         67.09         2.70 o                         
   3   3  11         34.10         32.25         1.63 o                         
   4   3  11          1.67          1.46         0.41 o                         
   5   3  11          0.50          0.60         0.41 o                         
   6   3  11         18.38         21.63         1.80 o                         
   7   3  11         11.33         10.91         0.79 o                         
  -4   4  11         23.66         25.04         0.95 o                         
  -3   4  11         39.33         37.77         1.12 o                         
  -2   4  11        110.42        124.64         2.59 o                         
  -1   4  11          1.38          2.02         0.37 o                         
   0   4  11          2.67          2.94         0.66 o                         
   1   4  11         37.59         34.80         1.68 o                         
   2   4  11         85.75         82.39         3.16 o                         
   3   4  11         17.39         17.80         1.45 o                         
   4   4  11         42.06         37.89         1.29 o                         
   5   4  11         11.06         12.12         1.42 o                         
   6   4  11         23.10         20.21         0.96 o                         
   7   4  11          1.38          1.80         0.50 o                         
  -3   5  11         23.84         27.03         0.95 o                         
  -2   5  11          9.37          8.93         0.73 o                         
  -1   5  11        100.94        117.64         8.08 o                         
   0   5  11          4.82          5.17         0.56 o                         
   1   5  11         21.47         20.51         1.32 o                         
   2   5  11          4.06          3.14         0.48 o                         
   3   5  11         17.28         16.68         1.78 o                         
   4   5  11          9.80          9.67         0.86 o                         
   5   5  11         20.42         18.67         0.93 o                         
   6   5  11         35.92         35.90         1.35 o                         
   7   5  11          2.15          2.75         0.91 o                         
  -2   6  11          3.80          4.43         0.79 o                         
  -1   6  11         10.81          9.38         0.58 o                         
   0   6  11         74.99         78.34         1.76 o                         
   1   6  11          2.76          2.94         0.66 o                         
   2   6  11         33.58         32.04         1.17 o                         
   3   6  11          0.97          1.35         0.45 o                         
   4   6  11          1.98          1.98         0.47 o                         
   5   6  11         22.12         23.04         1.06 o                         
   6   6  11          0.27          0.58         0.48 o                         
   7   6  11         16.18         15.07         1.32 o                         
  -1   7  11         13.96         14.76         1.22 o                         
   0   7  11          0.34          1.12         0.66 o                         
   1   7  11         39.42         37.18         1.83 o                         
   2   7  11         12.22         11.42         0.75 o                         
   3   7  11         14.50         15.06         0.84 o                         
   4   7  11         12.47         11.13         0.77 o                         
   5   7  11          2.00          1.42         0.47 o                         
   6   7  11         67.61         78.17         2.27 o                         
   0   8  11          4.16          4.01         0.86 o                         
   1   8  11         14.49         15.40         0.90 o                         
   2   8  11         23.53         24.21         1.52 o                         
   3   8  11          0.29          0.61         0.71 o                         
   4   8  11         22.76         25.12         1.09 o                         
   5   8  11         23.65         22.09         1.06 o                         
   0  -2  12         43.10         43.52         1.58 o                         
   1  -2  12          5.99          6.24         0.81 o                         
   2  -2  12         11.69         13.01         0.92 o                         
  -1  -1  12          0.42         -0.21         0.48 o                         
   0  -1  12          5.65          5.77         0.68 o                         
   1  -1  12          9.82          9.71         0.79 o                         
   2  -1  12          5.48          5.10         0.66 o                         
   3  -1  12          0.22          0.63         0.51 o                         
  -2   0  12          5.95          7.81         1.01 o                         
  -1   0  12          0.23          1.42         0.71 o                         
   0   0  12          8.48          6.59         0.96 o                         
   1   0  12          4.78          4.62         0.61 o                         
   2   0  12          0.43         -0.12         0.48 o                         
   3   0  12         13.05         12.53         0.87 o                         
   4   0  12         19.54         19.88         1.29 o                         
  -3   1  12          0.26         -0.05         0.66 o                         
  -2   1  12         25.34         24.82         1.62 o                         
  -1   1  12         36.58         36.01         1.93 o                         
   0   1  12         14.33         13.19         1.17 o                         
   1   1  12         11.00          9.44         1.01 o                         
   2   1  12          0.59         -0.05         0.61 o                         
   3   1  12         33.55         36.21         1.88 o                         
   4   1  12         23.44         25.90         1.37 o                         
   5   1  12         13.27         15.20         1.27 o                         
  -3   2  12         23.82         25.48         1.11 o                         
  -2   2  12          1.58          0.00         0.66 o                         
  -1   2  12         50.98         48.33         2.29 o                         
   0   2  12         39.58         35.00         1.83 o                         
   1   2  12         11.49         10.91         1.12 o                         
   2   2  12          3.84          4.26         0.76 o                         
   3   2  12         63.36         61.03         2.59 o                         
   4   2  12          1.27          1.72         0.71 o                         
   5   2  12          7.28          6.14         1.01 o                         
   6   2  12          1.73          1.42         0.71 o                         
  -2   3  12         51.56         56.41         2.54 o                         
  -1   3  12          0.29         -0.10         0.61 o                         
   0   3  12         23.22         22.99         1.42 o                         
   1   3  12          5.89          5.63         0.86 o                         
   2   3  12         39.99         40.44         1.93 o                         
   3   3  12         25.50         23.56         1.52 o                         
   4   3  12          3.96          3.50         0.76 o                         
   5   3  12          8.21          8.04         0.71 o                         
   6   3  12          7.16          6.90         0.96 o                         
  -2   4  12          9.61          9.52         0.62 o                         
  -1   4  12         12.64         12.33         1.17 o                         
   0   4  12          0.56          0.56         0.66 o                         
   1   4  12         22.69         20.96         1.37 o                         
   2   4  12          3.53          2.18         0.66 o                         
   3   4  12         25.37         25.13         1.57 o                         
   4   4  12          4.97          5.30         0.61 o                         
   5   4  12          0.19         -0.50         0.84 o                         
   6   4  12         36.51         39.62         2.08 o                         
  -1   5  12          0.61          0.81         0.71 o                         
   0   5  12         47.58         46.85         2.19 o                         
   1   5  12          6.95          7.15         0.91 o                         
   2   5  12         47.63         43.96         2.08 o                         
   3   5  12         26.94         24.32         1.47 o                         
   4   5  12         13.90         15.78         0.90 o                         
   5   5  12         42.92         43.62         1.51 o                         
   0   6  12         22.33         24.72         1.57 o                         
   1   6  12         10.83          8.83         0.96 o                         
   2   6  12         11.38         12.02         1.17 o                         
   3   6  12         65.80         74.58         2.14 o                         
   4   6  12          8.98          8.08         1.52 o                         
   5   6  12         24.71         26.85         1.68 o                         
   2   7  12         31.48         30.42         1.73 o                         
   3   7  12          5.23          4.73         0.71 o                         
                                                                                
